# Supplementary material for: Genotype and transcriptome effects on somatic embryogenesis in Cryptomeria japonica
Source: PLoS One. 2020 Dec 29;15(12):e0244634. doi: 10.1371/journal.pone.0244634 (PMC7771663; doi:10.1371/journal.pone.0244634)
Supplement: S3 Table — (XLSX) [file pone.0244634.s003.xlsx]

## Sheet: TableS3
Protein_ID	Gene_ID	Entry	Entry name	Protein names	Gene names	Organism	Length	Gene ontology IDs	Upregulated in HE samples
CJt000024	g1	Q00451	PRF1_SOLLC	36.4 kDa proline-rich protein	TPRP-F1	Solanum lycopersicum (Tomato) (Lycopersicon esculentum)	346	0	0
CJt077474	g1	Q00451	PRF1_SOLLC	36.4 kDa proline-rich protein	TPRP-F1	Solanum lycopersicum (Tomato) (Lycopersicon esculentum)	346	0	0
CJt077475	g1	Q00451	PRF1_SOLLC	36.4 kDa proline-rich protein	TPRP-F1	Solanum lycopersicum (Tomato) (Lycopersicon esculentum)	346	0	0
CJt000051	g4	Q9SU08-1	AUXI1_ARATH	Auxilin-related protein 1 (Auxilin-like protein 1)	AUXI1 At4g12780 T20K18.130	Arabidopsis thaliana (Mouse-ear cress)	904	GO:0005737; GO:0005783; GO:0005794; GO:0005829; GO:0005886; GO:0006898; GO:0009504; GO:0030276; GO:0031410; GO:0031982; GO:0043231; GO:0045806; GO:0045926; GO:0072318; GO:0072583; GO:1900186	0
CJt000086	g7	Q39127	TINY_ARATH	Ethylene-responsive transcription factor TINY	TINY ERF040 At5g25810 F18A17.60	Arabidopsis thaliana (Mouse-ear cress)	218	GO:0003700; GO:0005634; GO:0044212	0
CJt000088	g9	P10978	POLX_TOBAC	Retrovirus-related Pol polyprotein from transposon TNT 1-94 [Includes: Protease (EC 3.4.23.-); Reverse transcriptase (EC 2.7.7.49); Endonuclease]	0	Nicotiana tabacum (Common tobacco)	1328	GO:0003676; GO:0003964; GO:0004190; GO:0004519; GO:0008270; GO:0015074	0
CJt000089	g9	Q9ZT94	POLR2_ARATH	Retrovirus-related Pol polyprotein from transposon RE2 (Retro element 2) (AtRE2) [Includes: Protease RE2 (EC 3.4.23.-); Reverse transcriptase RE2 (EC 2.7.7.49); Endonuclease RE2]	RE2 At4g02960 T4I9.16	Arabidopsis thaliana (Mouse-ear cress)	1456	GO:0003676; GO:0003964; GO:0004190; GO:0004519; GO:0006310; GO:0015074; GO:0046872	0
CJt019106	g9	Q9ZT94	POLR2_ARATH	Retrovirus-related Pol polyprotein from transposon RE2 (Retro element 2) (AtRE2) [Includes: Protease RE2 (EC 3.4.23.-); Reverse transcriptase RE2 (EC 2.7.7.49); Endonuclease RE2]	RE2 At4g02960 T4I9.16	Arabidopsis thaliana (Mouse-ear cress)	1456	GO:0003676; GO:0003964; GO:0004190; GO:0004519; GO:0006310; GO:0015074; GO:0046872	0
CJt000088u	g9	Q94HW2	POLR1_ARATH	Retrovirus-related Pol polyprotein from transposon RE1 (Retro element 1) (AtRE1) [Includes: Protease RE1 (EC 3.4.23.-); Reverse transcriptase RE1 (EC 2.7.7.49); Endonuclease RE1]	RE1 RF12 RF28 At1g58889 R18I; RE1 At1g59265 T4M14.18	Arabidopsis thaliana (Mouse-ear cress)	1466	GO:0003676; GO:0003964; GO:0004190; GO:0004519; GO:0006310; GO:0015074; GO:0046872	0
CJt000128	g11	F4JKK0-2	SUD1_ARATH	Probable E3 ubiquitin ligase SUD1 (EC 2.3.2.27) (Protein ECERIFERUM 9) (Protein SUPPRESSOR OF DRY2 DEFFECTS 1) (AtSUD1) (RING-type E3 ubiquitin transferase SUD1) (RING/U-box domain-containing protein)	SUD1 CER9 At4g34100 F28A23.140	Arabidopsis thaliana (Mouse-ear cress)	1108	GO:0004842; GO:0008270; GO:0008299; GO:0009414; GO:0010025; GO:0010143; GO:0010345; GO:0030176; GO:0030433; GO:0042335; GO:1900490	0
CJt110993	g12	Q9SXD5	GSXL3_ARATH	Flavin-containing monooxygenase FMO GS-OX-like 3 (EC 1.8.-.-) (Flavin-monooxygenase glucosinolate S-oxygenase-like 3)	At1g62620 T3P18.18	Arabidopsis thaliana (Mouse-ear cress)	450	GO:0004499; GO:0050660; GO:0050661	0
CJt109198	g12	A8MRX0-2	GSOX5_ARATH	Flavin-containing monooxygenase FMO GS-OX5 (EC 1.14.13.237) (Flavin-monooxygenase glucosinolate S-oxygenase 5)	FMOGS-OX5 At1g12140 T28K15.12	Arabidopsis thaliana (Mouse-ear cress)	459	GO:0004499; GO:0019761; GO:0050660; GO:0050661; GO:0080107	0
CJt000138	g12	Q9SXD5	GSXL3_ARATH	Flavin-containing monooxygenase FMO GS-OX-like 3 (EC 1.8.-.-) (Flavin-monooxygenase glucosinolate S-oxygenase-like 3)	At1g62620 T3P18.18	Arabidopsis thaliana (Mouse-ear cress)	450	GO:0004499; GO:0050660; GO:0050661	0
CJt000208	g18	Q43199	APT1_WHEAT	Adenine phosphoribosyltransferase 1 (APRT 1) (EC 2.4.2.7)	APT1	Triticum aestivum (Wheat)	181	GO:0003999; GO:0005794; GO:0005829; GO:0005886; GO:0006166; GO:0006168; GO:0007623; GO:0009505; GO:0009570; GO:0009690; GO:0044209; GO:0046686	0
CJt000230	g20	Q40253	L6_LINUS	Disease resistance protein L6 (NAD(+) hydrolase L6) (EC 3.2.2.6) (NADP(+) hydrolase L6) (EC 3.2.2.-)	L6	Linum usitatissimum (Flax) (Linum humile)	1294	GO:0003953; GO:0006952; GO:0007165; GO:0019677; GO:0043068; GO:0043531; GO:0050135; GO:0061809	0
CJt109164	g21	F4K1R2	HINT3_ARATH	Adenylylsulfatase HINT3 (EC 3.6.2.1) (Histidine triad nucleotide-binding protein 3)	HINT3 At5g48545	Arabidopsis thaliana (Mouse-ear cress)	197	GO:0000166; GO:0005777; GO:0006790; GO:0009150; GO:0047627	0
CJt000231	g21	F4K1R2	HINT3_ARATH	Adenylylsulfatase HINT3 (EC 3.6.2.1) (Histidine triad nucleotide-binding protein 3)	HINT3 At5g48545	Arabidopsis thaliana (Mouse-ear cress)	197	GO:0000166; GO:0005777; GO:0006790; GO:0009150; GO:0047627	0
CJt076070	g22	Q94HW2	POLR1_ARATH	Retrovirus-related Pol polyprotein from transposon RE1 (Retro element 1) (AtRE1) [Includes: Protease RE1 (EC 3.4.23.-); Reverse transcriptase RE1 (EC 2.7.7.49); Endonuclease RE1]	RE1 RF12 RF28 At1g58889 R18I; RE1 At1g59265 T4M14.18	Arabidopsis thaliana (Mouse-ear cress)	1466	GO:0003676; GO:0003964; GO:0004190; GO:0004519; GO:0006310; GO:0015074; GO:0046872	0
CJt059816	g22	P92519	M810_ARATH	Uncharacterized mitochondrial protein AtMg00810 (ORF240b)	AtMg00810; At2g07683	Arabidopsis thaliana (Mouse-ear cress)	240	GO:0005739	0
CJt056669	g22	Q9ZT94	POLR2_ARATH	Retrovirus-related Pol polyprotein from transposon RE2 (Retro element 2) (AtRE2) [Includes: Protease RE2 (EC 3.4.23.-); Reverse transcriptase RE2 (EC 2.7.7.49); Endonuclease RE2]	RE2 At4g02960 T4I9.16	Arabidopsis thaliana (Mouse-ear cress)	1456	GO:0003676; GO:0003964; GO:0004190; GO:0004519; GO:0006310; GO:0015074; GO:0046872	0
CJt000232	g22	Q94HW2	POLR1_ARATH	Retrovirus-related Pol polyprotein from transposon RE1 (Retro element 1) (AtRE1) [Includes: Protease RE1 (EC 3.4.23.-); Reverse transcriptase RE1 (EC 2.7.7.49); Endonuclease RE1]	RE1 RF12 RF28 At1g58889 R18I; RE1 At1g59265 T4M14.18	Arabidopsis thaliana (Mouse-ear cress)	1466	GO:0003676; GO:0003964; GO:0004190; GO:0004519; GO:0006310; GO:0015074; GO:0046872	0
CJt000256	g24	Q8LPS2-2	ACD6_ARATH	Protein ACCELERATED CELL DEATH 6	ACD6 At4g14400 dl3240w FCAALL.190	Arabidopsis thaliana (Mouse-ear cress)	670	GO:0005887; GO:0008219; GO:0009416; GO:0009615; GO:0009617; GO:0009751; GO:0009816; GO:0016020; GO:0016567; GO:0030176; GO:0050826; GO:0071446; GO:1900150; GO:1900426; GO:1902290; GO:2000031	0
CJt083021	g26	Q9LU85	PAP4_ARATH	Probable plastid-lipid-associated protein 4, chloroplastic (Fibrillin-3a) (Plastoglobulin 25) (AtPGL25)	PAP4 FBN3a FIB3a PGL25 At3g26070 MPE11.24	Arabidopsis thaliana (Mouse-ear cress)	242	GO:0005829; GO:0009507; GO:0009534; GO:0009535; GO:0010287	0
CJt110545	g29	Q8VWK4	TRB1_ARATH	Telomere repeat-binding factor 1 (AtTRB1) (MYB transcription factor)	TRB1 At1g49950 F2J10.16	Arabidopsis thaliana (Mouse-ear cress)	300	GO:0000785; GO:0000786; GO:0003691; GO:0003700; GO:0005634; GO:0005730; GO:0006334; GO:0006357; GO:0009651; GO:0009723; GO:0009733; GO:0009737; GO:0009739; GO:0009751; GO:0009753; GO:0032991; GO:0033613; GO:0042803; GO:0044212; GO:0046686; GO:0070491; GO:1990841	0
CJt000290	g29	Q8VWK4	TRB1_ARATH	Telomere repeat-binding factor 1 (AtTRB1) (MYB transcription factor)	TRB1 At1g49950 F2J10.16	Arabidopsis thaliana (Mouse-ear cress)	300	GO:0000785; GO:0000786; GO:0003691; GO:0003700; GO:0005634; GO:0005730; GO:0006334; GO:0006357; GO:0009651; GO:0009723; GO:0009733; GO:0009737; GO:0009739; GO:0009751; GO:0009753; GO:0032991; GO:0033613; GO:0042803; GO:0044212; GO:0046686; GO:0070491; GO:1990841	0
CJt000293	g31	P0CV25	RLR78_PLAVT	Secreted RxLR effector protein 78	RXLR78	Plasmopara viticola (Downy mildew of grapevine) (Botrytis viticola)	113	GO:0005576; GO:0009405; GO:0043657	0
CJt110697	g32	Q39635	Y38K_CAPSE	Uncharacterized 38.1 kDa protein	0	Capnoides sempervirens (Rock-harlequin) (Corydalis sempervirens)	338	GO:0003676; GO:0004519	0
CJt000299	g32	Q39635	Y38K_CAPSE	Uncharacterized 38.1 kDa protein	0	Capnoides sempervirens (Rock-harlequin) (Corydalis sempervirens)	338	GO:0003676; GO:0004519	0
CJt108682	g33	Q6NLW5-2	XRI1_ARATH	Protein XRI1 (Protein X-RAY INDUCED 1)	XRI1 At5g48720 K24G6.5	Arabidopsis thaliana (Mouse-ear cress)	300	GO:0005634; GO:0006281; GO:0007140; GO:0007143; GO:0009555; GO:0010165	0
CJt000300	g33	Q6NLW5-2	XRI1_ARATH	Protein XRI1 (Protein X-RAY INDUCED 1)	XRI1 At5g48720 K24G6.5	Arabidopsis thaliana (Mouse-ear cress)	300	GO:0005634; GO:0006281; GO:0007140; GO:0007143; GO:0009555; GO:0010165	0
CJt000301	g34	F4IP13	SHGR6_ARATH	Protein SHOOT GRAVITROPISM 6	SGR6 At2g36810 F13K3.21	Arabidopsis thaliana (Mouse-ear cress)	1716	GO:0009630; GO:0009660; GO:0009705; GO:0009959	0
CJt000302	g35	Q9SJT1-2	SAE2_ARATH	SUMO-activating enzyme subunit 2 (EC 2.3.2.-) (Protein EMBRYO DEFECTIVE 2764) (Ubiquitin-like 1-activating enzyme E1B)	SAE2 EMB2764 At2g21470 F3K23.23	Arabidopsis thaliana (Mouse-ear cress)	700	GO:0005524; GO:0005634; GO:0005737; GO:0005829; GO:0009506; GO:0009793; GO:0016740; GO:0016925; GO:0019948; GO:0031510; GO:0032446; GO:0046872	0
CJt004707	g37	O49074	RCA_SOLPN	Ribulose bisphosphate carboxylase/oxygenase activase, chloroplastic (RA) (RuBisCO activase)	0	Solanum pennellii (Tomato) (Lycopersicon pennellii)	459	GO:0005524; GO:0009570	0
CJt000309	g37	P93431-2	RCA_ORYSJ	Ribulose bisphosphate carboxylase/oxygenase activase, chloroplastic (RA) (RuBisCO activase)	RCA RCAA1 RCAA2 Os11g0707000 LOC_Os11g47970 OsJ_033539	Oryza sativa subsp. japonica (Rice)	466	GO:0005524; GO:0009570; GO:0009579; GO:0046863	0
CJt054386	g37	P10896-2	RCA_ARATH	Ribulose bisphosphate carboxylase/oxygenase activase, chloroplastic (RA) (RuBisCO activase)	RCA At2g39730 T5I7.3	Arabidopsis thaliana (Mouse-ear cress)	474	GO:0005524; GO:0005618; GO:0005634; GO:0005794; GO:0009409; GO:0009416; GO:0009507; GO:0009535; GO:0009570; GO:0009579; GO:0009753; GO:0009941; GO:0010150; GO:0010287; GO:0010319; GO:0030234; GO:0042742; GO:0043531; GO:0046863; GO:0048046	0
CJt076373	g38	P0C2F6	RNHX1_ARATH	Putative ribonuclease H protein At1g65750 (EC 3.1.26.4)	At1g65750 F1E22.12	Arabidopsis thaliana (Mouse-ear cress)	620	GO:0003676; GO:0004523; GO:0046872	0
CJt059280	g38	P92555	M1250_ARATH	Uncharacterized mitochondrial protein AtMg01250 (ORF102)	AtMg01250; At2g07697	Arabidopsis thaliana (Mouse-ear cress)	122	GO:0005739	0
CJt068019	g38	P0C2F6	RNHX1_ARATH	Putative ribonuclease H protein At1g65750 (EC 3.1.26.4)	At1g65750 F1E22.12	Arabidopsis thaliana (Mouse-ear cress)	620	GO:0003676; GO:0004523; GO:0046872	0
CJt112815	g39	P42749	UBC5_ARATH	Ubiquitin-conjugating enzyme E2 5 (EC 2.3.2.23) (E2 ubiquitin-conjugating enzyme 5) (Ubiquitin carrier protein 5) (Ubiquitin-conjugating enzyme E2-21 kDa 2) (Ubiquitin-protein ligase 5)	UBC5 At1g63800 F24D7.1 T12P18.18	Arabidopsis thaliana (Mouse-ear cress)	185	GO:0004842; GO:0005524; GO:0005829; GO:0006511; GO:0061631	0
CJt000328	g39	P42749	UBC5_ARATH	Ubiquitin-conjugating enzyme E2 5 (EC 2.3.2.23) (E2 ubiquitin-conjugating enzyme 5) (Ubiquitin carrier protein 5) (Ubiquitin-conjugating enzyme E2-21 kDa 2) (Ubiquitin-protein ligase 5)	UBC5 At1g63800 F24D7.1 T12P18.18	Arabidopsis thaliana (Mouse-ear cress)	185	GO:0004842; GO:0005524; GO:0005829; GO:0006511; GO:0061631	0
CJt000333	g40	Q0WR66-2	ASY3_ARATH	Meiosis-specific protein ASY3 (Protein ASYNAPTIC 3) (AtASY3)	ASY3 At2g46980	Arabidopsis thaliana (Mouse-ear cress)	793	GO:0005694; GO:0005730; GO:0051321; GO:0090173	0
CJt000347	g41	Q2QNK7-2	S40A2_ORYSJ	Solute carrier family 40 member 2, chloroplastic	Os12g0562100 LOC_Os12g37530	Oryza sativa subsp. japonica (Rice)	591	GO:0005381; GO:0006826; GO:0009941; GO:0016021	0
CJt000351	g42	Q9S720	PPD3_ARATH	PsbP domain-containing protein 3, chloroplastic (OEC23-like protein 2)	PPD3 At1g76450 F14G6.5 F15M4.5	Arabidopsis thaliana (Mouse-ear cress)	247	GO:0005509; GO:0005739; GO:0009507; GO:0009535; GO:0009543; GO:0009579; GO:0009654; GO:0015979; GO:0019898; GO:0031977	0
CJt000365	g44	F4IFD0	MAIL2_ARATH	Protein MAIN-LIKE 2	At2g04865	Arabidopsis thaliana (Mouse-ear cress)	667	GO:0005634; GO:0008483	0
CJt000397	g46	Q9FNL7	PTR3_ARATH	Protein NRT1/ PTR FAMILY 5.2 (AtNPF5.2) (Peptide transporter PTR3-A) (AtPTR3)	NPF5.2 PTR3-A At5g46050 MCL19.10	Arabidopsis thaliana (Mouse-ear cress)	582	GO:0009611; GO:0009737; GO:0009751; GO:0009753; GO:0015333; GO:0016021; GO:0035673; GO:0042538; GO:0042742; GO:0042937; GO:0042938; GO:0042939; GO:0043201; GO:0080052; GO:0080053; GO:1904680	0
CJt000396	g46	Q9FNL8	PTR4_ARATH	Protein NRT1/ PTR FAMILY 5.3 (AtNPF5.3) (Peptide transporter PTR3-B)	NPF5.3 PTR3-B At5g46040 MCL19.9	Arabidopsis thaliana (Mouse-ear cress)	586	GO:0009624; GO:0015333; GO:0016021; GO:0035673; GO:0042937; GO:1904680	0
CJt000399	g47	Q84MB6-1	DIOX2_ARATH	Probable 2-oxoglutarate-dependent dioxygenase At3g50210 (EC 1.14.11.-)	At3g50210 F11C1.50	Arabidopsis thaliana (Mouse-ear cress)	332	GO:0046872; GO:0051213	0
CJt115881	g47	Q8H113	DIN11_ARATH	Probable 2-oxoglutarate-dependent dioxygenase DIN11 (EC 1.14.11.-) (Protein DARK-INDUCIBLE 11)	DIN11 At3g49620 T9C5.210	Arabidopsis thaliana (Mouse-ear cress)	357	GO:0046872; GO:0051213	0
CJt000413	g50	Q9CAJ0-2	P2C16_ARATH	Protein phosphatase 2C 16 (AtPP2C16) (EC 3.1.3.16) (AtP2C-HA) (Protein HYPERSENSITIVE TO ABA 1) (Protein phosphatase 2C HAB1) (PP2C HAB1)	HAB1 P2C-HA At1g72770 F28P22.4	Arabidopsis thaliana (Mouse-ear cress)	511	GO:0004722; GO:0004724; GO:0005634; GO:0005829; GO:0009738; GO:0046872	0
CJt111622	g50	Q0JLP9	P2C06_ORYSJ	Probable protein phosphatase 2C 6 (OsPP2C06) (EC 3.1.3.16) (ABI1-like protein 1) (OsABI-LIKE1) (OsABIL1)	PP2C06 ABIL1 Os01g0583100 LOC_Os01g40094	Oryza sativa subsp. japonica (Rice)	467	GO:0004722; GO:0004724; GO:0005634; GO:0005829; GO:0009738; GO:0046872	0
CJt092241	g51	Q8LBH4	SPX1_ARATH	SPX domain-containing protein 1 (Protein SPX DOMAIN GENE 1) (AtSPX1)	SPX1 At5g20150 F5O24.40	Arabidopsis thaliana (Mouse-ear cress)	256	GO:0005634; GO:0016036; GO:0071456; GO:0080040	0
CJt109301	g53	Q8RWR1-2	JMJ30_ARATH	Lysine-specific demethylase JMJ30 (AtJMJ30) (EC 1.14.11.-) (JmjC domain-containing protein 30) (Jumonji domain-containing protein 5) (AtJMJD5)	JMJ30 JMJD5 At3g20810 MOE17.12	Arabidopsis thaliana (Mouse-ear cress)	429	GO:0003700; GO:0005634; GO:0005737; GO:0007623; GO:0009908; GO:0016706; GO:0042752; GO:0046872; GO:0046975; GO:0070544	0
CJt000418	g53	Q8RWR1-2	JMJ30_ARATH	Lysine-specific demethylase JMJ30 (AtJMJ30) (EC 1.14.11.-) (JmjC domain-containing protein 30) (Jumonji domain-containing protein 5) (AtJMJD5)	JMJ30 JMJD5 At3g20810 MOE17.12	Arabidopsis thaliana (Mouse-ear cress)	429	GO:0003700; GO:0005634; GO:0005737; GO:0007623; GO:0009908; GO:0016706; GO:0042752; GO:0046872; GO:0046975; GO:0070544	0
CJt000424	g54	Q66LG9	CENPC_ARATH	Centromere protein C (AtCENP-C) (CENP-C) (CENP-C homolog)	CENPC At1g15660 T16N11.16	Arabidopsis thaliana (Mouse-ear cress)	705	GO:0000775; GO:0000776; GO:0000778; GO:0005623; GO:0005634; GO:0019237; GO:0051301; GO:0051315; GO:0051382; GO:0051455	0
CJt037489	g55	Q9FFW2-2	FBD17_ARATH	FBD-associated F-box protein At5g38590	At5g38590 MBB18.14	Arabidopsis thaliana (Mouse-ear cress)	410	GO:0005777	0
CJt022786	g56	P10978	POLX_TOBAC	Retrovirus-related Pol polyprotein from transposon TNT 1-94 [Includes: Protease (EC 3.4.23.-); Reverse transcriptase (EC 2.7.7.49); Endonuclease]	0	Nicotiana tabacum (Common tobacco)	1328	GO:0003676; GO:0003964; GO:0004190; GO:0004519; GO:0008270; GO:0015074	0
CJt000431	g56	P10978	POLX_TOBAC	Retrovirus-related Pol polyprotein from transposon TNT 1-94 [Includes: Protease (EC 3.4.23.-); Reverse transcriptase (EC 2.7.7.49); Endonuclease]	0	Nicotiana tabacum (Common tobacco)	1328	GO:0003676; GO:0003964; GO:0004190; GO:0004519; GO:0008270; GO:0015074	0
CJt000438	g57	Q94AU2	SEC22_ARATH	25.3 kDa vesicle transport protein (AtSEC22)	SEC22 At1g11890 F12F1.27	Arabidopsis thaliana (Mouse-ear cress)	218	GO:0000139; GO:0005484; GO:0005576; GO:0005783; GO:0005789; GO:0005793; GO:0005794; GO:0005886; GO:0006888; GO:0006890; GO:0012507; GO:0015031; GO:0016021; GO:0031201; GO:0048280	0
CJt067443	g58	P10978	POLX_TOBAC	Retrovirus-related Pol polyprotein from transposon TNT 1-94 [Includes: Protease (EC 3.4.23.-); Reverse transcriptase (EC 2.7.7.49); Endonuclease]	0	Nicotiana tabacum (Common tobacco)	1328	GO:0003676; GO:0003964; GO:0004190; GO:0004519; GO:0008270; GO:0015074	0
CJt000440	g58	Q9ZT94	POLR2_ARATH	Retrovirus-related Pol polyprotein from transposon RE2 (Retro element 2) (AtRE2) [Includes: Protease RE2 (EC 3.4.23.-); Reverse transcriptase RE2 (EC 2.7.7.49); Endonuclease RE2]	RE2 At4g02960 T4I9.16	Arabidopsis thaliana (Mouse-ear cress)	1456	GO:0003676; GO:0003964; GO:0004190; GO:0004519; GO:0006310; GO:0015074; GO:0046872	0
CJt000439	g58	Q9ZT94	POLR2_ARATH	Retrovirus-related Pol polyprotein from transposon RE2 (Retro element 2) (AtRE2) [Includes: Protease RE2 (EC 3.4.23.-); Reverse transcriptase RE2 (EC 2.7.7.49); Endonuclease RE2]	RE2 At4g02960 T4I9.16	Arabidopsis thaliana (Mouse-ear cress)	1456	GO:0003676; GO:0003964; GO:0004190; GO:0004519; GO:0006310; GO:0015074; GO:0046872	0
CJt071704	g58	Q9ZT94	POLR2_ARATH	Retrovirus-related Pol polyprotein from transposon RE2 (Retro element 2) (AtRE2) [Includes: Protease RE2 (EC 3.4.23.-); Reverse transcriptase RE2 (EC 2.7.7.49); Endonuclease RE2]	RE2 At4g02960 T4I9.16	Arabidopsis thaliana (Mouse-ear cress)	1456	GO:0003676; GO:0003964; GO:0004190; GO:0004519; GO:0006310; GO:0015074; GO:0046872	0
CJt020513	g58	P10978	POLX_TOBAC	Retrovirus-related Pol polyprotein from transposon TNT 1-94 [Includes: Protease (EC 3.4.23.-); Reverse transcriptase (EC 2.7.7.49); Endonuclease]	0	Nicotiana tabacum (Common tobacco)	1328	GO:0003676; GO:0003964; GO:0004190; GO:0004519; GO:0008270; GO:0015074	0
CJt067443u	g58	Q94HW2	POLR1_ARATH	Retrovirus-related Pol polyprotein from transposon RE1 (Retro element 1) (AtRE1) [Includes: Protease RE1 (EC 3.4.23.-); Reverse transcriptase RE1 (EC 2.7.7.49); Endonuclease RE1]	RE1 RF12 RF28 At1g58889 R18I; RE1 At1g59265 T4M14.18	Arabidopsis thaliana (Mouse-ear cress)	1466	GO:0003676; GO:0003964; GO:0004190; GO:0004519; GO:0006310; GO:0015074; GO:0046872	0
CJt056214u	g58	Q9ZT94	POLR2_ARATH	Retrovirus-related Pol polyprotein from transposon RE2 (Retro element 2) (AtRE2) [Includes: Protease RE2 (EC 3.4.23.-); Reverse transcriptase RE2 (EC 2.7.7.49); Endonuclease RE2]	RE2 At4g02960 T4I9.16	Arabidopsis thaliana (Mouse-ear cress)	1456	GO:0003676; GO:0003964; GO:0004190; GO:0004519; GO:0006310; GO:0015074; GO:0046872	0
CJt026085	g58	Q9ZT94	POLR2_ARATH	Retrovirus-related Pol polyprotein from transposon RE2 (Retro element 2) (AtRE2) [Includes: Protease RE2 (EC 3.4.23.-); Reverse transcriptase RE2 (EC 2.7.7.49); Endonuclease RE2]	RE2 At4g02960 T4I9.16	Arabidopsis thaliana (Mouse-ear cress)	1456	GO:0003676; GO:0003964; GO:0004190; GO:0004519; GO:0006310; GO:0015074; GO:0046872	0
CJt083449	g58	P10978	POLX_TOBAC	Retrovirus-related Pol polyprotein from transposon TNT 1-94 [Includes: Protease (EC 3.4.23.-); Reverse transcriptase (EC 2.7.7.49); Endonuclease]	0	Nicotiana tabacum (Common tobacco)	1328	GO:0003676; GO:0003964; GO:0004190; GO:0004519; GO:0008270; GO:0015074	0
CJt034586	g59	P30617	LEC_GALNI	Mannose-specific lectin (Agglutinin) (LecGNA 2)	0	Galanthus nivalis (Common snowdrop)	157	GO:0005537; GO:0005576	0
CJt115851	g60	Q9FL41	WTR38_ARATH	WAT1-related protein At5g07050	At5g07050 MOJ9.22	Arabidopsis thaliana (Mouse-ear cress)	402	GO:0005886; GO:0016021; GO:0022857	0
CJt000451	g60	Q9FL41	WTR38_ARATH	WAT1-related protein At5g07050	At5g07050 MOJ9.22	Arabidopsis thaliana (Mouse-ear cress)	402	GO:0005886; GO:0016021; GO:0022857	0
CJt000461	g61	C0HLA0	GH5FP_CHAOB	Glycosyl hydrolase 5 family protein (EC 3.2.1.-) (allergen Cha o 3)	0	Chamaecyparis obtusa (Hinoki false-cypress) (Retinospora obtusa)	556	GO:0004553; GO:0005975	0
CJt000475	g64	G3XKQ9	LAX2_ORYSJ	Protein LAX PANICLE 2	LAX2 GNP4 Os04g0396500 LOC_Os04g32510 OSJNBa0039C07.1 OSJNBb0039F02.5	Oryza sativa subsp. japonica (Rice)	394	GO:0005634; GO:0007275; GO:0045893; GO:2000032	0
CJt000476	g65	Q8L7C2	CFM2_ARATH	CRM-domain containing factor CFM2, chloroplastic (Protein CRM FAMILY MEMBER 2) (AtCFM2)	CFM2 At3g01370 T13O15.1	Arabidopsis thaliana (Mouse-ear cress)	1011	GO:0000372; GO:0000373; GO:0003723; GO:0006397; GO:0009507; GO:0009532; GO:0009570	0
CJt050127	g67	Q9MAX5	COPZ1_ORYSJ	Coatomer subunit zeta-1 (Zeta-1-coat protein) (Zeta-COP 1) (Zeta1-COP)	COPZ1 Os05g0461000 LOC_Os05g38610 OJ1281_H05.11 OsJ_018059 OsJ_18819	Oryza sativa subsp. japonica (Rice)	177	GO:0000139; GO:0006886; GO:0006890; GO:0006891; GO:0030126	0
CJt000481	g67	Q9MAX5	COPZ1_ORYSJ	Coatomer subunit zeta-1 (Zeta-1-coat protein) (Zeta-COP 1) (Zeta1-COP)	COPZ1 Os05g0461000 LOC_Os05g38610 OJ1281_H05.11 OsJ_018059 OsJ_18819	Oryza sativa subsp. japonica (Rice)	177	GO:0000139; GO:0006886; GO:0006890; GO:0006891; GO:0030126	0
CJt000488	g68	Q9FUH9-2	TAN1_MAIZE	Microtubule-binding protein TANGLED1 (Protein PIGMY1)	TAN1 PY1 ZEAMMB73_420432	Zea mays (Maize)	386	GO:0000911; GO:0005819; GO:0005875; GO:0009524; GO:0009574	0
CJt094301	g70	C0LGF4-1	FEI1_ARATH	LRR receptor-like serine/threonine-protein kinase FEI 1 (EC 2.7.11.1)	FEI1 At1g31420 T8E3.2	Arabidopsis thaliana (Mouse-ear cress)	591	GO:0004674; GO:0005524; GO:0005886; GO:0016021; GO:0030244	0
CJt111358	g72	Q8L840	RQL4A_ARATH	ATP-dependent DNA helicase Q-like 4A (EC 3.6.4.12) (RecQ-like protein 4A) (AtRecQ4A) (AtRecQl4A) (SGS1-like protein) (AtSGS1)	RECQL4A RECQ4A RQL4A SGS1 At1g10930 T19D16.15	Arabidopsis thaliana (Mouse-ear cress)	1188	GO:0000724; GO:0003676; GO:0005524; GO:0005634; GO:0005694; GO:0005737; GO:0006268; GO:0006281; GO:0006310; GO:0006974; GO:0009378; GO:0009506; GO:0032508; GO:0043138; GO:0046872; GO:0051276; GO:0070417; GO:0071215	0
CJt000502	g72	Q8L840	RQL4A_ARATH	ATP-dependent DNA helicase Q-like 4A (EC 3.6.4.12) (RecQ-like protein 4A) (AtRecQ4A) (AtRecQl4A) (SGS1-like protein) (AtSGS1)	RECQL4A RECQ4A RQL4A SGS1 At1g10930 T19D16.15	Arabidopsis thaliana (Mouse-ear cress)	1188	GO:0000724; GO:0003676; GO:0005524; GO:0005634; GO:0005694; GO:0005737; GO:0006268; GO:0006281; GO:0006310; GO:0006974; GO:0009378; GO:0009506; GO:0032508; GO:0043138; GO:0046872; GO:0051276; GO:0070417; GO:0071215	0
CJt008375	g73	Q40170	AGL8_SOLLC	Agamous-like MADS-box protein AGL8 homolog (TM4)	TDR4	Solanum lycopersicum (Tomato) (Lycopersicon esculentum)	227	GO:0000976; GO:0000977; GO:0000981; GO:0005634; GO:0007275; GO:0008134; GO:0043565; GO:0044212; GO:0045944; GO:0046983	0
CJt114720	g73	Q38876-1	AGL8_ARATH	Agamous-like MADS-box protein AGL8 (Floral homeotic protein AGL8) (Transcription factor FRUITFULL)	AGL8 FUL At5g60910 MSL3.3	Arabidopsis thaliana (Mouse-ear cress)	242	GO:0000976; GO:0000977; GO:0000981; GO:0003700; GO:0005634; GO:0007275; GO:0008134; GO:0009908; GO:0009911; GO:0010077; GO:0010154; GO:0030154; GO:0043565; GO:0044212; GO:0045944; GO:0046983; GO:0060560	0
CJt103253	g77	F4I9E1	NFD4_ARATH	Protein NUCLEAR FUSION DEFECTIVE 4	NFD4 At1g31470 T8E3.15	Arabidopsis thaliana (Mouse-ear cress)	582	GO:0000741; GO:0005739; GO:0009651; GO:0010197; GO:0016021	0
CJt000521	g77	F4I9E1	NFD4_ARATH	Protein NUCLEAR FUSION DEFECTIVE 4	NFD4 At1g31470 T8E3.15	Arabidopsis thaliana (Mouse-ear cress)	582	GO:0000741; GO:0005739; GO:0009651; GO:0010197; GO:0016021	0
CJt107966	g77	F4I9E1	NFD4_ARATH	Protein NUCLEAR FUSION DEFECTIVE 4	NFD4 At1g31470 T8E3.15	Arabidopsis thaliana (Mouse-ear cress)	582	GO:0000741; GO:0005739; GO:0009651; GO:0010197; GO:0016021	0
CJt112861	g78	O24058	MT2_MALDO	Metallothionein-like protein type 2	MT1	Malus domestica (Apple) (Pyrus malus)	79	GO:0046872	0
CJt000528	g81	Q283L0	KRP5_ORYSJ	Cyclin-dependent kinase inhibitor 5 (KIP-related protein 5)	KRP5 Os03g0137800 LOC_Os03g04490 OsJ_008991	Oryza sativa subsp. japonica (Rice)	221	GO:0004861; GO:0005634; GO:0007050	0
CJt110138	g83	Q8LKW0	TERT_ORYSJ	Telomerase reverse transcriptase (EC 2.7.7.49) (OsTERT)	TERT Os12g0293100 LOC_Os12g19549	Oryza sativa subsp. japonica (Rice)	1259	GO:0000333; GO:0000781; GO:0003721; GO:0007004; GO:0042162; GO:0046872; GO:0070034	0
CJt000532	g83	Q8LKW0	TERT_ORYSJ	Telomerase reverse transcriptase (EC 2.7.7.49) (OsTERT)	TERT Os12g0293100 LOC_Os12g19549	Oryza sativa subsp. japonica (Rice)	1259	GO:0000333; GO:0000781; GO:0003721; GO:0007004; GO:0042162; GO:0046872; GO:0070034	0
CJt000541	g84	Q0WLC6	PP349_ARATH	Pentatricopeptide repeat-containing protein MRL1, chloroplastic (Protein MATURATION OF RBCL 1) (AtMRL1)	MRL1 At4g34830/At4g34820 T11I11.70/T11I11.60	Arabidopsis thaliana (Mouse-ear cress)	1089	GO:0009507; GO:0048255	0
CJt110526	g84	Q0WLC6	PP349_ARATH	Pentatricopeptide repeat-containing protein MRL1, chloroplastic (Protein MATURATION OF RBCL 1) (AtMRL1)	MRL1 At4g34830/At4g34820 T11I11.70/T11I11.60	Arabidopsis thaliana (Mouse-ear cress)	1089	GO:0009507; GO:0048255	0
CJt110959	g86	P0C2F6	RNHX1_ARATH	Putative ribonuclease H protein At1g65750 (EC 3.1.26.4)	At1g65750 F1E22.12	Arabidopsis thaliana (Mouse-ear cress)	620	GO:0003676; GO:0004523; GO:0046872	0
CJt000547	g86	P0C2F6	RNHX1_ARATH	Putative ribonuclease H protein At1g65750 (EC 3.1.26.4)	At1g65750 F1E22.12	Arabidopsis thaliana (Mouse-ear cress)	620	GO:0003676; GO:0004523; GO:0046872	0
CJt000554	g87	Q9C533	ZDHC1_ARATH	Probable protein S-acyltransferase 22 (EC 2.3.1.225) (Probable palmitoyltransferase At1g69420) (Zinc finger DHHC domain-containing protein At1g69420)	PAT22 At1g69420 F10D13.9 F23O10.1	Arabidopsis thaliana (Mouse-ear cress)	596	GO:0005783; GO:0005794; GO:0005886; GO:0006612; GO:0016021; GO:0018230; GO:0019706; GO:0030659	0
CJt070851	g88	P92516	M750_ARATH	Uncharacterized mitochondrial protein AtMg00750 (ORF119)	AtMg00750; At2g07686	Arabidopsis thaliana (Mouse-ear cress)	119	GO:0005739	0
CJt000558	g88	P92523	M860_ARATH	Uncharacterized mitochondrial protein AtMg00860 (ORF158)	AtMg00860	Arabidopsis thaliana (Mouse-ear cress)	158	GO:0005739	0
CJt103781	g88	P92523	M860_ARATH	Uncharacterized mitochondrial protein AtMg00860 (ORF158)	AtMg00860	Arabidopsis thaliana (Mouse-ear cress)	158	GO:0005739	0
CJt094167	g88	P92523	M860_ARATH	Uncharacterized mitochondrial protein AtMg00860 (ORF158)	AtMg00860	Arabidopsis thaliana (Mouse-ear cress)	158	GO:0005739	0
CJt094761	g88	P92523	M860_ARATH	Uncharacterized mitochondrial protein AtMg00860 (ORF158)	AtMg00860	Arabidopsis thaliana (Mouse-ear cress)	158	GO:0005739	0
CJt014059	g88	P92516	M750_ARATH	Uncharacterized mitochondrial protein AtMg00750 (ORF119)	AtMg00750; At2g07686	Arabidopsis thaliana (Mouse-ear cress)	119	GO:0005739	0
CJt013809	g88	P92523	M860_ARATH	Uncharacterized mitochondrial protein AtMg00860 (ORF158)	AtMg00860	Arabidopsis thaliana (Mouse-ear cress)	158	GO:0005739	0
CJt000559	g89	Q39219	AOX1A_ARATH	Ubiquinol oxidase 1a, mitochondrial (EC 1.10.3.11) (Alternative oxidase 1a)	AOX1A AOX1 HSR3 At3g22370 MCB17.11	Arabidopsis thaliana (Mouse-ear cress)	354	GO:0005739; GO:0005743; GO:0009409; GO:0009916; GO:0010230; GO:0016021; GO:0031930; GO:0045333; GO:0046872; GO:0070469; GO:0102721	0
CJt113864	g89	Q39219	AOX1A_ARATH	Ubiquinol oxidase 1a, mitochondrial (EC 1.10.3.11) (Alternative oxidase 1a)	AOX1A AOX1 HSR3 At3g22370 MCB17.11	Arabidopsis thaliana (Mouse-ear cress)	354	GO:0005739; GO:0005743; GO:0009409; GO:0009916; GO:0010230; GO:0016021; GO:0031930; GO:0045333; GO:0046872; GO:0070469; GO:0102721	0
CJt067405	g90	P92523	M860_ARATH	Uncharacterized mitochondrial protein AtMg00860 (ORF158)	AtMg00860	Arabidopsis thaliana (Mouse-ear cress)	158	GO:0005739	0
CJt046840	g90	P92516	M750_ARATH	Uncharacterized mitochondrial protein AtMg00750 (ORF119)	AtMg00750; At2g07686	Arabidopsis thaliana (Mouse-ear cress)	119	GO:0005739	0
CJt053009	g90	P31843	RRPO_OENBE	RNA-directed DNA polymerase homolog (EC 2.7.7.48) (Reverse transcriptase homolog)	0	Oenothera berteroana (Bertero's evening primrose)	142	GO:0003964; GO:0003968; GO:0005739	0
CJt107586	g91	Q84W55	IP5PF_ARATH	Type II inositol polyphosphate 5-phosphatase 15 (At5PTase15) (EC 3.1.3.36) (EC 3.1.3.86) (Protein FRAGILE FIBER 3)	IP5P15 FRA3 At1g65580 F5I14.11	Arabidopsis thaliana (Mouse-ear cress)	1101	GO:0004439; GO:0046855; GO:0046856; GO:0046872	0
CJt086294	g92	A0A4D6Q4S0	MYB2_CROXC	Transcription factor MYB1 (Myb-related protein 1) (CcMYB2)	MYB2	Crocosmia x crocosmiiflora (Montbretia) (Crocosmia aurea x Crocosmia pottsii)	282	GO:0003677; GO:0005634; GO:0009813	1
CJt000567	g92	A0A4D6Q411	MYB1_CROXC	Transcription factor MYB1 (Myb-related protein 1) (CcMYB1)	MYB1	Crocosmia x crocosmiiflora (Montbretia) (Crocosmia aurea x Crocosmia pottsii)	248	GO:0003677; GO:0005634	1
CJt023746	g92	A0A4D6Q411	MYB1_CROXC	Transcription factor MYB1 (Myb-related protein 1) (CcMYB1)	MYB1	Crocosmia x crocosmiiflora (Montbretia) (Crocosmia aurea x Crocosmia pottsii)	248	GO:0003677; GO:0005634	1
CJt000568	g93	Q10AZ7-2	GPA3_ORYSJ	Protein GLUTELIN PRECURSOR ACCUMULATION 3	GPA3 Os03g0835800 LOC_Os03g61950 OsJ_13268	Oryza sativa subsp. japonica (Rice)	501	GO:0000325; GO:0000326; GO:0005770; GO:0005802; GO:0006886	0
CJt074115	g95	Q9SE95-1	FIP2_ARATH	FH protein interacting protein FIP2 (BTB/POZ domain-containing protein At5g55000)	FIP2 At5g55000 MBG8.27	Arabidopsis thaliana (Mouse-ear cress)	298	GO:0016567; GO:0051260	0
CJt115366	g95	Q9SE95-1	FIP2_ARATH	FH protein interacting protein FIP2 (BTB/POZ domain-containing protein At5g55000)	FIP2 At5g55000 MBG8.27	Arabidopsis thaliana (Mouse-ear cress)	298	GO:0016567; GO:0051260	0
CJt000592	g96	Q8L8S2	LSU4_ARATH	Protein RESPONSE TO LOW SULFUR 4	LSU4 At5g24655 K18P6	Arabidopsis thaliana (Mouse-ear cress)	92	GO:0009909; GO:0048587; GO:0098869	0
CJt000593	g96	Q8L8S2	LSU4_ARATH	Protein RESPONSE TO LOW SULFUR 4	LSU4 At5g24655 K18P6	Arabidopsis thaliana (Mouse-ear cress)	92	GO:0009909; GO:0048587; GO:0098869	0
CJt000598	g97	Q1PDV2	SRC28_ARATH	Serine/arginine-rich SC35-like splicing factor SCL28 (At-SCL28) (AtSCL28) (28 kDa SC35-like splicing factor) (SC35-like splicing factor 28) (Serine/arginine-rich splicing factor 28)	SCL28 At5g18810 F17K4.60	Arabidopsis thaliana (Mouse-ear cress)	236	GO:0000381; GO:0000398; GO:0003723; GO:0005634; GO:0005681; GO:0005737; GO:0016607; GO:0045292	0
CJt000599	g98	Q9ZT94	POLR2_ARATH	Retrovirus-related Pol polyprotein from transposon RE2 (Retro element 2) (AtRE2) [Includes: Protease RE2 (EC 3.4.23.-); Reverse transcriptase RE2 (EC 2.7.7.49); Endonuclease RE2]	RE2 At4g02960 T4I9.16	Arabidopsis thaliana (Mouse-ear cress)	1456	GO:0003676; GO:0003964; GO:0004190; GO:0004519; GO:0006310; GO:0015074; GO:0046872	0
CJt067394	g98	P10978	POLX_TOBAC	Retrovirus-related Pol polyprotein from transposon TNT 1-94 [Includes: Protease (EC 3.4.23.-); Reverse transcriptase (EC 2.7.7.49); Endonuclease]	0	Nicotiana tabacum (Common tobacco)	1328	GO:0003676; GO:0003964; GO:0004190; GO:0004519; GO:0008270; GO:0015074	0
CJt000599u	g98	P10978	POLX_TOBAC	Retrovirus-related Pol polyprotein from transposon TNT 1-94 [Includes: Protease (EC 3.4.23.-); Reverse transcriptase (EC 2.7.7.49); Endonuclease]	0	Nicotiana tabacum (Common tobacco)	1328	GO:0003676; GO:0003964; GO:0004190; GO:0004519; GO:0008270; GO:0015074	0
CJt000614	g99	K7U9N8-2	OP1_MAIZE	Protein OPAQUE1 (Myosin XI motor protein)	O1 ZEAMMB73_923224 Zm.5032	Zea mays (Maize)	1521	GO:0003774; GO:0005516; GO:0005524; GO:0005737; GO:0007015; GO:0016459; GO:0051015	0
CJt087948	g104	A7XDQ9-1	B3GTK_ARATH	Hydroxyproline O-galactosyltransferase GALT2 (AtGALT2) (EC 2.4.1.-) (Beta-1,3-galactosyltransferase 20)	GALT2 B3GALT20 At4g21060 T13K14.220	Arabidopsis thaliana (Mouse-ear cress)	684	GO:0000139; GO:0005783; GO:0005794; GO:0010405; GO:0016021; GO:0018258; GO:0030246; GO:0080147; GO:1990714	0
CJt020600	g105	Q9SU35	ERLL1_ARATH	pEARLI1-like lipid transfer protein 1 (Protein AZELAIC ACID INDUCED 1)	AZI1 At4g12470 T1P17.60	Arabidopsis thaliana (Mouse-ear cress)	161	GO:0005618; GO:0005783; GO:0009506; GO:0009626; GO:0009627; GO:0009631; GO:0009682; GO:0009707; GO:0043621; GO:0048046; GO:0050832; GO:0070417	0
CJt000638	g105	Q9SU35	ERLL1_ARATH	pEARLI1-like lipid transfer protein 1 (Protein AZELAIC ACID INDUCED 1)	AZI1 At4g12470 T1P17.60	Arabidopsis thaliana (Mouse-ear cress)	161	GO:0005618; GO:0005783; GO:0009506; GO:0009626; GO:0009627; GO:0009631; GO:0009682; GO:0009707; GO:0043621; GO:0048046; GO:0050832; GO:0070417	0
CJt110639	g105	Q39176	ERLI1_ARATH	Lipid transfer protein EARLI 1 (Protein EARLY ARABIDOPSIS ALUMINUM INDUCED 1) (pEARLI1)	EARLI1 At4g12480 T1P17.70	Arabidopsis thaliana (Mouse-ear cress)	168	GO:0005576; GO:0005783; GO:0009409; GO:0009505; GO:0009506; GO:0009651; GO:0009682; GO:0009707; GO:0009737; GO:0050832; GO:0099503	0
CJt054451	g105	Q9SU34	ERLL2_ARATH	pEARLI1-like lipid transfer protein 2	At4g12490 T1P17.80	Arabidopsis thaliana (Mouse-ear cress)	182	GO:0005576; GO:0005618; GO:0005783; GO:0009506; GO:0009707; GO:0050832	0
CJt077312	g105	Q9SU35	ERLL1_ARATH	pEARLI1-like lipid transfer protein 1 (Protein AZELAIC ACID INDUCED 1)	AZI1 At4g12470 T1P17.60	Arabidopsis thaliana (Mouse-ear cress)	161	GO:0005618; GO:0005783; GO:0009506; GO:0009626; GO:0009627; GO:0009631; GO:0009682; GO:0009707; GO:0043621; GO:0048046; GO:0050832; GO:0070417	0
CJt115783	g107	Q94K73	SYFM_ARATH	Phenylalanine--tRNA ligase, chloroplastic/mitochondrial (EC 6.1.1.20) (Phenylalanyl-tRNA synthetase) (PheRS)	At3g58140 F9D24.50	Arabidopsis thaliana (Mouse-ear cress)	429	GO:0000049; GO:0004826; GO:0005524; GO:0005737; GO:0005739; GO:0005759; GO:0005829; GO:0006432; GO:0009507; GO:0009570	0
CJt110770	g107	Q94K73	SYFM_ARATH	Phenylalanine--tRNA ligase, chloroplastic/mitochondrial (EC 6.1.1.20) (Phenylalanyl-tRNA synthetase) (PheRS)	At3g58140 F9D24.50	Arabidopsis thaliana (Mouse-ear cress)	429	GO:0000049; GO:0004826; GO:0005524; GO:0005737; GO:0005739; GO:0005759; GO:0005829; GO:0006432; GO:0009507; GO:0009570	0
CJt000644	g107	Q94K73	SYFM_ARATH	Phenylalanine--tRNA ligase, chloroplastic/mitochondrial (EC 6.1.1.20) (Phenylalanyl-tRNA synthetase) (PheRS)	At3g58140 F9D24.50	Arabidopsis thaliana (Mouse-ear cress)	429	GO:0000049; GO:0004826; GO:0005524; GO:0005737; GO:0005739; GO:0005759; GO:0005829; GO:0006432; GO:0009507; GO:0009570	0
CJt000647	g108	P92523	M860_ARATH	Uncharacterized mitochondrial protein AtMg00860 (ORF158)	AtMg00860	Arabidopsis thaliana (Mouse-ear cress)	158	GO:0005739	0
CJt053185	g108	P31843	RRPO_OENBE	RNA-directed DNA polymerase homolog (EC 2.7.7.48) (Reverse transcriptase homolog)	0	Oenothera berteroana (Bertero's evening primrose)	142	GO:0003964; GO:0003968; GO:0005739	0
CJt000657	g112	E4NKF8	PUB1_MEDTR	U-box domain-containing protein 1 (EC 2.3.2.27) (Plant U-box protein 1) (MtPUB1) (RING-type E3 ubiquitin transferase PUB1)	PUB1 MTR_5g083030	Medicago truncatula (Barrel medic) (Medicago tribuloides)	694	GO:0002237; GO:0005634; GO:0005737; GO:0005886; GO:0009609; GO:0009610; GO:0009877; GO:0036377; GO:0061630	0
CJt026235	g112	E4NKF8	PUB1_MEDTR	U-box domain-containing protein 1 (EC 2.3.2.27) (Plant U-box protein 1) (MtPUB1) (RING-type E3 ubiquitin transferase PUB1)	PUB1 MTR_5g083030	Medicago truncatula (Barrel medic) (Medicago tribuloides)	694	GO:0002237; GO:0005634; GO:0005737; GO:0005886; GO:0009609; GO:0009610; GO:0009877; GO:0036377; GO:0061630	0
CJt036141	g112	E4NKF8	PUB1_MEDTR	U-box domain-containing protein 1 (EC 2.3.2.27) (Plant U-box protein 1) (MtPUB1) (RING-type E3 ubiquitin transferase PUB1)	PUB1 MTR_5g083030	Medicago truncatula (Barrel medic) (Medicago tribuloides)	694	GO:0002237; GO:0005634; GO:0005737; GO:0005886; GO:0009609; GO:0009610; GO:0009877; GO:0036377; GO:0061630	0
CJt029523	g112	E4NKF8	PUB1_MEDTR	U-box domain-containing protein 1 (EC 2.3.2.27) (Plant U-box protein 1) (MtPUB1) (RING-type E3 ubiquitin transferase PUB1)	PUB1 MTR_5g083030	Medicago truncatula (Barrel medic) (Medicago tribuloides)	694	GO:0002237; GO:0005634; GO:0005737; GO:0005886; GO:0009609; GO:0009610; GO:0009877; GO:0036377; GO:0061630	0
CJt040607	g112	E4NKF8	PUB1_MEDTR	U-box domain-containing protein 1 (EC 2.3.2.27) (Plant U-box protein 1) (MtPUB1) (RING-type E3 ubiquitin transferase PUB1)	PUB1 MTR_5g083030	Medicago truncatula (Barrel medic) (Medicago tribuloides)	694	GO:0002237; GO:0005634; GO:0005737; GO:0005886; GO:0009609; GO:0009610; GO:0009877; GO:0036377; GO:0061630	0
CJt032849	g112	E4NKF8	PUB1_MEDTR	U-box domain-containing protein 1 (EC 2.3.2.27) (Plant U-box protein 1) (MtPUB1) (RING-type E3 ubiquitin transferase PUB1)	PUB1 MTR_5g083030	Medicago truncatula (Barrel medic) (Medicago tribuloides)	694	GO:0002237; GO:0005634; GO:0005737; GO:0005886; GO:0009609; GO:0009610; GO:0009877; GO:0036377; GO:0061630	0
CJt101387	g113	P10978	POLX_TOBAC	Retrovirus-related Pol polyprotein from transposon TNT 1-94 [Includes: Protease (EC 3.4.23.-); Reverse transcriptase (EC 2.7.7.49); Endonuclease]	0	Nicotiana tabacum (Common tobacco)	1328	GO:0003676; GO:0003964; GO:0004190; GO:0004519; GO:0008270; GO:0015074	0
CJt000659	g113	P10978	POLX_TOBAC	Retrovirus-related Pol polyprotein from transposon TNT 1-94 [Includes: Protease (EC 3.4.23.-); Reverse transcriptase (EC 2.7.7.49); Endonuclease]	0	Nicotiana tabacum (Common tobacco)	1328	GO:0003676; GO:0003964; GO:0004190; GO:0004519; GO:0008270; GO:0015074	0
CJt006833	g113	P10978	POLX_TOBAC	Retrovirus-related Pol polyprotein from transposon TNT 1-94 [Includes: Protease (EC 3.4.23.-); Reverse transcriptase (EC 2.7.7.49); Endonuclease]	0	Nicotiana tabacum (Common tobacco)	1328	GO:0003676; GO:0003964; GO:0004190; GO:0004519; GO:0008270; GO:0015074	0
CJt097104	g113	P10978	POLX_TOBAC	Retrovirus-related Pol polyprotein from transposon TNT 1-94 [Includes: Protease (EC 3.4.23.-); Reverse transcriptase (EC 2.7.7.49); Endonuclease]	0	Nicotiana tabacum (Common tobacco)	1328	GO:0003676; GO:0003964; GO:0004190; GO:0004519; GO:0008270; GO:0015074	0
CJt071065	g114	I4DST8	TCEA1_TULGE	Tuliposide A-converting enzyme 1, chloroplastic (TgTCEA1) (EC 4.2.99.22)	TCEA1 TCEA5	Tulipa gesneriana (Garden tulip)	385	GO:0006952; GO:0009507; GO:0016787; GO:0016829	0
CJt000660	g114	I4DST8	TCEA1_TULGE	Tuliposide A-converting enzyme 1, chloroplastic (TgTCEA1) (EC 4.2.99.22)	TCEA1 TCEA5	Tulipa gesneriana (Garden tulip)	385	GO:0006952; GO:0009507; GO:0016787; GO:0016829	0
CJt029008	g114	I4DST8	TCEA1_TULGE	Tuliposide A-converting enzyme 1, chloroplastic (TgTCEA1) (EC 4.2.99.22)	TCEA1 TCEA5	Tulipa gesneriana (Garden tulip)	385	GO:0006952; GO:0009507; GO:0016787; GO:0016829	0
CJt030809	g115	Q70FG7	DODA_BETVU	4,5-DOPA dioxygenase extradiol (EC 1.13.11.29)	DODA	Beta vulgaris (Sugar beet)	268	GO:0005737; GO:0006725; GO:0008198; GO:0008270; GO:0046566; GO:0050297; GO:0055114	0
CJt000664	g115	Q70FG7	DODA_BETVU	4,5-DOPA dioxygenase extradiol (EC 1.13.11.29)	DODA	Beta vulgaris (Sugar beet)	268	GO:0005737; GO:0006725; GO:0008198; GO:0008270; GO:0046566; GO:0050297; GO:0055114	0
CJt030538	g116	Q41073	NLTP_PINTA	Non-specific lipid-transfer protein (LTP)	0	Pinus taeda (Loblolly pine)	123	GO:0006869; GO:0008289	0
CJt072918	g116	Q41073	NLTP_PINTA	Non-specific lipid-transfer protein (LTP)	0	Pinus taeda (Loblolly pine)	123	GO:0006869; GO:0008289	0
CJt000668	g116	Q41073	NLTP_PINTA	Non-specific lipid-transfer protein (LTP)	0	Pinus taeda (Loblolly pine)	123	GO:0006869; GO:0008289	0
CJt101274	g117	Q9SYD6-3	DTX42_ARATH	Protein DETOXIFICATION 42 (AtDTX42) (Aluminum-activated citrate transporter) (AtMATE) (FRD-like protein) (Multidrug and toxic compound extrusion protein 42) (MATE protein 42)	DTX42 FRDL MATE At1g51340 F11M15.20	Arabidopsis thaliana (Mouse-ear cress)	515	GO:0005886; GO:0010044; GO:0015137; GO:0015297; GO:0015746; GO:0016021; GO:0035618; GO:0042910	0
CJt000684	g120	Q9FMY1	C86B1_ARATH	Cytochrome P450 86B1 (EC 1.14.-.-)	CYP86B1 At5g23190 MKD15.5	Arabidopsis thaliana (Mouse-ear cress)	559	GO:0004497; GO:0005506; GO:0005783; GO:0005789; GO:0010345; GO:0016021; GO:0016705; GO:0020037; GO:0042761; GO:0071555	0
CJt012395	g120	Q9FMY1	C86B1_ARATH	Cytochrome P450 86B1 (EC 1.14.-.-)	CYP86B1 At5g23190 MKD15.5	Arabidopsis thaliana (Mouse-ear cress)	559	GO:0004497; GO:0005506; GO:0005783; GO:0005789; GO:0010345; GO:0016021; GO:0016705; GO:0020037; GO:0042761; GO:0071555	0
CJt079179	g121	P10978	POLX_TOBAC	Retrovirus-related Pol polyprotein from transposon TNT 1-94 [Includes: Protease (EC 3.4.23.-); Reverse transcriptase (EC 2.7.7.49); Endonuclease]	0	Nicotiana tabacum (Common tobacco)	1328	GO:0003676; GO:0003964; GO:0004190; GO:0004519; GO:0008270; GO:0015074	0
CJt000700	g123	Q84MC1	GCT22_ARATH	Gamma-glutamylcyclotransferase 2-2 (AtGGCT2;2) (EC 4.3.2.9) (Gamma-glutamyl cyclotransferase 2;2)	GGCT2;2 At4g31290	Arabidopsis thaliana (Mouse-ear cress)	227	GO:0003839; GO:0005737; GO:0006751	0
CJt009189	g124	A3A2W2	CSPLO_ORYSJ	CASP-like protein 4A2 (OsCASPL4A2)	Os02g0134500 LOC_Os02g04180 OsJ_05284	Oryza sativa subsp. japonica (Rice)	308	GO:0005886; GO:0016021; GO:0051539	0
CJt019621	g124	A9SG36	CSPLE_PHYPA	CASP-like protein UU3 (PpCASPLUU3)	PHYPADRAFT_233235	Physcomitrella patens subsp. patens (Moss)	215	GO:0005886; GO:0016021	0
CJt000701	g124	A3A2W2	CSPLO_ORYSJ	CASP-like protein 4A2 (OsCASPL4A2)	Os02g0134500 LOC_Os02g04180 OsJ_05284	Oryza sativa subsp. japonica (Rice)	308	GO:0005886; GO:0016021; GO:0051539	0
CJt109257	g125	Q9M1S9	CDT1B_ARATH	CDT1-like protein b (AtCDT1b)	CDT1B At3g54710 T5N23.70	Arabidopsis thaliana (Mouse-ear cress)	486	GO:0000076; GO:0000278; GO:0003677; GO:0004693; GO:0005634; GO:0006260; GO:0009658; GO:0030174; GO:0048229; GO:0051276; GO:0070182; GO:0071163	0
CJt000703	g125	Q9M1S9	CDT1B_ARATH	CDT1-like protein b (AtCDT1b)	CDT1B At3g54710 T5N23.70	Arabidopsis thaliana (Mouse-ear cress)	486	GO:0000076; GO:0000278; GO:0003677; GO:0004693; GO:0005634; GO:0006260; GO:0009658; GO:0030174; GO:0048229; GO:0051276; GO:0070182; GO:0071163	0
CJt000712	g127	P10978	POLX_TOBAC	Retrovirus-related Pol polyprotein from transposon TNT 1-94 [Includes: Protease (EC 3.4.23.-); Reverse transcriptase (EC 2.7.7.49); Endonuclease]	0	Nicotiana tabacum (Common tobacco)	1328	GO:0003676; GO:0003964; GO:0004190; GO:0004519; GO:0008270; GO:0015074	0
CJt008688	g127	P10978	POLX_TOBAC	Retrovirus-related Pol polyprotein from transposon TNT 1-94 [Includes: Protease (EC 3.4.23.-); Reverse transcriptase (EC 2.7.7.49); Endonuclease]	0	Nicotiana tabacum (Common tobacco)	1328	GO:0003676; GO:0003964; GO:0004190; GO:0004519; GO:0008270; GO:0015074	0
CJt000713	g128	P10978	POLX_TOBAC	Retrovirus-related Pol polyprotein from transposon TNT 1-94 [Includes: Protease (EC 3.4.23.-); Reverse transcriptase (EC 2.7.7.49); Endonuclease]	0	Nicotiana tabacum (Common tobacco)	1328	GO:0003676; GO:0003964; GO:0004190; GO:0004519; GO:0008270; GO:0015074	0
CJt000719	g129	O04492-2	DRB1_ARATH	Double-stranded RNA-binding protein 1 (Protein HYPONASTIC LEAVES 1) (dsRNA-binding protein 1) (AtDRB1)	DRB1 HYL1 At1g09700 F21M12.9	Arabidopsis thaliana (Mouse-ear cress)	419	GO:0003725; GO:0004525; GO:0005634; GO:0006396; GO:0009733; GO:0009735; GO:0009737; GO:0010267; GO:0010305; GO:0010445; GO:0010589; GO:0016607; GO:0030422; GO:0031053; GO:0031054; GO:0035196; GO:0035198; GO:0035279; GO:0042802	0
CJt000721	g131	P54120	IAN8_ARATH	Immune-associated nucleotide-binding protein 8 (AtIAN8) (Protein AIG1)	IAN8 AIG1 At1g33960 T3M13.2	Arabidopsis thaliana (Mouse-ear cress)	353	GO:0005525; GO:0009617	0
CJt110580	g131	F4HT21-2	IAN9_ARATH	Immune-associated nucleotide-binding protein 9 (AtIAN9) (AIG1-like protein)	IAN9 At1g33970 F12G12.21 T15K4.2 T3M13.1	Arabidopsis thaliana (Mouse-ear cress)	342	GO:0005525; GO:1902478	0
CJt000730	g133	F4I9E1	NFD4_ARATH	Protein NUCLEAR FUSION DEFECTIVE 4	NFD4 At1g31470 T8E3.15	Arabidopsis thaliana (Mouse-ear cress)	582	GO:0000741; GO:0005739; GO:0009651; GO:0010197; GO:0016021	0
CJt015893	g133	F4I9E1	NFD4_ARATH	Protein NUCLEAR FUSION DEFECTIVE 4	NFD4 At1g31470 T8E3.15	Arabidopsis thaliana (Mouse-ear cress)	582	GO:0000741; GO:0005739; GO:0009651; GO:0010197; GO:0016021	0
CJt000731	g134	F4I9E1	NFD4_ARATH	Protein NUCLEAR FUSION DEFECTIVE 4	NFD4 At1g31470 T8E3.15	Arabidopsis thaliana (Mouse-ear cress)	582	GO:0000741; GO:0005739; GO:0009651; GO:0010197; GO:0016021	0
CJt047292	g135	Q9LZS7	GDL71_ARATH	GDSL esterase/lipase At5g03610 (EC 3.1.1.-) (Extracellular lipase At5g03610)	At5g03610 F17C15.30	Arabidopsis thaliana (Mouse-ear cress)	359	GO:0005576; GO:0016042; GO:0016788	0
CJt000737	g135	Q9LZS7	GDL71_ARATH	GDSL esterase/lipase At5g03610 (EC 3.1.1.-) (Extracellular lipase At5g03610)	At5g03610 F17C15.30	Arabidopsis thaliana (Mouse-ear cress)	359	GO:0005576; GO:0016042; GO:0016788	0
CJt032342	g137	Q9FZ70	FDL1_ARATH	F-box/FBD/LRR-repeat protein At1g13570	At1g13570 F13B4.6	Arabidopsis thaliana (Mouse-ear cress)	416	0	0
CJt000751	g140	Q8RWH3	YAK1_ARATH	Dual specificity protein kinase YAK1 homolog (AtYAK1) (EC 2.7.12.1) (Dual specificity tyrosine-phosphorylation-regulated kinase YAK1)	YAK1 At5g35980 MEE13.9	Arabidopsis thaliana (Mouse-ear cress)	956	GO:0004674; GO:0004712; GO:0004713; GO:0005524; GO:0005737; GO:0005829; GO:0006468; GO:0009506; GO:0009737; GO:0009789; GO:0018105; GO:0018107; GO:0046777	0
CJt000752	g141	O81221	ACT_GOSHI	Actin	0	Gossypium hirsutum (Upland cotton) (Gossypium mexicanum)	377	GO:0005524; GO:0005737; GO:0005856	0
CJt053081	g141	P53498	ACT_CHLRE	Actin	0	Chlamydomonas reinhardtii (Chlamydomonas smithii)	377	GO:0005524; GO:0036156	0
CJt059933	g142	O64937	EF1A_ORYSJ	Elongation factor 1-alpha (EF-1-alpha)	REFA1 Os03g0177400 LOC_Os03g08010; REFA2 Os03g0178000 LOC_Os03g08060; REFA3 Os03g0177900 LOC_Os03g08050; REFA4 Os03g0177500 LOC_Os03g08020	Oryza sativa subsp. japonica (Rice)	447	GO:0003746; GO:0003924; GO:0005525; GO:0005737; GO:0006412; GO:0006414	0
CJt074415	g142	O24534	EF1A_VICFA	Elongation factor 1-alpha (EF-1-alpha)	0	Vicia faba (Broad bean) (Faba vulgaris)	447	GO:0003746; GO:0003924; GO:0005525; GO:0005737	0
CJt053844	g142	Q03033	EF1A_WHEAT	Elongation factor 1-alpha (EF-1-alpha)	TEF1	Triticum aestivum (Wheat)	447	GO:0003746; GO:0003924; GO:0005525; GO:0005737; GO:0006412; GO:0006414	0
CJt000753	g142	O49169	EF1A_MANES	Elongation factor 1-alpha (EF-1-alpha)	EF1	Manihot esculenta (Cassava) (Jatropha manihot)	449	GO:0003746; GO:0003924; GO:0005525; GO:0005737	0
CJt053843	g142	O49169	EF1A_MANES	Elongation factor 1-alpha (EF-1-alpha)	EF1	Manihot esculenta (Cassava) (Jatropha manihot)	449	GO:0003746; GO:0003924; GO:0005525; GO:0005737	0
CJt111882	g142	P29385-2	AGL5_ARATH	Agamous-like MADS-box protein AGL5 (Protein SHATTERPROOF 2)	AGL5 SHP2 At2g42830 F7D19.17	Arabidopsis thaliana (Mouse-ear cress)	246	GO:0000976; GO:0000977; GO:0000981; GO:0003700; GO:0005634; GO:0007275; GO:0008134; GO:0040008; GO:0043565; GO:0044212; GO:0045944; GO:0046983; GO:0048440; GO:0048481	0
CJt000756	g143	F4JKK0-2	SUD1_ARATH	Probable E3 ubiquitin ligase SUD1 (EC 2.3.2.27) (Protein ECERIFERUM 9) (Protein SUPPRESSOR OF DRY2 DEFFECTS 1) (AtSUD1) (RING-type E3 ubiquitin transferase SUD1) (RING/U-box domain-containing protein)	SUD1 CER9 At4g34100 F28A23.140	Arabidopsis thaliana (Mouse-ear cress)	1108	GO:0004842; GO:0008270; GO:0008299; GO:0009414; GO:0010025; GO:0010143; GO:0010345; GO:0030176; GO:0030433; GO:0042335; GO:1900490	0
CJt108712	g143	F4JKK0-2	SUD1_ARATH	Probable E3 ubiquitin ligase SUD1 (EC 2.3.2.27) (Protein ECERIFERUM 9) (Protein SUPPRESSOR OF DRY2 DEFFECTS 1) (AtSUD1) (RING-type E3 ubiquitin transferase SUD1) (RING/U-box domain-containing protein)	SUD1 CER9 At4g34100 F28A23.140	Arabidopsis thaliana (Mouse-ear cress)	1108	GO:0004842; GO:0008270; GO:0008299; GO:0009414; GO:0010025; GO:0010143; GO:0010345; GO:0030176; GO:0030433; GO:0042335; GO:1900490	0
CJt025249	g144	Q8RX33-2	DFO_ARATH	Protein DOUBLE-STRAND BREAK FORMATION (AtDFO) (Protein DSB FORMATION)	DFO At1g07060 F10K1.23	Arabidopsis thaliana (Mouse-ear cress)	233	GO:0042138; GO:0051321	0
CJt000762	g145	P08903	H32_ENCAL	Histone H3.2	0	Encephalartos altensteinii (Altenstein's bread tree) (Eastern Cape giant cycad)	136	GO:0000786; GO:0003677; GO:0005634; GO:0046982	0
CJt008082	g145	P08903	H32_ENCAL	Histone H3.2	0	Encephalartos altensteinii (Altenstein's bread tree) (Eastern Cape giant cycad)	136	GO:0000786; GO:0003677; GO:0005634; GO:0046982	0
CJt011951	g145	P08437	H3_VOLCA	Histone H3	H3-I; H3-II	Volvox carteri (Green alga)	135	GO:0000786; GO:0003677; GO:0005634; GO:0046982	0
CJt000767	g146	O81770-2	MGDG1_ARATH	Monogalactosyldiacylglycerol synthase 1, chloroplastic (AtMGD1) (EC 2.4.1.46) (MGDG synthase type A)	MGD1 MGDA At4g31780 F28M20.30	Arabidopsis thaliana (Mouse-ear cress)	533	GO:0005886; GO:0008194; GO:0009247; GO:0009536; GO:0009706; GO:0009793; GO:0009941; GO:0010027; GO:0035250; GO:0046509	0
CJt108713	g146	O81770-2	MGDG1_ARATH	Monogalactosyldiacylglycerol synthase 1, chloroplastic (AtMGD1) (EC 2.4.1.46) (MGDG synthase type A)	MGD1 MGDA At4g31780 F28M20.30	Arabidopsis thaliana (Mouse-ear cress)	533	GO:0005886; GO:0008194; GO:0009247; GO:0009536; GO:0009706; GO:0009793; GO:0009941; GO:0010027; GO:0035250; GO:0046509	0
CJt000770	g148	P31583	RHN1_NICPL	Ras-related protein RHN1	RHN1	Nicotiana plumbaginifolia (Leadwort-leaved tobacco) (Tex-Mex tobacco)	200	GO:0003924; GO:0005525; GO:0005886; GO:0015031	0
CJt109744	g148	P31583	RHN1_NICPL	Ras-related protein RHN1	RHN1	Nicotiana plumbaginifolia (Leadwort-leaved tobacco) (Tex-Mex tobacco)	200	GO:0003924; GO:0005525; GO:0005886; GO:0015031	0
CJt000775	g149	P31843	RRPO_OENBE	RNA-directed DNA polymerase homolog (EC 2.7.7.48) (Reverse transcriptase homolog)	0	Oenothera berteroana (Bertero's evening primrose)	142	GO:0003964; GO:0003968; GO:0005739	0
CJt101184	g149	P31843	RRPO_OENBE	RNA-directed DNA polymerase homolog (EC 2.7.7.48) (Reverse transcriptase homolog)	0	Oenothera berteroana (Bertero's evening primrose)	142	GO:0003964; GO:0003968; GO:0005739	0
CJt034490	g153	Q7G6K7	FH3_ORYSJ	Formin-like protein 3 (OsFH3)	FH3 Os10g0119300 LOC_Os10g02980 OSJNAa0079B05.2 OSJNBa0079B05.10	Oryza sativa subsp. japonica (Rice)	1234	GO:0004721	0
CJt000802	g154	Q8LEK2	TVP23_ARATH	Golgi apparatus membrane protein-like protein ECHIDNA	ECH At1g09330 T31J12.5	Arabidopsis thaliana (Mouse-ear cress)	186	GO:0005576; GO:0005768; GO:0005794; GO:0005802; GO:0007030; GO:0009306; GO:0009826; GO:0016192; GO:0030173; GO:0031901	0
CJt040149	g154	Q8LEK2	TVP23_ARATH	Golgi apparatus membrane protein-like protein ECHIDNA	ECH At1g09330 T31J12.5	Arabidopsis thaliana (Mouse-ear cress)	186	GO:0005576; GO:0005768; GO:0005794; GO:0005802; GO:0007030; GO:0009306; GO:0009826; GO:0016192; GO:0030173; GO:0031901	0
CJt113136	g155	Q8GXB7	TRMB_ARATH	tRNA (guanine-N(7)-)-methyltransferase (EC 2.1.1.33) (tRNA (guanine(46)-N(7))-methyltransferase) (tRNA(m7G46)-methyltransferase)	At5g24840 F6A4_50	Arabidopsis thaliana (Mouse-ear cress)	251	GO:0000049; GO:0005634; GO:0006400; GO:0008176; GO:0030488; GO:0036265; GO:0043527	0
CJt000804	g156	Q9ZRS8	RL37A_PSEMZ	60S ribosomal protein L37a	RPL37A 5A1A.9	Pseudotsuga menziesii (Douglas-fir) (Abies menziesii)	92	GO:0003735; GO:0005840; GO:0006412; GO:0046872	0
CJt098922	g157	Q9LFI1	PP280_ARATH	Pentatricopeptide repeat-containing protein At3g53360, mitochondrial	PCMP-E86 At3g53360 F4P12_60	Arabidopsis thaliana (Mouse-ear cress)	768	GO:0005739; GO:0009451; GO:0043231	0
CJt000806	g157	P93011	PP182_ARATH	Pentatricopeptide repeat-containing protein At2g33760	PCMP-H6 At2g33760 T1B8.7	Arabidopsis thaliana (Mouse-ear cress)	583	GO:0008270; GO:0009451; GO:0043231	0
CJt000815	g158	Q52MZ2	TGA10_TOBAC	bZIP transcription factor TGA10 (Protein TGACG (TGA) motif-binding protein 10)	TGA10	Nicotiana tabacum (Common tobacco)	506	GO:0003700; GO:0005634; GO:0006351; GO:0009733; GO:0009751; GO:0009753; GO:0043565; GO:0045893	0
CJt111500	g158	Q52MZ2	TGA10_TOBAC	bZIP transcription factor TGA10 (Protein TGACG (TGA) motif-binding protein 10)	TGA10	Nicotiana tabacum (Common tobacco)	506	GO:0003700; GO:0005634; GO:0006351; GO:0009733; GO:0009751; GO:0009753; GO:0043565; GO:0045893	0
CJt000818	g159	Q941F1-2	PLA15_ARATH	Phospholipase A1-Igamma1, chloroplastic (EC 3.1.1.-)	At1g06800 F4H5.11 F4H5_10	Arabidopsis thaliana (Mouse-ear cress)	515	GO:0004620; GO:0004806; GO:0008970; GO:0009507; GO:0016042; GO:0047714	0
CJt025602	g159	Q941F1-2	PLA15_ARATH	Phospholipase A1-Igamma1, chloroplastic (EC 3.1.1.-)	At1g06800 F4H5.11 F4H5_10	Arabidopsis thaliana (Mouse-ear cress)	515	GO:0004620; GO:0004806; GO:0008970; GO:0009507; GO:0016042; GO:0047714	0
CJt000819	g159	Q941F1-2	PLA15_ARATH	Phospholipase A1-Igamma1, chloroplastic (EC 3.1.1.-)	At1g06800 F4H5.11 F4H5_10	Arabidopsis thaliana (Mouse-ear cress)	515	GO:0004620; GO:0004806; GO:0008970; GO:0009507; GO:0016042; GO:0047714	0
CJt036613	g160	Q9FK16	AGP22_ARATH	Arabinogalactan protein 22 (AtAGP22) (Arabinogalactan peptide 22) (AG-peptide 22)	AGP22 At5g53250 K19E1.5	Arabidopsis thaliana (Mouse-ear cress)	63	GO:0005886; GO:0031225	0
CJt000821	g160	Q9FK16	AGP22_ARATH	Arabinogalactan protein 22 (AtAGP22) (Arabinogalactan peptide 22) (AG-peptide 22)	AGP22 At5g53250 K19E1.5	Arabidopsis thaliana (Mouse-ear cress)	63	GO:0005886; GO:0031225	0
CJt113210	g162	P56335	IF5A3_SOLTU	Eukaryotic translation initiation factor 5A-3 (eIF-5A-3) (eIF-4D)	EIF5A3	Solanum tuberosum (Potato)	160	GO:0003743; GO:0003746; GO:0006452; GO:0043022; GO:0045901; GO:0045905	0
CJt109850	g162	Q9SC12	IF5A_SENVE	Eukaryotic translation initiation factor 5A (eIF-5A)	EIFSV1	Senecio vernalis (Spring groundsel)	159	GO:0003743; GO:0003746; GO:0006452; GO:0043022; GO:0045901; GO:0045905	0
CJt000839	g162	Q9SC12	IF5A_SENVE	Eukaryotic translation initiation factor 5A (eIF-5A)	EIFSV1	Senecio vernalis (Spring groundsel)	159	GO:0003743; GO:0003746; GO:0006452; GO:0043022; GO:0045901; GO:0045905	0
CJt056269	g165	Q8S8S9	MES1_ARATH	Methylesterase 1 (AtMES1) (EC 3.1.1.-)	MES1 At2g23620 F26B6.27	Arabidopsis thaliana (Mouse-ear cress)	263	GO:0009627; GO:0009694; GO:0009696; GO:0009817; GO:0016787; GO:0016788; GO:0080030; GO:0080031; GO:0080032	1
CJt095694	g165	Q8S8S9	MES1_ARATH	Methylesterase 1 (AtMES1) (EC 3.1.1.-)	MES1 At2g23620 F26B6.27	Arabidopsis thaliana (Mouse-ear cress)	263	GO:0009627; GO:0009694; GO:0009696; GO:0009817; GO:0016787; GO:0016788; GO:0080030; GO:0080031; GO:0080032	1
CJt020448	g165	Q8S8S9	MES1_ARATH	Methylesterase 1 (AtMES1) (EC 3.1.1.-)	MES1 At2g23620 F26B6.27	Arabidopsis thaliana (Mouse-ear cress)	263	GO:0009627; GO:0009694; GO:0009696; GO:0009817; GO:0016787; GO:0016788; GO:0080030; GO:0080031; GO:0080032	1
CJt000850	g165	Q8S8S9	MES1_ARATH	Methylesterase 1 (AtMES1) (EC 3.1.1.-)	MES1 At2g23620 F26B6.27	Arabidopsis thaliana (Mouse-ear cress)	263	GO:0009627; GO:0009694; GO:0009696; GO:0009817; GO:0016787; GO:0016788; GO:0080030; GO:0080031; GO:0080032	1
CJt111328	g166	F4IK01-2	AUG1_ARATH	AUGMIN subunit 1	AUG1 At2g41350 F13H10.10	Arabidopsis thaliana (Mouse-ear cress)	299	GO:0005819; GO:0005829; GO:0005874; GO:0009524; GO:0051225; GO:0051301; GO:0070652	0
CJt000852	g166	F4IK01-2	AUG1_ARATH	AUGMIN subunit 1	AUG1 At2g41350 F13H10.10	Arabidopsis thaliana (Mouse-ear cress)	299	GO:0005819; GO:0005829; GO:0005874; GO:0009524; GO:0051225; GO:0051301; GO:0070652	0
CJt000854	g167	Q9LW77	HRD1A_ARATH	ERAD-associated E3 ubiquitin-protein ligase HRD1A (AtHrd1A) (EC 2.3.2.27) (RING-type E3 ubiquitin transferase HRD1A)	HRD1A At3g16090 MSL1.13	Arabidopsis thaliana (Mouse-ear cress)	492	GO:0005789; GO:0006511; GO:0016021; GO:0030433; GO:0046872; GO:0061630	0
CJt030572	g169	Q9ZT94	POLR2_ARATH	Retrovirus-related Pol polyprotein from transposon RE2 (Retro element 2) (AtRE2) [Includes: Protease RE2 (EC 3.4.23.-); Reverse transcriptase RE2 (EC 2.7.7.49); Endonuclease RE2]	RE2 At4g02960 T4I9.16	Arabidopsis thaliana (Mouse-ear cress)	1456	GO:0003676; GO:0003964; GO:0004190; GO:0004519; GO:0006310; GO:0015074; GO:0046872	0
CJt000863	g169	Q9ZT94	POLR2_ARATH	Retrovirus-related Pol polyprotein from transposon RE2 (Retro element 2) (AtRE2) [Includes: Protease RE2 (EC 3.4.23.-); Reverse transcriptase RE2 (EC 2.7.7.49); Endonuclease RE2]	RE2 At4g02960 T4I9.16	Arabidopsis thaliana (Mouse-ear cress)	1456	GO:0003676; GO:0003964; GO:0004190; GO:0004519; GO:0006310; GO:0015074; GO:0046872	0
CJt000862	g169	Q9ZT94	POLR2_ARATH	Retrovirus-related Pol polyprotein from transposon RE2 (Retro element 2) (AtRE2) [Includes: Protease RE2 (EC 3.4.23.-); Reverse transcriptase RE2 (EC 2.7.7.49); Endonuclease RE2]	RE2 At4g02960 T4I9.16	Arabidopsis thaliana (Mouse-ear cress)	1456	GO:0003676; GO:0003964; GO:0004190; GO:0004519; GO:0006310; GO:0015074; GO:0046872	0
CJt107274	g169	Q9ZT94	POLR2_ARATH	Retrovirus-related Pol polyprotein from transposon RE2 (Retro element 2) (AtRE2) [Includes: Protease RE2 (EC 3.4.23.-); Reverse transcriptase RE2 (EC 2.7.7.49); Endonuclease RE2]	RE2 At4g02960 T4I9.16	Arabidopsis thaliana (Mouse-ear cress)	1456	GO:0003676; GO:0003964; GO:0004190; GO:0004519; GO:0006310; GO:0015074; GO:0046872	0
CJt010556	g169	Q9ZT94	POLR2_ARATH	Retrovirus-related Pol polyprotein from transposon RE2 (Retro element 2) (AtRE2) [Includes: Protease RE2 (EC 3.4.23.-); Reverse transcriptase RE2 (EC 2.7.7.49); Endonuclease RE2]	RE2 At4g02960 T4I9.16	Arabidopsis thaliana (Mouse-ear cress)	1456	GO:0003676; GO:0003964; GO:0004190; GO:0004519; GO:0006310; GO:0015074; GO:0046872	0
CJt018993	g169	Q9ZT94	POLR2_ARATH	Retrovirus-related Pol polyprotein from transposon RE2 (Retro element 2) (AtRE2) [Includes: Protease RE2 (EC 3.4.23.-); Reverse transcriptase RE2 (EC 2.7.7.49); Endonuclease RE2]	RE2 At4g02960 T4I9.16	Arabidopsis thaliana (Mouse-ear cress)	1456	GO:0003676; GO:0003964; GO:0004190; GO:0004519; GO:0006310; GO:0015074; GO:0046872	0
CJt061115	g169	P10978	POLX_TOBAC	Retrovirus-related Pol polyprotein from transposon TNT 1-94 [Includes: Protease (EC 3.4.23.-); Reverse transcriptase (EC 2.7.7.49); Endonuclease]	0	Nicotiana tabacum (Common tobacco)	1328	GO:0003676; GO:0003964; GO:0004190; GO:0004519; GO:0008270; GO:0015074	0
CJt023880	g169	Q94HW2	POLR1_ARATH	Retrovirus-related Pol polyprotein from transposon RE1 (Retro element 1) (AtRE1) [Includes: Protease RE1 (EC 3.4.23.-); Reverse transcriptase RE1 (EC 2.7.7.49); Endonuclease RE1]	RE1 RF12 RF28 At1g58889 R18I; RE1 At1g59265 T4M14.18	Arabidopsis thaliana (Mouse-ear cress)	1466	GO:0003676; GO:0003964; GO:0004190; GO:0004519; GO:0006310; GO:0015074; GO:0046872	0
CJt074347	g169	P10978	POLX_TOBAC	Retrovirus-related Pol polyprotein from transposon TNT 1-94 [Includes: Protease (EC 3.4.23.-); Reverse transcriptase (EC 2.7.7.49); Endonuclease]	0	Nicotiana tabacum (Common tobacco)	1328	GO:0003676; GO:0003964; GO:0004190; GO:0004519; GO:0008270; GO:0015074	0
CJt068895	g169	Q9ZT94	POLR2_ARATH	Retrovirus-related Pol polyprotein from transposon RE2 (Retro element 2) (AtRE2) [Includes: Protease RE2 (EC 3.4.23.-); Reverse transcriptase RE2 (EC 2.7.7.49); Endonuclease RE2]	RE2 At4g02960 T4I9.16	Arabidopsis thaliana (Mouse-ear cress)	1456	GO:0003676; GO:0003964; GO:0004190; GO:0004519; GO:0006310; GO:0015074; GO:0046872	0
CJt079400	g171	Q9LFR7	CXE17_ARATH	Probable carboxylesterase 17 (AtCXE17) (EC 3.1.1.1)	CXE17 At5g16080 F1N13.220	Arabidopsis thaliana (Mouse-ear cress)	344	GO:0009056; GO:0016787; GO:0080030	0
CJt048387	g171	Q9LFR7	CXE17_ARATH	Probable carboxylesterase 17 (AtCXE17) (EC 3.1.1.1)	CXE17 At5g16080 F1N13.220	Arabidopsis thaliana (Mouse-ear cress)	344	GO:0009056; GO:0016787; GO:0080030	0
CJt000874	g171	Q9LFR7	CXE17_ARATH	Probable carboxylesterase 17 (AtCXE17) (EC 3.1.1.1)	CXE17 At5g16080 F1N13.220	Arabidopsis thaliana (Mouse-ear cress)	344	GO:0009056; GO:0016787; GO:0080030	0
CJt000888	g173	Q9LE82	RAGP1_ARATH	RAN GTPase-activating protein 1 (AtRanGAP1) (RanGAP1)	RANGAP1 At3g63130 T20O10.230	Arabidopsis thaliana (Mouse-ear cress)	535	GO:0000911; GO:0005096; GO:0005635; GO:0005819; GO:0005829; GO:0005886; GO:0006606; GO:0009504; GO:0009524; GO:0031965; GO:0032153	0
CJt084640	g174	P0CV72	RL161_PLAVT	Secreted RxLR effector protein 161	RXLR161	Plasmopara viticola (Downy mildew of grapevine) (Botrytis viticola)	142	GO:0005576; GO:0009405; GO:0042025	0
CJt000889	g174	P10978	POLX_TOBAC	Retrovirus-related Pol polyprotein from transposon TNT 1-94 [Includes: Protease (EC 3.4.23.-); Reverse transcriptase (EC 2.7.7.49); Endonuclease]	0	Nicotiana tabacum (Common tobacco)	1328	GO:0003676; GO:0003964; GO:0004190; GO:0004519; GO:0008270; GO:0015074	0
CJt009804	g176	P92516	M750_ARATH	Uncharacterized mitochondrial protein AtMg00750 (ORF119)	AtMg00750; At2g07686	Arabidopsis thaliana (Mouse-ear cress)	119	GO:0005739	0
CJt074460	g176	P92516	M750_ARATH	Uncharacterized mitochondrial protein AtMg00750 (ORF119)	AtMg00750; At2g07686	Arabidopsis thaliana (Mouse-ear cress)	119	GO:0005739	0
CJt108728	g180	Q9C7A2	ITN1_ARATH	Ankyrin repeat-containing protein ITN1 (Protein INCREASED TOLERANCE TO NACL)	ITN1 At3g12360 MQC3.17 T2E22.31	Arabidopsis thaliana (Mouse-ear cress)	590	GO:0005634; GO:0005886; GO:0009651; GO:0016020; GO:0016021; GO:0034613	0
CJt000916	g180	Q9C7A2	ITN1_ARATH	Ankyrin repeat-containing protein ITN1 (Protein INCREASED TOLERANCE TO NACL)	ITN1 At3g12360 MQC3.17 T2E22.31	Arabidopsis thaliana (Mouse-ear cress)	590	GO:0005634; GO:0005886; GO:0009651; GO:0016020; GO:0016021; GO:0034613	0
CJt000925	g181	Q02921	NO93_SOYBN	Early nodulin-93 (N-93)	0	Glycine max (Soybean) (Glycine hispida)	105	GO:0009877; GO:0016021	0
CJt090210	g181	Q02921	NO93_SOYBN	Early nodulin-93 (N-93)	0	Glycine max (Soybean) (Glycine hispida)	105	GO:0009877; GO:0016021	0
CJt111574	g181	Q02921	NO93_SOYBN	Early nodulin-93 (N-93)	0	Glycine max (Soybean) (Glycine hispida)	105	GO:0009877; GO:0016021	0
CJt020777	g182	Q02921	NO93_SOYBN	Early nodulin-93 (N-93)	0	Glycine max (Soybean) (Glycine hispida)	105	GO:0009877; GO:0016021	0
CJt000926	g182	Q02921	NO93_SOYBN	Early nodulin-93 (N-93)	0	Glycine max (Soybean) (Glycine hispida)	105	GO:0009877; GO:0016021	0
CJt042319	g182	Q02921	NO93_SOYBN	Early nodulin-93 (N-93)	0	Glycine max (Soybean) (Glycine hispida)	105	GO:0009877; GO:0016021	0
CJt020776	g182	Q02921	NO93_SOYBN	Early nodulin-93 (N-93)	0	Glycine max (Soybean) (Glycine hispida)	105	GO:0009877; GO:0016021	0
CJt090603	g182	Q02921	NO93_SOYBN	Early nodulin-93 (N-93)	0	Glycine max (Soybean) (Glycine hispida)	105	GO:0009877; GO:0016021	0
CJt081444	g184	P31843	RRPO_OENBE	RNA-directed DNA polymerase homolog (EC 2.7.7.48) (Reverse transcriptase homolog)	0	Oenothera berteroana (Bertero's evening primrose)	142	GO:0003964; GO:0003968; GO:0005739	0
CJt000944	g187	O64943	POLC2_JUNOX	Polcalcin Jun o 2 (Calcium-binding pollen allergen Jun o 2) (allergen Jun o 2)	0	Juniperus oxycedrus (Prickly juniper)	165	GO:0005509	0
CJt109532	g188	Q9M0X9	4CLL7_ARATH	4-coumarate--CoA ligase-like 7 (EC 6.2.1.-) (4-coumarate--CoA ligase isoform 6) (At4CL6)	4CLL7 At4g05160 C17L7.80	Arabidopsis thaliana (Mouse-ear cress)	544	GO:0004321; GO:0005524; GO:0005777; GO:0009695; GO:0016874; GO:0031408	0
CJt000950	g188	Q9M0X9	4CLL7_ARATH	4-coumarate--CoA ligase-like 7 (EC 6.2.1.-) (4-coumarate--CoA ligase isoform 6) (At4CL6)	4CLL7 At4g05160 C17L7.80	Arabidopsis thaliana (Mouse-ear cress)	544	GO:0004321; GO:0005524; GO:0005777; GO:0009695; GO:0016874; GO:0031408	0
CJt056164	g194	Q8VYI9-2	NLTL5_ARATH	Non-specific lipid-transfer protein-like protein At5g64080	At5g64080 MHJ24.6	Arabidopsis thaliana (Mouse-ear cress)	182	GO:0006869; GO:0008289; GO:0009536; GO:0031225; GO:0046658	0
CJt108733	g194	Q8VYI9-2	NLTL5_ARATH	Non-specific lipid-transfer protein-like protein At5g64080	At5g64080 MHJ24.6	Arabidopsis thaliana (Mouse-ear cress)	182	GO:0006869; GO:0008289; GO:0009536; GO:0031225; GO:0046658	0
CJt087454	g194	Q8VYI9-2	NLTL5_ARATH	Non-specific lipid-transfer protein-like protein At5g64080	At5g64080 MHJ24.6	Arabidopsis thaliana (Mouse-ear cress)	182	GO:0006869; GO:0008289; GO:0009536; GO:0031225; GO:0046658	0
CJt073087	g194	Q9ZQI8-2	NLTL2_ARATH	Non-specific lipid-transfer protein-like protein At2g13820	At2g13820 F17L24.13	Arabidopsis thaliana (Mouse-ear cress)	169	GO:0005576; GO:0005886; GO:0006869; GO:0008289; GO:0046658	0
CJt106901	g196	O48786	C734A_ARATH	Cytochrome P450 734A1 (EC 1.14.-.-) (Protein PHYB ACTIVATION-TAGGED SUPPRESSOR 1)	CYP734A1 BAS1 At2g26710 F18A8.8	Arabidopsis thaliana (Mouse-ear cress)	520	GO:0004497; GO:0005506; GO:0008395; GO:0009741; GO:0010268; GO:0016021; GO:0016131; GO:0016705; GO:0020037; GO:0040008	1
CJt025905	g196	F4IK45	C70B2_ARATH	Cytochrome P450 709B2 (EC 1.14.-.-)	CYP709B2 At2g46950	Arabidopsis thaliana (Mouse-ear cress)	572	GO:0004497; GO:0005506; GO:0005829; GO:0016021; GO:0016705; GO:0020037	1
CJt001007	g196	Q8LIF2	C7345_ORYSJ	Cytochrome P450 734A5 (EC 1.14.-.-)	CYP734A5 Os07g0647200 LOC_Os07g45290 OJ1316_A04.108 OsJ_25362 P0503D09.125	Oryza sativa subsp. japonica (Rice)	537	GO:0004497; GO:0005506; GO:0010268; GO:0016021; GO:0016131; GO:0016705; GO:0020037	1
CJt107732	g196	B9X287	C7346_ORYSJ	Cytochrome P450 734A6 (EC 1.14.-.-)	CYP734A6 Os01g0388000 LOC_Os01g29150 OSJNBb0008D07.26	Oryza sativa subsp. japonica (Rice)	542	GO:0004497; GO:0005506; GO:0010268; GO:0016021; GO:0016131; GO:0016705; GO:0020037; GO:0040008	1
CJt106737	g196	Q8LIF2	C7345_ORYSJ	Cytochrome P450 734A5 (EC 1.14.-.-)	CYP734A5 Os07g0647200 LOC_Os07g45290 OJ1316_A04.108 OsJ_25362 P0503D09.125	Oryza sativa subsp. japonica (Rice)	537	GO:0004497; GO:0005506; GO:0010268; GO:0016021; GO:0016131; GO:0016705; GO:0020037	1
CJt049652	g196	O48786	C734A_ARATH	Cytochrome P450 734A1 (EC 1.14.-.-) (Protein PHYB ACTIVATION-TAGGED SUPPRESSOR 1)	CYP734A1 BAS1 At2g26710 F18A8.8	Arabidopsis thaliana (Mouse-ear cress)	520	GO:0004497; GO:0005506; GO:0008395; GO:0009741; GO:0010268; GO:0016021; GO:0016131; GO:0016705; GO:0020037; GO:0040008	1
CJt019000	g198	P11432	ELI_PEA	Early light-induced protein, chloroplastic (ELIP)	0	Pisum sativum (Garden pea)	196	GO:0016021; GO:0031969	0
CJt001011	g198	P11432	ELI_PEA	Early light-induced protein, chloroplastic (ELIP)	0	Pisum sativum (Garden pea)	196	GO:0016021; GO:0031969	0
CJt114507	g199	Q9FI14	TAO1_ARATH	Disease resistance protein TAO1 (EC 3.2.2.6) (Protein TARGET OF AVRB OPERATION 1)	TAO1 At5g44510 MFC16.19	Arabidopsis thaliana (Mouse-ear cress)	1187	GO:0005524; GO:0007165; GO:0009816; GO:0042742; GO:0043531; GO:0050135; GO:0061809	0
CJt001030	g201	Q9M3B9	AB20B_ARATH	ABC transporter B family member 20 (ABC transporter ABCB.20) (AtABCB20) (Multidrug resistance protein 14) (P-glycoprotein 20)	ABCB20 MDR14 PGP20 At3g55320 T26I12.200	Arabidopsis thaliana (Mouse-ear cress)	1408	GO:0005524; GO:0005634; GO:0005829; GO:0005886; GO:0005887; GO:0016887; GO:0042626	0
CJt001041	g203	Q9S7Z8	PIN3_ARATH	Auxin efflux carrier component 3 (AtPIN3)	PIN3 At1g70940 F15H11.14	Arabidopsis thaliana (Mouse-ear cress)	640	GO:0005739; GO:0005783; GO:0005886; GO:0009416; GO:0009606; GO:0009630; GO:0009734; GO:0009926; GO:0009958; GO:0009986; GO:0010252; GO:0010315; GO:0010329; GO:0012506; GO:0016021; GO:0016328; GO:0048364; GO:0048766; GO:0048767	0
CJt101082	g204	Q6H7S2-2	RH8_ORYSJ	DEAD-box ATP-dependent RNA helicase 8 (EC 3.6.4.13)	Os02g0641800 LOC_Os02g42860 OJ1112_G03.6-1 OJ1112_G03.6-2 OsJ_07688	Oryza sativa subsp. japonica (Rice)	508	GO:0000932; GO:0003723; GO:0003724; GO:0003729; GO:0005524; GO:0006397; GO:0006417; GO:0010494; GO:0033962; GO:0034063; GO:0051028	0
CJt001060	g205	Q9ZQA8	PABP7_ARATH	Polyadenylate-binding protein 7 (PABP-7) (Poly(A)-binding protein 7)	PAB7 At2g36660 F13K3.6	Arabidopsis thaliana (Mouse-ear cress)	609	GO:0003723; GO:0003730; GO:0005634; GO:0005737; GO:0005829; GO:0006417; GO:0008143; GO:0008266; GO:1990904	0
CJt039138	g206	Q9FVC1-3	SVP_ARATH	MADS-box protein SVP (Protein SHORT VEGETATIVE PHASE)	SVP At2g22540 F14M13.6	Arabidopsis thaliana (Mouse-ear cress)	240	GO:0000900; GO:0000976; GO:0000977; GO:0000981; GO:0003700; GO:0005634; GO:0007275; GO:0008134; GO:0009266; GO:0009910; GO:0030154; GO:0043565; GO:0044212; GO:0045892; GO:0045944; GO:0046983; GO:0048438	0
CJt001061	g206	Q9FVC1-3	SVP_ARATH	MADS-box protein SVP (Protein SHORT VEGETATIVE PHASE)	SVP At2g22540 F14M13.6	Arabidopsis thaliana (Mouse-ear cress)	240	GO:0000900; GO:0000976; GO:0000977; GO:0000981; GO:0003700; GO:0005634; GO:0007275; GO:0008134; GO:0009266; GO:0009910; GO:0030154; GO:0043565; GO:0044212; GO:0045892; GO:0045944; GO:0046983; GO:0048438	0
CJt046060	g208	P31843	RRPO_OENBE	RNA-directed DNA polymerase homolog (EC 2.7.7.48) (Reverse transcriptase homolog)	0	Oenothera berteroana (Bertero's evening primrose)	142	GO:0003964; GO:0003968; GO:0005739	0
CJt067940	g208	P92523	M860_ARATH	Uncharacterized mitochondrial protein AtMg00860 (ORF158)	AtMg00860	Arabidopsis thaliana (Mouse-ear cress)	158	GO:0005739	0
CJt001065u	g208	P92523	M860_ARATH	Uncharacterized mitochondrial protein AtMg00860 (ORF158)	AtMg00860	Arabidopsis thaliana (Mouse-ear cress)	158	GO:0005739	0
CJt051561	g209	Q94A08-3	RFS2_ARATH	Probable galactinol--sucrose galactosyltransferase 2 (EC 2.4.1.82) (Protein SEED IMBIBITION 2) (Raffinose synthase 2)	RFS2 RS2 SIP2 At3g57520 T8H10.120	Arabidopsis thaliana (Mouse-ear cress)	773	GO:0006979; GO:0009506; GO:0016757; GO:0034484; GO:0052692; GO:0080167	0
CJt055415	g209	Q94A08-3	RFS2_ARATH	Probable galactinol--sucrose galactosyltransferase 2 (EC 2.4.1.82) (Protein SEED IMBIBITION 2) (Raffinose synthase 2)	RFS2 RS2 SIP2 At3g57520 T8H10.120	Arabidopsis thaliana (Mouse-ear cress)	773	GO:0006979; GO:0009506; GO:0016757; GO:0034484; GO:0052692; GO:0080167	0
CJt001067	g209	Q94A08-3	RFS2_ARATH	Probable galactinol--sucrose galactosyltransferase 2 (EC 2.4.1.82) (Protein SEED IMBIBITION 2) (Raffinose synthase 2)	RFS2 RS2 SIP2 At3g57520 T8H10.120	Arabidopsis thaliana (Mouse-ear cress)	773	GO:0006979; GO:0009506; GO:0016757; GO:0034484; GO:0052692; GO:0080167	0
CJt011780	g211	C0LGH2-2	Y1561_ARATH	Probable LRR receptor-like serine/threonine-protein kinase At1g56130 (EC 2.7.11.1)	At1g56130 F14G9.25 T6H22.8	Arabidopsis thaliana (Mouse-ear cress)	1032	GO:0004674; GO:0005524; GO:0005886; GO:0016021; GO:0046777	0
CJt098262	g211	C0LGH3-4	Y5614_ARATH	Probable LRR receptor-like serine/threonine-protein kinase At1g56140 (EC 2.7.11.1)	At1g56140 F14G9.24 T6H22.8.1	Arabidopsis thaliana (Mouse-ear cress)	1033	GO:0004674; GO:0005524; GO:0005886; GO:0016021; GO:0046777	0
CJt083817	g211	C0LGH3-4	Y5614_ARATH	Probable LRR receptor-like serine/threonine-protein kinase At1g56140 (EC 2.7.11.1)	At1g56140 F14G9.24 T6H22.8.1	Arabidopsis thaliana (Mouse-ear cress)	1033	GO:0004674; GO:0005524; GO:0005886; GO:0016021; GO:0046777	0
CJt083816	g211	C0LGH2-2	Y1561_ARATH	Probable LRR receptor-like serine/threonine-protein kinase At1g56130 (EC 2.7.11.1)	At1g56130 F14G9.25 T6H22.8	Arabidopsis thaliana (Mouse-ear cress)	1032	GO:0004674; GO:0005524; GO:0005886; GO:0016021; GO:0046777	0
CJt001071	g211	C0LGH2-2	Y1561_ARATH	Probable LRR receptor-like serine/threonine-protein kinase At1g56130 (EC 2.7.11.1)	At1g56130 F14G9.25 T6H22.8	Arabidopsis thaliana (Mouse-ear cress)	1032	GO:0004674; GO:0005524; GO:0005886; GO:0016021; GO:0046777	0
CJt058586	g211	C0LGN2-2	Y3148_ARATH	Probable leucine-rich repeat receptor-like serine/threonine-protein kinase At3g14840 (EC 2.7.11.1)	LRR-RLK At3g14840 T21E2.2	Arabidopsis thaliana (Mouse-ear cress)	1020	GO:0004674; GO:0005524; GO:0005829; GO:0005886; GO:0009506; GO:0009861; GO:0016021; GO:0045088; GO:0046777	0
CJt083678	g213	P10978	POLX_TOBAC	Retrovirus-related Pol polyprotein from transposon TNT 1-94 [Includes: Protease (EC 3.4.23.-); Reverse transcriptase (EC 2.7.7.49); Endonuclease]	0	Nicotiana tabacum (Common tobacco)	1328	GO:0003676; GO:0003964; GO:0004190; GO:0004519; GO:0008270; GO:0015074	0
CJt028450	g213	P10978	POLX_TOBAC	Retrovirus-related Pol polyprotein from transposon TNT 1-94 [Includes: Protease (EC 3.4.23.-); Reverse transcriptase (EC 2.7.7.49); Endonuclease]	0	Nicotiana tabacum (Common tobacco)	1328	GO:0003676; GO:0003964; GO:0004190; GO:0004519; GO:0008270; GO:0015074	0
CJt001075	g213	P10978	POLX_TOBAC	Retrovirus-related Pol polyprotein from transposon TNT 1-94 [Includes: Protease (EC 3.4.23.-); Reverse transcriptase (EC 2.7.7.49); Endonuclease]	0	Nicotiana tabacum (Common tobacco)	1328	GO:0003676; GO:0003964; GO:0004190; GO:0004519; GO:0008270; GO:0015074	0
CJt013778	g213	P10978	POLX_TOBAC	Retrovirus-related Pol polyprotein from transposon TNT 1-94 [Includes: Protease (EC 3.4.23.-); Reverse transcriptase (EC 2.7.7.49); Endonuclease]	0	Nicotiana tabacum (Common tobacco)	1328	GO:0003676; GO:0003964; GO:0004190; GO:0004519; GO:0008270; GO:0015074	0
CJt001096	g217	Q6KAI0	PNP2_ORYSJ	Polyribonucleotide nucleotidyltransferase 2, mitochondrial (EC 2.7.7.8) (Polynucleotide phosphorylase 2) (PNPase 2)	PNP2 Os02g0617700 LOC_Os02g40460 OJ1014_H03.14	Oryza sativa subsp. japonica (Rice)	982	GO:0000175; GO:0000957; GO:0000958; GO:0000963; GO:0000965; GO:0003723; GO:0004654; GO:0005739; GO:0005829; GO:0006364; GO:0006397; GO:0006401; GO:0008033	0
CJt099359	g217	O82528	RL15_PETHY	60S ribosomal protein L15	RPL15	Petunia hybrida (Petunia)	204	GO:0003735; GO:0005840; GO:0006412	0
CJt040778	g217	O82528	RL15_PETHY	60S ribosomal protein L15	RPL15	Petunia hybrida (Petunia)	204	GO:0003735; GO:0005840; GO:0006412	0
CJt105365	g217	O82528	RL15_PETHY	60S ribosomal protein L15	RPL15	Petunia hybrida (Petunia)	204	GO:0003735; GO:0005840; GO:0006412	0
CJt105366	g217	O82528	RL15_PETHY	60S ribosomal protein L15	RPL15	Petunia hybrida (Petunia)	204	GO:0003735; GO:0005840; GO:0006412	0
CJt075166	g217	O82528	RL15_PETHY	60S ribosomal protein L15	RPL15	Petunia hybrida (Petunia)	204	GO:0003735; GO:0005840; GO:0006412	0
CJt001095	g217	O82528	RL15_PETHY	60S ribosomal protein L15	RPL15	Petunia hybrida (Petunia)	204	GO:0003735; GO:0005840; GO:0006412	0
CJt086023	g217	O82528	RL15_PETHY	60S ribosomal protein L15	RPL15	Petunia hybrida (Petunia)	204	GO:0003735; GO:0005840; GO:0006412	0
CJt105364	g217	O82528	RL15_PETHY	60S ribosomal protein L15	RPL15	Petunia hybrida (Petunia)	204	GO:0003735; GO:0005840; GO:0006412	0
CJt090830	g218	Q9SD20	MS5L2_ARATH	Protein POLLENLESS 3-LIKE 2	At3g51280 F24M12.320	Arabidopsis thaliana (Mouse-ear cress)	430	GO:0005634; GO:0007049; GO:0051301	0
CJt001097	g218	Q9SD20	MS5L2_ARATH	Protein POLLENLESS 3-LIKE 2	At3g51280 F24M12.320	Arabidopsis thaliana (Mouse-ear cress)	430	GO:0005634; GO:0007049; GO:0051301	0
CJt090043	g218	Q9SD20	MS5L2_ARATH	Protein POLLENLESS 3-LIKE 2	At3g51280 F24M12.320	Arabidopsis thaliana (Mouse-ear cress)	430	GO:0005634; GO:0007049; GO:0051301	0
CJt001101	g219	Q9ZUI0	Y2241_ARATH	Putative leucine-rich repeat receptor-like serine/threonine-protein kinase At2g24130 (EC 2.7.11.1)	At2g24130 F27D4.4	Arabidopsis thaliana (Mouse-ear cress)	980	GO:0004674; GO:0005524; GO:0005886; GO:0016021	0
CJt107141	g219	Q9ZUI0	Y2241_ARATH	Putative leucine-rich repeat receptor-like serine/threonine-protein kinase At2g24130 (EC 2.7.11.1)	At2g24130 F27D4.4	Arabidopsis thaliana (Mouse-ear cress)	980	GO:0004674; GO:0005524; GO:0005886; GO:0016021	0
CJt050958	g219	Q9LHP4	RCH2_ARATH	Receptor-like protein kinase 2 (EC 2.7.11.1)	RCH2 At3g24240 K13K6.1	Arabidopsis thaliana (Mouse-ear cress)	1141	GO:0004674; GO:0005524; GO:0005886; GO:0010082; GO:0010449; GO:0016021; GO:0016032	0
CJt077135	g220	P92519	M810_ARATH	Uncharacterized mitochondrial protein AtMg00810 (ORF240b)	AtMg00810; At2g07683	Arabidopsis thaliana (Mouse-ear cress)	240	GO:0005739	0
CJt094702	g220	Q9ZT94	POLR2_ARATH	Retrovirus-related Pol polyprotein from transposon RE2 (Retro element 2) (AtRE2) [Includes: Protease RE2 (EC 3.4.23.-); Reverse transcriptase RE2 (EC 2.7.7.49); Endonuclease RE2]	RE2 At4g02960 T4I9.16	Arabidopsis thaliana (Mouse-ear cress)	1456	GO:0003676; GO:0003964; GO:0004190; GO:0004519; GO:0006310; GO:0015074; GO:0046872	0
CJt001102	g220	P92519	M810_ARATH	Uncharacterized mitochondrial protein AtMg00810 (ORF240b)	AtMg00810; At2g07683	Arabidopsis thaliana (Mouse-ear cress)	240	GO:0005739	0
CJt056735	g222	P92523	M860_ARATH	Uncharacterized mitochondrial protein AtMg00860 (ORF158)	AtMg00860	Arabidopsis thaliana (Mouse-ear cress)	158	GO:0005739	0
CJt001117	g223	Q9SNE1	ERF11_ARATH	Ethylene-responsive transcription factor ERF011	ERF011 At3g50260 F11C1.100	Arabidopsis thaliana (Mouse-ear cress)	153	GO:0003700; GO:0005634; GO:0009409; GO:0009617; GO:0009873; GO:0010200; GO:0010941; GO:0042742; GO:0044212	0
CJt011317	g223	Q9SNE1	ERF11_ARATH	Ethylene-responsive transcription factor ERF011	ERF011 At3g50260 F11C1.100	Arabidopsis thaliana (Mouse-ear cress)	153	GO:0003700; GO:0005634; GO:0009409; GO:0009617; GO:0009873; GO:0010200; GO:0010941; GO:0042742; GO:0044212	0
CJt001116	g223	Q8W3M3	RAP29_ARATH	Ethylene-responsive transcription factor RAP2-9 (Protein RELATED TO APETALA2 9)	RAP2-9 ERF007 At4g06746 F15N16.2	Arabidopsis thaliana (Mouse-ear cress)	150	GO:0003677; GO:0003700; GO:0005634; GO:0009873	0
CJt041458	g223	O22174	ERF08_ARATH	Ethylene-responsive transcription factor ERF008	ERF008 At2g23340 T20D16.3	Arabidopsis thaliana (Mouse-ear cress)	176	GO:0003700; GO:0005634; GO:0009873; GO:0044212	0
CJt001118	g224	Q9SNE1	ERF11_ARATH	Ethylene-responsive transcription factor ERF011	ERF011 At3g50260 F11C1.100	Arabidopsis thaliana (Mouse-ear cress)	153	GO:0003700; GO:0005634; GO:0009409; GO:0009617; GO:0009873; GO:0010200; GO:0010941; GO:0042742; GO:0044212	0
CJt001121	g224	Q9SNE1	ERF11_ARATH	Ethylene-responsive transcription factor ERF011	ERF011 At3g50260 F11C1.100	Arabidopsis thaliana (Mouse-ear cress)	153	GO:0003700; GO:0005634; GO:0009409; GO:0009617; GO:0009873; GO:0010200; GO:0010941; GO:0042742; GO:0044212	0
CJt036114	g224	Q9SNE1	ERF11_ARATH	Ethylene-responsive transcription factor ERF011	ERF011 At3g50260 F11C1.100	Arabidopsis thaliana (Mouse-ear cress)	153	GO:0003700; GO:0005634; GO:0009409; GO:0009617; GO:0009873; GO:0010200; GO:0010941; GO:0042742; GO:0044212	0
CJt073960	g225	Q9SIT7	PP151_ARATH	Pentatricopeptide repeat-containing protein At2g13600	PCMP-E76 At2g13600 T10F5.14	Arabidopsis thaliana (Mouse-ear cress)	697	GO:0005739; GO:0009451; GO:0010182; GO:0043231; GO:0080156	0
CJt044934	g225	Q9C866	PPR65_ARATH	Pentatricopeptide repeat-containing protein At1g31430	PCMP-E55 At1g31430 T8E3.8	Arabidopsis thaliana (Mouse-ear cress)	570	GO:0009451; GO:0043231	0
CJt105016	g226	P92519	M810_ARATH	Uncharacterized mitochondrial protein AtMg00810 (ORF240b)	AtMg00810; At2g07683	Arabidopsis thaliana (Mouse-ear cress)	240	GO:0005739	0
CJt001126	g226	P0CV72	RL161_PLAVT	Secreted RxLR effector protein 161	RXLR161	Plasmopara viticola (Downy mildew of grapevine) (Botrytis viticola)	142	GO:0005576; GO:0009405; GO:0042025	0
CJt001127	g226	P0CV72	RL161_PLAVT	Secreted RxLR effector protein 161	RXLR161	Plasmopara viticola (Downy mildew of grapevine) (Botrytis viticola)	142	GO:0005576; GO:0009405; GO:0042025	0
CJt013836	g229	P92523	M860_ARATH	Uncharacterized mitochondrial protein AtMg00860 (ORF158)	AtMg00860	Arabidopsis thaliana (Mouse-ear cress)	158	GO:0005739	0
CJt001152	g231	O64759	CAAT5_ARATH	Cationic amino acid transporter 5	CAT5 At2g34960 F19I3.19	Arabidopsis thaliana (Mouse-ear cress)	569	GO:0005313; GO:0005886; GO:0015189; GO:0016021; GO:0051938	0
CJt027556	g231	F4JRR5-2	TTL_ARATH	TITAN-like protein	TTL At4g24900 F13M23.40	Arabidopsis thaliana (Mouse-ear cress)	421	GO:0005634; GO:0009793; GO:0009960; GO:0046872	0
CJt001155	g232	Q9FHB6	DTX16_ARATH	Protein DETOXIFICATION 16 (AtDTX16) (Multidrug and toxic compound extrusion protein 16) (MATE protein 16)	DTX16 At5g52450 K24M7.20	Arabidopsis thaliana (Mouse-ear cress)	486	GO:0005774; GO:0009536; GO:0009624; GO:0015297; GO:0016020; GO:0016021; GO:0022857; GO:0042910	0
CJt013870	g232	F4IHU9	DTX15_ARATH	Protein DETOXIFICATION 15 (AtDTX15) (Multidrug and toxic compound extrusion protein 15) (MATE protein 15)	DTX15 At2g34360 F13P17.20	Arabidopsis thaliana (Mouse-ear cress)	480	GO:0015297; GO:0016020; GO:0016021; GO:0022857; GO:0042910	0
CJt111052	g233	Q42059	GUN6_ARATH	Endoglucanase 6 (EC 3.2.1.4) (Endo-1,4-beta glucanase 6)	At1g64390 F15H21.9	Arabidopsis thaliana (Mouse-ear cress)	620	GO:0005576; GO:0008810; GO:0030245; GO:0030246; GO:0071555	1
CJt113958	g233	Q42059	GUN6_ARATH	Endoglucanase 6 (EC 3.2.1.4) (Endo-1,4-beta glucanase 6)	At1g64390 F15H21.9	Arabidopsis thaliana (Mouse-ear cress)	620	GO:0005576; GO:0008810; GO:0030245; GO:0030246; GO:0071555	1
CJt115411	g233	Q42059	GUN6_ARATH	Endoglucanase 6 (EC 3.2.1.4) (Endo-1,4-beta glucanase 6)	At1g64390 F15H21.9	Arabidopsis thaliana (Mouse-ear cress)	620	GO:0005576; GO:0008810; GO:0030245; GO:0030246; GO:0071555	1
CJt111558	g234	Q9LEU8	ARLY_ARATH	Argininosuccinate lyase, chloroplastic (EC 4.3.2.1) (Arginosuccinase)	At5g10920 T30N20.190	Arabidopsis thaliana (Mouse-ear cress)	517	GO:0004056; GO:0005737; GO:0009507; GO:0009570; GO:0042450	0
CJt001164	g234	Q9LEU8	ARLY_ARATH	Argininosuccinate lyase, chloroplastic (EC 4.3.2.1) (Arginosuccinase)	At5g10920 T30N20.190	Arabidopsis thaliana (Mouse-ear cress)	517	GO:0004056; GO:0005737; GO:0009507; GO:0009570; GO:0042450	0
CJt001173	g236	Q8L500-1	APRR9_ARATH	Two-component response regulator-like APRR9 (Pseudo-response regulator 9)	APRR9 At2g46790 F19D11.7	Arabidopsis thaliana (Mouse-ear cress)	468	GO:0000160; GO:0003677; GO:0005634; GO:0006355; GO:0007623; GO:0010017; GO:0045892	0
CJt071421	g237	Q56YT0	LAC3_ARATH	Laccase-3 (EC 1.10.3.2) (Benzenediol:oxygen oxidoreductase 3) (Diphenol oxidase 3) (Urishiol oxidase 3)	LAC3 At2g30210 T9D9.2	Arabidopsis thaliana (Mouse-ear cress)	570	GO:0004322; GO:0005507; GO:0005886; GO:0006826; GO:0046274; GO:0048046; GO:0052716; GO:0055072	0
CJt001183	g237	Q9LYQ2	LAC13_ARATH	Laccase-13 (EC 1.10.3.2) (Benzenediol:oxygen oxidoreductase 13) (Diphenol oxidase 13) (Urishiol oxidase 13)	LAC13 At5g07130 T28J14.70	Arabidopsis thaliana (Mouse-ear cress)	569	GO:0004322; GO:0005507; GO:0005886; GO:0006826; GO:0046274; GO:0048046; GO:0052716; GO:0055072	0
CJt001186	g238	Q8VZ20-2	ASR3_ARATH	Trihelix transcription factor ASR3 (Protein ARABIDOPSIS SH4-RELATED3)	ASR3 At2g33550 F4P9.32	Arabidopsis thaliana (Mouse-ear cress)	314	GO:0003677; GO:0003700; GO:0005634; GO:0006355; GO:0006952; GO:0042803; GO:0045892; GO:0050777; GO:0071219	0
CJt075135	g239	F4JJE0	CCT2_ARATH	Choline-phosphate cytidylyltransferase 2 (AtCCT2) (EC 2.7.7.15) (CTP:phosphocholine cytidylyltransferase 2) (Phosphorylcholine transferase 2)	CCT2 At4g15130 dl3610w FCAALL.209	Arabidopsis thaliana (Mouse-ear cress)	304	GO:0004105; GO:0006656; GO:0031210	0
CJt087759	g240	Q9FKF4	ORANG_ARATH	Protein ORANGE, chloroplastic (AtOR) (DnaJ-like cysteine-rich domain-containing protein OR)	OR At5g61670	Arabidopsis thaliana (Mouse-ear cress)	307	GO:0005634; GO:0009507; GO:0016021; GO:0031969; GO:0050821; GO:1904143	0
CJt001192	g241	P92520	M820_ARATH	Uncharacterized mitochondrial protein AtMg00820 (ORF170)	AtMg00820; At2g07683	Arabidopsis thaliana (Mouse-ear cress)	170	GO:0005739	0
CJt001191	g241	P92520	M820_ARATH	Uncharacterized mitochondrial protein AtMg00820 (ORF170)	AtMg00820; At2g07683	Arabidopsis thaliana (Mouse-ear cress)	170	GO:0005739	0
CJt018978	g241	P92520	M820_ARATH	Uncharacterized mitochondrial protein AtMg00820 (ORF170)	AtMg00820; At2g07683	Arabidopsis thaliana (Mouse-ear cress)	170	GO:0005739	0
CJt074865	g241	P92520	M820_ARATH	Uncharacterized mitochondrial protein AtMg00820 (ORF170)	AtMg00820; At2g07683	Arabidopsis thaliana (Mouse-ear cress)	170	GO:0005739	0
CJt036547	g241	P92520	M820_ARATH	Uncharacterized mitochondrial protein AtMg00820 (ORF170)	AtMg00820; At2g07683	Arabidopsis thaliana (Mouse-ear cress)	170	GO:0005739	0
CJt105491	g241	P10978	POLX_TOBAC	Retrovirus-related Pol polyprotein from transposon TNT 1-94 [Includes: Protease (EC 3.4.23.-); Reverse transcriptase (EC 2.7.7.49); Endonuclease]	0	Nicotiana tabacum (Common tobacco)	1328	GO:0003676; GO:0003964; GO:0004190; GO:0004519; GO:0008270; GO:0015074	0
CJt097464	g242	Q6JN46	EIX2_SOLLC	Receptor-like protein EIX2 (EIX receptor 2)	EIX2 Solyc07g008630.1.1	Solanum lycopersicum (Tomato) (Lycopersicon esculentum)	1021	GO:0005886; GO:0016021; GO:0050832	0
CJt002983	g242	Q42899	GLNA1_LOTJA	Glutamine synthetase cytosolic isozyme (EC 6.3.1.2) (GS1) (Glutamate--ammonia ligase)	GLN1	Lotus japonicus (Lotus corniculatus var. japonicus)	356	GO:0004356; GO:0005524; GO:0005737; GO:0006542	0
CJt001197	g242	P14636	GLNA3_LUPAN	Glutamine synthetase nodule isozyme (EC 6.3.1.2) (Glutamate--ammonia ligase) (Fragment)	0	Lupinus angustifolius (Narrow-leaved blue lupine)	315	GO:0004356; GO:0005524; GO:0005737; GO:0006542	0
CJt096876	g247	Q6Z8M8	SPL15_ORYSJ	Squamosa promoter-binding-like protein 15	SPL15 Os08g0513700 LOC_Os08g40260 OsJ_026806 P0711H09.27	Oryza sativa subsp. japonica (Rice)	1140	GO:0003677; GO:0005634; GO:0046872	0
CJt039401	g248	Q9LZ41-1	RL354_ARATH	60S ribosomal protein L35-4	RPL35D At5g02610 T22P11_200	Arabidopsis thaliana (Mouse-ear cress)	123	GO:0000463; GO:0003729; GO:0003735; GO:0006412; GO:0022625	0
CJt050827	g248	O80626	RL352_ARATH	60S ribosomal protein L35-2	RPL35B At2g39390 F12L6.5	Arabidopsis thaliana (Mouse-ear cress)	123	GO:0000463; GO:0003729; GO:0003735; GO:0005794; GO:0006412; GO:0022625; GO:0022626	0
CJt065242	g248	Q9LZ41-1	RL354_ARATH	60S ribosomal protein L35-4	RPL35D At5g02610 T22P11_200	Arabidopsis thaliana (Mouse-ear cress)	123	GO:0000463; GO:0003729; GO:0003735; GO:0006412; GO:0022625	0
CJt001224	g248	Q9LZ41-1	RL354_ARATH	60S ribosomal protein L35-4	RPL35D At5g02610 T22P11_200	Arabidopsis thaliana (Mouse-ear cress)	123	GO:0000463; GO:0003729; GO:0003735; GO:0006412; GO:0022625	0
CJt011000	g248	Q9LZ41-1	RL354_ARATH	60S ribosomal protein L35-4	RPL35D At5g02610 T22P11_200	Arabidopsis thaliana (Mouse-ear cress)	123	GO:0000463; GO:0003729; GO:0003735; GO:0006412; GO:0022625	0
CJt007897	g249	P0C897	Y3264_ARATH	Putative UPF0481 protein At3g02645	At3g02645 F16B3.28	Arabidopsis thaliana (Mouse-ear cress)	529	GO:0016021	0
CJt001225	g249	P0C897	Y3264_ARATH	Putative UPF0481 protein At3g02645	At3g02645 F16B3.28	Arabidopsis thaliana (Mouse-ear cress)	529	GO:0016021	0
CJt111537	g250	P05477	HSP21_SOYBN	17.9 kDa class II heat shock protein	HSP17.9-D	Glycine max (Soybean) (Glycine hispida)	159	GO:0000302; GO:0005737; GO:0006457; GO:0009408; GO:0009651; GO:0042542; GO:0043621; GO:0051082; GO:0051259	0
CJt109636	g250	P05477	HSP21_SOYBN	17.9 kDa class II heat shock protein	HSP17.9-D	Glycine max (Soybean) (Glycine hispida)	159	GO:0000302; GO:0005737; GO:0006457; GO:0009408; GO:0009651; GO:0042542; GO:0043621; GO:0051082; GO:0051259	0
CJt001231	g250	P29830	HS176_ARATH	17.6 kDa class II heat shock protein (17.6 kDa heat shock protein) (AtHsp17.6)	HSP17.6 At5g12020 F14F18.190	Arabidopsis thaliana (Mouse-ear cress)	155	GO:0000302; GO:0005737; GO:0006457; GO:0009408; GO:0009651; GO:0042542; GO:0043621; GO:0051082; GO:0051259; GO:0071456	0
CJt001252	g253	P48528	PPX2_ARATH	Serine/threonine-protein phosphatase PP-X isozyme 2 (EC 3.1.3.16)	PPX2 At5g55260 MCO15.21	Arabidopsis thaliana (Mouse-ear cress)	305	GO:0004722; GO:0005634; GO:0005829; GO:0009532; GO:0046872	0
CJt019490	g254	A0A290U7C4	ROQ1_NICBE	Disease resistance protein Roq1 (NAD(+) hydrolase RPV1) (EC 3.2.2.6) (Recognition of XopQ 1 protein)	ROQ1	Nicotiana benthamiana	1306	GO:0006952; GO:0007165; GO:0043531; GO:0050135; GO:0061809	0
CJt001254	g254	A0A290U7C4	ROQ1_NICBE	Disease resistance protein Roq1 (NAD(+) hydrolase RPV1) (EC 3.2.2.6) (Recognition of XopQ 1 protein)	ROQ1	Nicotiana benthamiana	1306	GO:0006952; GO:0007165; GO:0043531; GO:0050135; GO:0061809	0
CJt001266	g256	Q9SEX2	KTNA1_ARATH	Katanin p60 ATPase-containing subunit A1 (Katanin p60 subunit A1) (EC 5.6.1.1) (CAD ATPase) (Katanin-1) (Atp60) (Protein BOTERO 1) (Protein ECTOPIC ROOT HAIR 3) (Protein FAT ROOT) (Protein FRAGILE FIBER 2) (AtAAA1) (p60 katanin)	AAA1 BOT1 ERH3 FRA2 FTR KSS KTN1 LUE1 At1g80350 F5I6.10	Arabidopsis thaliana (Mouse-ear cress)	523	GO:0000226; GO:0005524; GO:0005634; GO:0005737; GO:0005874; GO:0008017; GO:0008568; GO:0009825; GO:0009832; GO:0010091; GO:0016853; GO:0016887; GO:0031122; GO:0043622	0
CJt001269	g257	P0C7R0	PPR69_ARATH	Pentatricopeptide repeat-containing protein At1g32415, mitochondrial	PCMP-E56 At1g32415 F5D14.18	Arabidopsis thaliana (Mouse-ear cress)	761	GO:0005739; GO:0009451; GO:0043231	0
CJt030382	g258	Q00624	ASOL_BRANA	L-ascorbate oxidase homolog (EC 1.10.3.-)	Bp10	Brassica napus (Rape)	555	GO:0005507; GO:0005576; GO:0016491	0
CJt001272	g258	P29162	ASOL_TOBAC	L-ascorbate oxidase homolog (EC 1.10.3.-) (Pollen-specific protein NTP303)	0	Nicotiana tabacum (Common tobacco)	554	GO:0004322; GO:0005507; GO:0005615; GO:0005886; GO:0006826; GO:0055072	0
CJt031444	g260	Q9LXT9-1	CALS3_ARATH	Callose synthase 3 (EC 2.4.1.34) (1,3-beta-glucan synthase) (Protein GLUCAN SYNTHASE-LIKE 12)	CALS3 GSL12 At5g13000 T24H18.170	Arabidopsis thaliana (Mouse-ear cress)	1955	GO:0000148; GO:0003843; GO:0005886; GO:0006075; GO:0008360; GO:0016021; GO:0071555	0
CJt115992	g260	Q9LXT9-1	CALS3_ARATH	Callose synthase 3 (EC 2.4.1.34) (1,3-beta-glucan synthase) (Protein GLUCAN SYNTHASE-LIKE 12)	CALS3 GSL12 At5g13000 T24H18.170	Arabidopsis thaliana (Mouse-ear cress)	1955	GO:0000148; GO:0003843; GO:0005886; GO:0006075; GO:0008360; GO:0016021; GO:0071555	0
CJt001282	g260	Q9AUE0-1	CALS1_ARATH	Callose synthase 1 (EC 2.4.1.34) (1,3-beta-glucan synthase) (Protein GLUCAN SYNTHASE-LIKE 6)	CALS1 GSL6 At1g05570 F3F20.1 T25N20.22	Arabidopsis thaliana (Mouse-ear cress)	1950	GO:0000148; GO:0003843; GO:0005886; GO:0006075; GO:0008360; GO:0009504; GO:0009506; GO:0016021; GO:0071555	0
CJt071192	g262	Q6L4D2	PM19L_ORYSJ	Membrane protein PM19L (PM19-like protein 1) (OsPM19L1)	PM19L PM1 Os05g0381400 LOC_Os05g31670 OSJNBa0088M05.8	Oryza sativa subsp. japonica (Rice)	173	GO:0016021	0
CJt001289	g262	Q6L4D2	PM19L_ORYSJ	Membrane protein PM19L (PM19-like protein 1) (OsPM19L1)	PM19L PM1 Os05g0381400 LOC_Os05g31670 OSJNBa0088M05.8	Oryza sativa subsp. japonica (Rice)	173	GO:0016021	0
CJt001291	g263	Q6L4D2	PM19L_ORYSJ	Membrane protein PM19L (PM19-like protein 1) (OsPM19L1)	PM19L PM1 Os05g0381400 LOC_Os05g31670 OSJNBa0088M05.8	Oryza sativa subsp. japonica (Rice)	173	GO:0016021	0
CJt001290	g263	Q6L4D2	PM19L_ORYSJ	Membrane protein PM19L (PM19-like protein 1) (OsPM19L1)	PM19L PM1 Os05g0381400 LOC_Os05g31670 OSJNBa0088M05.8	Oryza sativa subsp. japonica (Rice)	173	GO:0016021	0
CJt001292	g264	Q84MC2	LOG8_ARATH	Cytokinin riboside 5'-monophosphate phosphoribohydrolase LOG8 (EC 3.2.2.n1) (LOG family protein At5g11950) (Protein LONELY GUY 8)	LOG8 At5g11950 F14F18.120	Arabidopsis thaliana (Mouse-ear cress)	216	GO:0005634; GO:0005829; GO:0005886; GO:0009691; GO:0016799; GO:0042803	0
CJt006686	g266	F4I1X0	HIP41_ARATH	Heavy metal-associated isoprenylated plant protein 41 (AtHIP41)	HIPP41 At1g55790 F14J16.2 F14J16.3 F20N2.17	Arabidopsis thaliana (Mouse-ear cress)	515	GO:0005737; GO:0046872; GO:0070042; GO:0070475	0
CJt056491	g266	F4I1X0	HIP41_ARATH	Heavy metal-associated isoprenylated plant protein 41 (AtHIP41)	HIPP41 At1g55790 F14J16.2 F14J16.3 F20N2.17	Arabidopsis thaliana (Mouse-ear cress)	515	GO:0005737; GO:0046872; GO:0070042; GO:0070475	0
CJt008091	g267	Q9ZUI0	Y2241_ARATH	Putative leucine-rich repeat receptor-like serine/threonine-protein kinase At2g24130 (EC 2.7.11.1)	At2g24130 F27D4.4	Arabidopsis thaliana (Mouse-ear cress)	980	GO:0004674; GO:0005524; GO:0005886; GO:0016021	0
CJt081716	g267	C0LGP4	Y3475_ARATH	Probable LRR receptor-like serine/threonine-protein kinase At3g47570 (EC 2.7.11.1)	At3g47570 F1P2.120	Arabidopsis thaliana (Mouse-ear cress)	1010	GO:0004674; GO:0005524; GO:0005886; GO:0016021	0
CJt090567	g267	C0LGP4	Y3475_ARATH	Probable LRR receptor-like serine/threonine-protein kinase At3g47570 (EC 2.7.11.1)	At3g47570 F1P2.120	Arabidopsis thaliana (Mouse-ear cress)	1010	GO:0004674; GO:0005524; GO:0005886; GO:0016021	0
CJt001301	g267	C0LGP4	Y3475_ARATH	Probable LRR receptor-like serine/threonine-protein kinase At3g47570 (EC 2.7.11.1)	At3g47570 F1P2.120	Arabidopsis thaliana (Mouse-ear cress)	1010	GO:0004674; GO:0005524; GO:0005886; GO:0016021	0
CJt070302	g268	C0LGP4	Y3475_ARATH	Probable LRR receptor-like serine/threonine-protein kinase At3g47570 (EC 2.7.11.1)	At3g47570 F1P2.120	Arabidopsis thaliana (Mouse-ear cress)	1010	GO:0004674; GO:0005524; GO:0005886; GO:0016021	0
CJt001303	g269	O04023	SRC2_ARATH	Protein SRC2 homolog (AtSRC2)	SRC2 At1g09070 F7G19.6	Arabidopsis thaliana (Mouse-ear cress)	324	GO:0000326; GO:0005576; GO:0005783; GO:0005789; GO:0005886; GO:0006623; GO:0016021; GO:0032586; GO:0071456	0
CJt095743	g269	O04023	SRC2_ARATH	Protein SRC2 homolog (AtSRC2)	SRC2 At1g09070 F7G19.6	Arabidopsis thaliana (Mouse-ear cress)	324	GO:0000326; GO:0005576; GO:0005783; GO:0005789; GO:0005886; GO:0006623; GO:0016021; GO:0032586; GO:0071456	0
CJt001333	g274	C0LGV0	Y5487_ARATH	Probable LRR receptor-like serine/threonine-protein kinase At5g48740 (EC 2.7.11.1)	At5g48740 K24G6.7	Arabidopsis thaliana (Mouse-ear cress)	895	GO:0004674; GO:0005524; GO:0016021	0
CJt109860	g274	C0LGV0	Y5487_ARATH	Probable LRR receptor-like serine/threonine-protein kinase At5g48740 (EC 2.7.11.1)	At5g48740 K24G6.7	Arabidopsis thaliana (Mouse-ear cress)	895	GO:0004674; GO:0005524; GO:0016021	0
CJt001332	g274	C0LGI2	Y1677_ARATH	Probable LRR receptor-like serine/threonine-protein kinase At1g67720 (EC 2.7.11.1)	At1g67720 F12A21.30	Arabidopsis thaliana (Mouse-ear cress)	929	GO:0004674; GO:0005524; GO:0016021	0
CJt046727	g274	C0LGV0	Y5487_ARATH	Probable LRR receptor-like serine/threonine-protein kinase At5g48740 (EC 2.7.11.1)	At5g48740 K24G6.7	Arabidopsis thaliana (Mouse-ear cress)	895	GO:0004674; GO:0005524; GO:0016021	0
CJt001343	g275	Q9SS87	SEOB_ARATH	Protein SIEVE ELEMENT OCCLUSION B (AtSEOb) (Protein SIEVE ELEMENT OCCLUSION-RELATED 1) (AtSEOR1)	SEOB SEOR1 At3g01680 F4P13.22	Arabidopsis thaliana (Mouse-ear cress)	740	GO:0010088; GO:0042803; GO:0043621	0
CJt033412	g275	F4KIF3	CSA1_ARATH	Disease resistance-like protein CSA1 (EC 3.2.2.6) (Protein CONSTITUTIVE SHADE-AVOIDANCE 1)	CSA1 At5g17880 MPI7.4	Arabidopsis thaliana (Mouse-ear cress)	1197	GO:0005524; GO:0007165; GO:0007275; GO:0009416; GO:0010114; GO:0042742; GO:0043531; GO:0050135; GO:0061809	0
CJt019271	g278	Q9ZUI0	Y2241_ARATH	Putative leucine-rich repeat receptor-like serine/threonine-protein kinase At2g24130 (EC 2.7.11.1)	At2g24130 F27D4.4	Arabidopsis thaliana (Mouse-ear cress)	980	GO:0004674; GO:0005524; GO:0005886; GO:0016021	0
CJt019271u	g278	Q9LHP4	RCH2_ARATH	Receptor-like protein kinase 2 (EC 2.7.11.1)	RCH2 At3g24240 K13K6.1	Arabidopsis thaliana (Mouse-ear cress)	1141	GO:0004674; GO:0005524; GO:0005886; GO:0010082; GO:0010449; GO:0016021; GO:0016032	0
CJt001358	g278	Q9ZUI0	Y2241_ARATH	Putative leucine-rich repeat receptor-like serine/threonine-protein kinase At2g24130 (EC 2.7.11.1)	At2g24130 F27D4.4	Arabidopsis thaliana (Mouse-ear cress)	980	GO:0004674; GO:0005524; GO:0005886; GO:0016021	0
CJt113140	g279	Q9XF89	CB5_ARATH	Chlorophyll a-b binding protein CP26, chloroplastic (LHCB5) (LHCIIc) (Light-harvesting complex II protein 5)	LHCB5 At4g10340 F24G24.140	Arabidopsis thaliana (Mouse-ear cress)	280	GO:0005829; GO:0009416; GO:0009507; GO:0009517; GO:0009522; GO:0009534; GO:0009535; GO:0009579; GO:0009637; GO:0009768; GO:0009783; GO:0010114; GO:0010196; GO:0010207; GO:0010218; GO:0010287; GO:0015979; GO:0016021; GO:0016168; GO:0018298; GO:0019904; GO:0042651; GO:0046872	0
CJt001361	g279	Q9XF89	CB5_ARATH	Chlorophyll a-b binding protein CP26, chloroplastic (LHCB5) (LHCIIc) (Light-harvesting complex II protein 5)	LHCB5 At4g10340 F24G24.140	Arabidopsis thaliana (Mouse-ear cress)	280	GO:0005829; GO:0009416; GO:0009507; GO:0009517; GO:0009522; GO:0009534; GO:0009535; GO:0009579; GO:0009637; GO:0009768; GO:0009783; GO:0010114; GO:0010196; GO:0010207; GO:0010218; GO:0010287; GO:0015979; GO:0016021; GO:0016168; GO:0018298; GO:0019904; GO:0042651; GO:0046872	0
CJt001366	g280	O04151-1	CALR1_ARATH	Calreticulin-1	CRT1 At1g56340 F13N6.20 F14G9.5	Arabidopsis thaliana (Mouse-ear cress)	425	GO:0005509; GO:0005634; GO:0005739; GO:0005774; GO:0005783; GO:0005788; GO:0005789; GO:0006457; GO:0006979; GO:0009506; GO:0030246; GO:0030968; GO:0034976; GO:0046686; GO:0051082; GO:0099503	0
CJt067808	g281	Q9M156-1	U72B1_ARATH	UDP-glycosyltransferase 72B1 (EC 2.4.1.-) (Arbutin synthase) (Probable hydroquinone glucosyltransferase) (EC 2.4.1.218)	UGT72B1 At4g01070 F2N1.15	Arabidopsis thaliana (Mouse-ear cress)	480	GO:0006805; GO:0008194; GO:0009636; GO:0009809; GO:0035251; GO:0042178; GO:0043231; GO:0050505	0
CJt064242	g282	P42825	DNAJ2_ARATH	Chaperone protein dnaJ 2 (AtDjA2)	ATJ2 A2 ATJ At5g22060 T6G21.11 T6G21_170	Arabidopsis thaliana (Mouse-ear cress)	419	GO:0005524; GO:0005829; GO:0005886; GO:0006457; GO:0009408; GO:0009506; GO:0009536; GO:0031072; GO:0046872; GO:0051082	0
CJt001374	g282	P43644	DNJH_ATRNU	DnaJ protein homolog ANJ1	0	Atriplex nummularia (Old man saltbush) (Atriplex johnstonii)	417	GO:0005524; GO:0006457; GO:0009408; GO:0016020; GO:0031072; GO:0046872; GO:0051082	0
CJt100075	g282	Q04960	DNJH_CUCSA	DnaJ protein homolog (DNAJ-1)	DNAJ1	Cucumis sativus (Cucumber)	413	GO:0005524; GO:0005886; GO:0006457; GO:0009408; GO:0031072; GO:0046872; GO:0051082	0
CJt105344	g283	P10978	POLX_TOBAC	Retrovirus-related Pol polyprotein from transposon TNT 1-94 [Includes: Protease (EC 3.4.23.-); Reverse transcriptase (EC 2.7.7.49); Endonuclease]	0	Nicotiana tabacum (Common tobacco)	1328	GO:0003676; GO:0003964; GO:0004190; GO:0004519; GO:0008270; GO:0015074	0
CJt105344u	g283	P10978	POLX_TOBAC	Retrovirus-related Pol polyprotein from transposon TNT 1-94 [Includes: Protease (EC 3.4.23.-); Reverse transcriptase (EC 2.7.7.49); Endonuclease]	0	Nicotiana tabacum (Common tobacco)	1328	GO:0003676; GO:0003964; GO:0004190; GO:0004519; GO:0008270; GO:0015074	0
CJt047590	g283	P10978	POLX_TOBAC	Retrovirus-related Pol polyprotein from transposon TNT 1-94 [Includes: Protease (EC 3.4.23.-); Reverse transcriptase (EC 2.7.7.49); Endonuclease]	0	Nicotiana tabacum (Common tobacco)	1328	GO:0003676; GO:0003964; GO:0004190; GO:0004519; GO:0008270; GO:0015074	0
CJt001377	g283	P10978	POLX_TOBAC	Retrovirus-related Pol polyprotein from transposon TNT 1-94 [Includes: Protease (EC 3.4.23.-); Reverse transcriptase (EC 2.7.7.49); Endonuclease]	0	Nicotiana tabacum (Common tobacco)	1328	GO:0003676; GO:0003964; GO:0004190; GO:0004519; GO:0008270; GO:0015074	0
CJt079791	g283	P10978	POLX_TOBAC	Retrovirus-related Pol polyprotein from transposon TNT 1-94 [Includes: Protease (EC 3.4.23.-); Reverse transcriptase (EC 2.7.7.49); Endonuclease]	0	Nicotiana tabacum (Common tobacco)	1328	GO:0003676; GO:0003964; GO:0004190; GO:0004519; GO:0008270; GO:0015074	0
CJt068023	g283	P92520	M820_ARATH	Uncharacterized mitochondrial protein AtMg00820 (ORF170)	AtMg00820; At2g07683	Arabidopsis thaliana (Mouse-ear cress)	170	GO:0005739	0
CJt001378	g284	Q0J0G1	BGL33_ORYSJ	Probable inactive beta-glucosidase 33 (Os9bglu33)	BGLU33 Os09g0511900 LOC_Os09g33710	Oryza sativa subsp. japonica (Rice)	503	GO:0005975; GO:0008422	0
CJt096882	g284	Q60DY1	BGL21_ORYSJ	Beta-glucosidase 21 (Os5bglu21) (EC 3.2.1.21)	BGLU21 Os05g0366000 LOC_Os05g30300 OsJ_18259 OSJNBa0090H02.7	Oryza sativa subsp. japonica (Rice)	514	GO:0005975; GO:0008422; GO:0102483	0
CJt001380	g284	B7F7K7	BGL31_ORYSJ	Beta-glucosidase 31 (Os9bglu31) (EC 3.2.1.21)	BGLU31 Os09g0511600 LOC_Os09g33680 OsJ_29984	Oryza sativa subsp. japonica (Rice)	523	GO:0005975; GO:0008422; GO:0102483	0
CJt001379	g285	B7F7K7	BGL31_ORYSJ	Beta-glucosidase 31 (Os9bglu31) (EC 3.2.1.21)	BGLU31 Os09g0511600 LOC_Os09g33680 OsJ_29984	Oryza sativa subsp. japonica (Rice)	523	GO:0005975; GO:0008422; GO:0102483	0
CJt084753	g286	Q9SA38	OCT3_ARATH	Organic cation/carnitine transporter 3 (AtOCT3)	OCT3 3-Oct At1g16390 F3O9.19	Arabidopsis thaliana (Mouse-ear cress)	518	GO:0005524; GO:0006811; GO:0009705; GO:0016021; GO:0022857; GO:0070417	0
CJt001381	g286	Q9CAT6	OCT1_ARATH	Organic cation/carnitine transporter 1 (AtOCT1)	OCT1 1-Oct At1g73220 T18K17.11	Arabidopsis thaliana (Mouse-ear cress)	539	GO:0005524; GO:0005886; GO:0010150; GO:0015226; GO:0015839; GO:0016021	0
CJt001382	g287	Q9CAT6	OCT1_ARATH	Organic cation/carnitine transporter 1 (AtOCT1)	OCT1 1-Oct At1g73220 T18K17.11	Arabidopsis thaliana (Mouse-ear cress)	539	GO:0005524; GO:0005886; GO:0010150; GO:0015226; GO:0015839; GO:0016021	1
CJt068739	g287	O64515	OCT2_ARATH	Organic cation/carnitine transporter 2 (AtOCT2)	OCT2 2-Oct At1g79360 YUP8H12R.2	Arabidopsis thaliana (Mouse-ear cress)	527	GO:0005524; GO:0006811; GO:0009705; GO:0016021; GO:0022857	1
CJt052827	g289	Q9CAL2	CRK3_ARATH	Cysteine-rich receptor-like protein kinase 3 (Cysteine-rich RLK3) (EC 2.7.11.-)	CRK3 At1g70530 F24J13.10	Arabidopsis thaliana (Mouse-ear cress)	646	GO:0004674; GO:0005524; GO:0005739; GO:0005886; GO:0016021; GO:0046777	0
CJt097270	g289	Q9CAL2	CRK3_ARATH	Cysteine-rich receptor-like protein kinase 3 (Cysteine-rich RLK3) (EC 2.7.11.-)	CRK3 At1g70530 F24J13.10	Arabidopsis thaliana (Mouse-ear cress)	646	GO:0004674; GO:0005524; GO:0005739; GO:0005886; GO:0016021; GO:0046777	0
CJt001391	g289	Q93YN1	CRPK1_ARATH	Cold-responsive protein kinase 1 (EC 2.7.11.1)	CRPK1 At1g16670 F19K19.4	Arabidopsis thaliana (Mouse-ear cress)	390	GO:0002237; GO:0004674; GO:0005524; GO:0005634; GO:0005886; GO:0009409; GO:0009625; GO:0046777; GO:0050826	0
CJt035273	g289	Q93YN1	CRPK1_ARATH	Cold-responsive protein kinase 1 (EC 2.7.11.1)	CRPK1 At1g16670 F19K19.4	Arabidopsis thaliana (Mouse-ear cress)	390	GO:0002237; GO:0004674; GO:0005524; GO:0005634; GO:0005886; GO:0009409; GO:0009625; GO:0046777; GO:0050826	0
CJt001392	g289	Q93YN1	CRPK1_ARATH	Cold-responsive protein kinase 1 (EC 2.7.11.1)	CRPK1 At1g16670 F19K19.4	Arabidopsis thaliana (Mouse-ear cress)	390	GO:0002237; GO:0004674; GO:0005524; GO:0005634; GO:0005886; GO:0009409; GO:0009625; GO:0046777; GO:0050826	0
CJt050357	g289	Q9LPZ3	Y1141_ARATH	G-type lectin S-receptor-like serine/threonine-protein kinase At1g11410 (EC 2.7.11.1)	At1g11410 T23J18.8	Arabidopsis thaliana (Mouse-ear cress)	845	GO:0004674; GO:0005516; GO:0005524; GO:0005886; GO:0006468; GO:0016021; GO:0030246; GO:0048544	0
CJt001394	g290	Q5NTA4	CHI4_CRYJA	Endochitinase 4 (EC 3.2.1.14) (Chitinase class IV) (CJP-4) (allergen Cry j Chitinase)	0	Cryptomeria japonica (Japanese cedar) (Cupressus japonica)	281	GO:0000272; GO:0005576; GO:0006032; GO:0008061; GO:0008843; GO:0016998; GO:0031640; GO:0050832	0
CJt114577	g290	Q5NTA4	CHI4_CRYJA	Endochitinase 4 (EC 3.2.1.14) (Chitinase class IV) (CJP-4) (allergen Cry j Chitinase)	0	Cryptomeria japonica (Japanese cedar) (Cupressus japonica)	281	GO:0000272; GO:0005576; GO:0006032; GO:0008061; GO:0008843; GO:0016998; GO:0031640; GO:0050832	0
CJt046369	g291	P31843	RRPO_OENBE	RNA-directed DNA polymerase homolog (EC 2.7.7.48) (Reverse transcriptase homolog)	0	Oenothera berteroana (Bertero's evening primrose)	142	GO:0003964; GO:0003968; GO:0005739	0
CJt090237	g292	Q38834	R13L4_ARATH	Disease resistance RPP13-like protein 4 (Disease resistance protein ZAR1) (Protein HOPZ-ACTIVATED RESISTANCE 1) (AtZAR1)	RPP13L4 ZAR1 At3g50950 F18B3.230	Arabidopsis thaliana (Mouse-ear cress)	852	GO:0005524; GO:0005634; GO:0042742; GO:0043531; GO:0043621; GO:0050776; GO:0050829	0
CJt001406	g292	Q8RXS5	DRL40_ARATH	Probable disease resistance protein At5g63020 (pNd11)	At5g63020 MJH22.8	Arabidopsis thaliana (Mouse-ear cress)	888	GO:0005524; GO:0006952; GO:0043531	0
CJt090237u	g292	Q9SX38	DRL4_ARATH	Putative disease resistance protein At1g50180	At1g50180 F14I3.19	Arabidopsis thaliana (Mouse-ear cress)	857	GO:0005524; GO:0006952; GO:0009506; GO:0043531	0
CJt070769	g295	Q8H4S4	NAC10_ORYSJ	NAC domain-containing protein 10 (ONAC010) (NAC transcription factor ONAC010)	NAC010 Os07g0566500 LOC_Os07g37920 OJ1092_A07.104 OJ1773_H01.126 OsJ_24777	Oryza sativa subsp. japonica (Rice)	425	GO:0003677; GO:0003700; GO:0005634; GO:0009555; GO:0048653	0
CJt001417	g295	Q9XGP7	OMT15_ORYSJ	Tricin synthase 1 (EC 2.1.1.175) (Caffeoyl-CoA 3-O-methyltransferase ROMT15)	ROMT-15 COA20 Os08g0498100 LOC_Os08g38900 OsJ_27813 P0026F07.24	Oryza sativa subsp. japonica (Rice)	252	GO:0005634; GO:0008171; GO:0008757; GO:0032259; GO:0046872	0
CJt068238	g296	Q6JN46	EIX2_SOLLC	Receptor-like protein EIX2 (EIX receptor 2)	EIX2 Solyc07g008630.1.1	Solanum lycopersicum (Tomato) (Lycopersicon esculentum)	1021	GO:0005886; GO:0016021; GO:0050832	0
CJt001418	g296	O48763	RLP25_ARATH	Putative receptor like protein 25 (AtRLP25)	RLP25 At2g33030 F25I18.23 T21L14.3	Arabidopsis thaliana (Mouse-ear cress)	218	GO:0005886; GO:0016021	0
CJt006564	g296	O48763	RLP25_ARATH	Putative receptor like protein 25 (AtRLP25)	RLP25 At2g33030 F25I18.23 T21L14.3	Arabidopsis thaliana (Mouse-ear cress)	218	GO:0005886; GO:0016021	0
CJt088096	g298	Q84MP7	H2AV3_ORYSJ	Probable histone H2A variant 3	Os03g0743400 LOC_Os03g53190 OJ1365_D05.1 OsJ_12526 OSJNBb0036F07.3	Oryza sativa subsp. japonica (Rice)	137	GO:0000786; GO:0000790; GO:0003677; GO:0006325; GO:0006342; GO:0046982	0
CJt001426	g298	Q9C944	H2AV3_ARATH	Probable histone H2A variant 3 (H2A.F/Z 3) (HTA9)	At1g52740 F14G24.1	Arabidopsis thaliana (Mouse-ear cress)	134	GO:0000786; GO:0000790; GO:0003677; GO:0005634; GO:0005773; GO:0006325; GO:0006342; GO:0009266; GO:0010468; GO:0042742; GO:0044030; GO:0046982	0
CJt035897	g299	Q84MP7	H2AV3_ORYSJ	Probable histone H2A variant 3	Os03g0743400 LOC_Os03g53190 OJ1365_D05.1 OsJ_12526 OSJNBb0036F07.3	Oryza sativa subsp. japonica (Rice)	137	GO:0000786; GO:0000790; GO:0003677; GO:0006325; GO:0006342; GO:0046982	0
CJt001428	g299	Q84MP7	H2AV3_ORYSJ	Probable histone H2A variant 3	Os03g0743400 LOC_Os03g53190 OJ1365_D05.1 OsJ_12526 OSJNBb0036F07.3	Oryza sativa subsp. japonica (Rice)	137	GO:0000786; GO:0000790; GO:0003677; GO:0006325; GO:0006342; GO:0046982	0
CJt100724	g299	Q84MP7	H2AV3_ORYSJ	Probable histone H2A variant 3	Os03g0743400 LOC_Os03g53190 OJ1365_D05.1 OsJ_12526 OSJNBb0036F07.3	Oryza sativa subsp. japonica (Rice)	137	GO:0000786; GO:0000790; GO:0003677; GO:0006325; GO:0006342; GO:0046982	0
CJt001435	g301	Q8S905	KN7A_ARATH	Kinesin-like protein KIN-7A (NPK1-activating kinesin-1) (AtNACK1) (Protein HINKEL)	KIN7A HIK NACK1 At1g18370 F15H18.12	Arabidopsis thaliana (Mouse-ear cress)	974	GO:0000911; GO:0003777; GO:0005524; GO:0005871; GO:0005874; GO:0007018; GO:0008017; GO:0009524; GO:0009555; GO:0009558; GO:0016887; GO:0048229	0
CJt114310	g301	Q8S950	KN7A_TOBAC	Kinesin-like protein NACK1 (NPK1-activating kinesin-1)	NACK1	Nicotiana tabacum (Common tobacco)	959	GO:0000919; GO:0003777; GO:0005524; GO:0005634; GO:0005871; GO:0005874; GO:0007018; GO:0008017; GO:0009524; GO:0016887	0
CJt111924	g301	Q8S950	KN7A_TOBAC	Kinesin-like protein NACK1 (NPK1-activating kinesin-1)	NACK1	Nicotiana tabacum (Common tobacco)	959	GO:0000919; GO:0003777; GO:0005524; GO:0005634; GO:0005871; GO:0005874; GO:0007018; GO:0008017; GO:0009524; GO:0016887	0
CJt001437	g302	Q8GWS3	HIP2_ARATH	Heavy metal-associated isoprenylated plant protein 2 (AtHIP02)	HIPP02 At5g26690 F21E10.104	Arabidopsis thaliana (Mouse-ear cress)	114	GO:0030001; GO:0046872	0
CJt103606	g302	Q8GWS3	HIP2_ARATH	Heavy metal-associated isoprenylated plant protein 2 (AtHIP02)	HIPP02 At5g26690 F21E10.104	Arabidopsis thaliana (Mouse-ear cress)	114	GO:0030001; GO:0046872	0
CJt068886	g304	Q9SY02	PP301_ARATH	Pentatricopeptide repeat-containing protein At4g02750	PCMP-H24 At4g02750 T5J8.5	Arabidopsis thaliana (Mouse-ear cress)	781	GO:0008270; GO:0009451; GO:0043231	0
CJt067848	g306	P52711	CBP23_HORVU	Serine carboxypeptidase II-3 (EC 3.4.16.6) (CP-MII.3) [Cleaved into: Serine carboxypeptidase II-3 chain A; Serine carboxypeptidase II-3 chain B]	CXP;2-3	Hordeum vulgare (Barley)	516	GO:0004185	0
CJt001461	g306	P52711	CBP23_HORVU	Serine carboxypeptidase II-3 (EC 3.4.16.6) (CP-MII.3) [Cleaved into: Serine carboxypeptidase II-3 chain A; Serine carboxypeptidase II-3 chain B]	CXP;2-3	Hordeum vulgare (Barley)	516	GO:0004185	0
CJt111595	g307	O23661	ARFC_ARATH	Auxin response factor 3 (Protein ETTIN)	ARF3 ETT At2g33860 T1B8.30	Arabidopsis thaliana (Mouse-ear cress)	608	GO:0003677; GO:0003700; GO:0005634; GO:0009733; GO:0009734; GO:0009850; GO:0010050; GO:0010158; GO:0010582; GO:0044212; GO:1902584	0
CJt001462	g307	Q9ZTX9	ARFD_ARATH	Auxin response factor 4	ARF4 At5g60450 MUF9.8	Arabidopsis thaliana (Mouse-ear cress)	788	GO:0003700; GO:0005634; GO:0009734; GO:0010050; GO:0010158; GO:0044212	0
CJt001475	g308	Q9LJ87	CDC73_ARATH	Protein CDC73 homolog (Protein PLANT HOMOLOGOUS TO PARAFIBROMIN)	CDC73 PHP At3g22590 F16J14.15	Arabidopsis thaliana (Mouse-ear cress)	415	GO:0000993; GO:0005634; GO:0006368; GO:0009908; GO:0009911; GO:0010228; GO:0016593; GO:0032968; GO:0034402; GO:0051568	0
CJt001476	g309	O81825	DRL28_ARATH	Probable disease resistance protein At4g27220	At4g27220 M4I22.30	Arabidopsis thaliana (Mouse-ear cress)	919	GO:0005524; GO:0006952; GO:0043531	0
CJt083427	g309	Q42484	RPS2_ARATH	Disease resistance protein RPS2 (Resistance to Pseudomonas syringae protein 2)	RPS2 At4g26090 F20B18.200	Arabidopsis thaliana (Mouse-ear cress)	909	GO:0005524; GO:0005737; GO:0005886; GO:0006952; GO:0009626; GO:0016045; GO:0042742; GO:0043531	0
CJt001502	g311	Q9ZVC2	NPR5_ARATH	Regulatory protein NPR5 (BTB/POZ domain-containing protein NPR5) (Protein BLADE ON PETIOLE 2)	NPR5 BOP2 At2g41370 F13H10.8	Arabidopsis thaliana (Mouse-ear cress)	491	GO:0005634; GO:0005737; GO:0009864; GO:0009944; GO:0009954; GO:0010227; GO:0010254; GO:0010434; GO:0010582; GO:0016567; GO:0044212; GO:0048439	0
CJt110053	g311	Q9ZVC2	NPR5_ARATH	Regulatory protein NPR5 (BTB/POZ domain-containing protein NPR5) (Protein BLADE ON PETIOLE 2)	NPR5 BOP2 At2g41370 F13H10.8	Arabidopsis thaliana (Mouse-ear cress)	491	GO:0005634; GO:0005737; GO:0009864; GO:0009944; GO:0009954; GO:0010227; GO:0010254; GO:0010434; GO:0010582; GO:0016567; GO:0044212; GO:0048439	0
CJt088570	g312	Q93Y08	AB1K8_ARATH	Protein ACTIVITY OF BC1 COMPLEX KINASE 8, chloroplastic (ABC1-LIKE KINASE 8) (EC 2.7.11.1) (ABC2 homolog protein 13) (AtATH13) (Oxidative stress-related ABC1-like protein 1, chloroplastic) (AtOSA1)	ABC1K8 ATH13 OSA1 At5g64940 MXK3.17	Arabidopsis thaliana (Mouse-ear cress)	761	GO:0004672; GO:0005524; GO:0006979; GO:0007623; GO:0009507; GO:0009536; GO:0009644; GO:0009941; GO:0010150; GO:0016021; GO:0031969; GO:0034599; GO:0042542; GO:0046467; GO:0046686; GO:0055072; GO:1901031; GO:1990641	0
CJt001513	g313	C0LGK4	Y2165_ARATH	Probable LRR receptor-like serine/threonine-protein kinase At2g16250 (EC 2.7.11.1)	At2g16250 F16F14.25	Arabidopsis thaliana (Mouse-ear cress)	915	GO:0004674; GO:0005524; GO:0005886; GO:0009505; GO:0009506; GO:0016021	0
CJt001518	g314	Q9LW49	ERF4_NICSY	Ethylene-responsive transcription factor 4 (Ethylene-responsive element-binding factor 3) (EREBP-3) (Ethylene-responsive element-binding factor 4 homolog) (NsERF3)	ERF4 ERF-3 ERF3	Nicotiana sylvestris (Wood tobacco) (South American tobacco)	227	GO:0003677; GO:0003700; GO:0005634; GO:0006952; GO:0009873	0
CJt073468	g315	C3VEP9	PDS_ONCHC	15-cis-phytoene desaturase, chloroplastic/chromoplastic (EC 1.3.5.5) (Phytoene dehydrogenase) (OgPDS) (Phytoene desaturase)	PDS	Oncidium hybrid cultivar (Orchid)	582	GO:0009507; GO:0009509; GO:0016020; GO:0016117; GO:0016120; GO:0016166; GO:0051289; GO:0071949	0
CJt001535	g319	H8ZM73	CAS_ABIBA	Bifunctional cis-abienol synthase, chloroplastic (EC 4.2.1.133) (EC 4.2.3.140) (Diterpene synthase TPS4) (AbdiTPS4)	CAS	Abies balsamea (Balsam fir) (Pinus balsamea)	867	GO:0000287; GO:0008152; GO:0009507; GO:0010333; GO:0102161	0
CJt046455	g319	H8ZM73	CAS_ABIBA	Bifunctional cis-abienol synthase, chloroplastic (EC 4.2.1.133) (EC 4.2.3.140) (Diterpene synthase TPS4) (AbdiTPS4)	CAS	Abies balsamea (Balsam fir) (Pinus balsamea)	867	GO:0000287; GO:0008152; GO:0009507; GO:0010333; GO:0102161	0
CJt052887	g319	H8ZM73	CAS_ABIBA	Bifunctional cis-abienol synthase, chloroplastic (EC 4.2.1.133) (EC 4.2.3.140) (Diterpene synthase TPS4) (AbdiTPS4)	CAS	Abies balsamea (Balsam fir) (Pinus balsamea)	867	GO:0000287; GO:0008152; GO:0009507; GO:0010333; GO:0102161	0
CJt001546	g323	Q9FR62	P23A_BRANA	Co-chaperone protein p23-1 (Bnp23-1)	P23-1 P23	Brassica napus (Rape)	178	GO:0009408; GO:0051085; GO:0051087; GO:0051879; GO:0101031	0
CJt088500	g324	P69322	UBIQP_PEA	Polyubiquitin [Cleaved into: Ubiquitin]	PU1	Pisum sativum (Garden pea)	381	GO:0005634; GO:0005737	0
CJt088501	g324	Q1EC66	UBQ3_ARATH	Polyubiquitin 3 [Cleaved into: Ubiquitin]	UBQ3 At5g03240 F15A17_270 MOK16.15	Arabidopsis thaliana (Mouse-ear cress)	306	GO:0005634; GO:0005737; GO:0005773; GO:0005886; GO:0006511; GO:0010224; GO:0016567; GO:0019941; GO:0031386; GO:0031625	0
CJt001550	g324	P0CH33-1	UBQ11_ARATH	Polyubiquitin 11 [Cleaved into: Ubiquitin]	UBQ11 At4g05050 C17L7.6 T32N4.13	Arabidopsis thaliana (Mouse-ear cress)	229	GO:0005634; GO:0005737; GO:0005829; GO:0006511; GO:0016567; GO:0019941; GO:0031386; GO:0031625	0
CJt011978	g325	P31843	RRPO_OENBE	RNA-directed DNA polymerase homolog (EC 2.7.7.48) (Reverse transcriptase homolog)	0	Oenothera berteroana (Bertero's evening primrose)	142	GO:0003964; GO:0003968; GO:0005739	0
CJt001555	g325	P92523	M860_ARATH	Uncharacterized mitochondrial protein AtMg00860 (ORF158)	AtMg00860	Arabidopsis thaliana (Mouse-ear cress)	158	GO:0005739	0
CJt103628	g326	Q9SVG9	CML42_ARATH	Calcium-binding protein CML42 (Calmodulin-like protein 42)	CML42 At4g20780 F21C20.130	Arabidopsis thaliana (Mouse-ear cress)	191	GO:0005509; GO:0010091	0
CJt001560	g326	Q9SVG9	CML42_ARATH	Calcium-binding protein CML42 (Calmodulin-like protein 42)	CML42 At4g20780 F21C20.130	Arabidopsis thaliana (Mouse-ear cress)	191	GO:0005509; GO:0010091	0
CJt055670	g326	Q9FI19	CML43_ARATH	Probable calcium-binding protein CML43 (Calmodulin-like protein 43)	CML43 At5g44460 MFC16.12	Arabidopsis thaliana (Mouse-ear cress)	181	GO:0005509; GO:0046686	0
CJt001559	g326	Q0JC44	CML22_ORYSJ	Probable calcium-binding protein CML22 (Calmodulin-like protein 22)	CML22 Os04g0492800 LOC_Os04g41540 OJ990528_30.6 OSJNBb0091E11.1	Oryza sativa subsp. japonica (Rice)	250	GO:0005509	0
CJt055671	g326	Q9FI19	CML43_ARATH	Probable calcium-binding protein CML43 (Calmodulin-like protein 43)	CML43 At5g44460 MFC16.12	Arabidopsis thaliana (Mouse-ear cress)	181	GO:0005509; GO:0046686	0
CJt001571	g329	Q5YGP8	PLET1_ARATH	AP2-like ethylene-responsive transcription factor PLT1 (Protein AINTEGUMENTA-LIKE 3) (Protein PLETHORA 1)	PLT1 AIL3 At3g20840 MOE17.15	Arabidopsis thaliana (Mouse-ear cress)	574	GO:0000723; GO:0003700; GO:0005634; GO:0007389; GO:0009734; GO:0009873; GO:0010449; GO:0019827; GO:0044212; GO:0048364	0
CJt088155	g330	Q9FM80	MTEF9_ARATH	Transcription termination factor MTERF9, chloroplastic (Mitochondrial transcription termination factor 9) (Protein TWIRT1)	MTERF9 At5g55580 MDF20.2	Arabidopsis thaliana (Mouse-ear cress)	496	GO:0003690; GO:0006353; GO:0006355; GO:0009507; GO:0009651; GO:0009658; GO:0032502; GO:0048364; GO:0048367	0
CJt084064	g330	Q9C6A1	MTEFE_ARATH	Transcription termination factor MTERF15, mitochondrial (Mitochondrial transcription termination factor 15)	MTERF15 At1g74120 F2P9.1 F9E11.3	Arabidopsis thaliana (Mouse-ear cress)	445	GO:0000394; GO:0003690; GO:0003723; GO:0005739; GO:0006353; GO:0006355; GO:0009507; GO:0009658; GO:0032502	0
CJt007172	g330	Q9C6A1	MTEFE_ARATH	Transcription termination factor MTERF15, mitochondrial (Mitochondrial transcription termination factor 15)	MTERF15 At1g74120 F2P9.1 F9E11.3	Arabidopsis thaliana (Mouse-ear cress)	445	GO:0000394; GO:0003690; GO:0003723; GO:0005739; GO:0006353; GO:0006355; GO:0009507; GO:0009658; GO:0032502	0
CJt001582	g331	A0A1D6F9Y9	C92C6_MAIZE	Trimethyltridecatetraene synthase (EC 1.14.14.58) (Cytochrome P-450 20) (Cytochrome P450 92C6)	CYP92C6 ZEAMMB73_Zm00001d007918	Zea mays (Maize)	554	GO:0005506; GO:0010333; GO:0016020; GO:0016021; GO:0016114; GO:0016709; GO:0020037; GO:0080027	0
CJt001581	g331	A0A1D6F9Y9	C92C6_MAIZE	Trimethyltridecatetraene synthase (EC 1.14.14.58) (Cytochrome P-450 20) (Cytochrome P450 92C6)	CYP92C6 ZEAMMB73_Zm00001d007918	Zea mays (Maize)	554	GO:0005506; GO:0010333; GO:0016020; GO:0016021; GO:0016114; GO:0016709; GO:0020037; GO:0080027	0
CJt068654	g333	O65199	SODCP_VITVI	Superoxide dismutase [Cu-Zn], chloroplastic (EC 1.15.1.1)	SODCP	Vitis vinifera (Grape)	212	GO:0004784; GO:0009507; GO:0046872	0
CJt111360	g333	O65199	SODCP_VITVI	Superoxide dismutase [Cu-Zn], chloroplastic (EC 1.15.1.1)	SODCP	Vitis vinifera (Grape)	212	GO:0004784; GO:0009507; GO:0046872	0
CJt001598	g333	O65199	SODCP_VITVI	Superoxide dismutase [Cu-Zn], chloroplastic (EC 1.15.1.1)	SODCP	Vitis vinifera (Grape)	212	GO:0004784; GO:0009507; GO:0046872	0
CJt001602	g334	O81032	GGLO6_ARATH	Probable L-gulonolactone oxidase 6 (AtGulLO6) (EC 1.1.3.8)	GULLO6 At2g46760 F19D11.4	Arabidopsis thaliana (Mouse-ear cress)	603	GO:0003885; GO:0016020; GO:0019853; GO:0050105; GO:0071949	0
CJt001612	g335	Q9FMP0	MD19A_ARATH	Mediator of RNA polymerase II transcription subunit 19a	MED19A MED19_1 At5g12230 MXC9.19	Arabidopsis thaliana (Mouse-ear cress)	221	GO:0003712; GO:0008134; GO:0016592; GO:0045944	0
CJt001618	g336	Q8VYF9	SRGT1_ARATH	Peptidyl serine alpha-galactosyltransferase (AtSGT1) (EC 2.4.1.-)	SERGT1 SGT1 At3g01720 F28J7.5 F4P13.27	Arabidopsis thaliana (Mouse-ear cress)	802	GO:0005789; GO:0016021; GO:0016757	0
CJt045764	g337	Q3E6Q1	PPR32_ARATH	Pentatricopeptide repeat-containing protein At1g11290, chloroplastic (Protein CHLORORESPIRATORY REDUCTION 22)	PCMP-H40 CRR22 PCMP-H72 At1g11290 T28P6.20	Arabidopsis thaliana (Mouse-ear cress)	809	GO:0004519; GO:0006397; GO:0008270; GO:0009451; GO:0009507; GO:0016556; GO:0043231	0
CJt073406	g337	Q9SHZ8	PP168_ARATH	Pentatricopeptide repeat-containing protein At2g22070	PCMP-H41 At2g22070 T16B14.8	Arabidopsis thaliana (Mouse-ear cress)	786	GO:0008270; GO:0009451; GO:0043231	0
CJt001622	g337	Q9SHZ8	PP168_ARATH	Pentatricopeptide repeat-containing protein At2g22070	PCMP-H41 At2g22070 T16B14.8	Arabidopsis thaliana (Mouse-ear cress)	786	GO:0008270; GO:0009451; GO:0043231	0
CJt109714	g338	A2ZRG4	KN14B_ORYSJ	Kinesin-like protein KIN-14B	KIN14B Os01g0260100 LOC_Os01g15540 OsJ_01175	Oryza sativa subsp. japonica (Rice)	830	GO:0003777; GO:0005524; GO:0005871; GO:0005874; GO:0007018; GO:0008017; GO:0016887	0
CJt001626	g338	A2ZRG4	KN14B_ORYSJ	Kinesin-like protein KIN-14B	KIN14B Os01g0260100 LOC_Os01g15540 OsJ_01175	Oryza sativa subsp. japonica (Rice)	830	GO:0003777; GO:0005524; GO:0005871; GO:0005874; GO:0007018; GO:0008017; GO:0016887	0
CJt032567	g339	Q39580	DYL1_CHLRE	Dynein 8 kDa light chain, flagellar outer arm	0	Chlamydomonas reinhardtii (Chlamydomonas smithii)	91	GO:0003774; GO:0005874; GO:0005930; GO:0007017; GO:0030286; GO:0031514; GO:0044458; GO:0097014	0
CJt001629	g339	Q39580	DYL1_CHLRE	Dynein 8 kDa light chain, flagellar outer arm	0	Chlamydomonas reinhardtii (Chlamydomonas smithii)	91	GO:0003774; GO:0005874; GO:0005930; GO:0007017; GO:0030286; GO:0031514; GO:0044458; GO:0097014	0
CJt096110	g341	O64404	TPSD4_ABIGR	Delta-selinene synthase (EC 4.2.3.71) (EC 4.2.3.76) (Agfdsel1)	ag4	Abies grandis (Grand fir) (Pinus grandis)	581	GO:0000287; GO:0005737; GO:0010333	0
CJt032982	g341	Q675L0	TPSLS_PICAB	Longifolene synthase (PaTPS-Lon) (EC 4.2.3.58)	TPS-Lon	Picea abies (Norway spruce) (Picea excelsa)	578	GO:0000287; GO:0005737; GO:0010333	0
CJt111898	g341	O64404	TPSD4_ABIGR	Delta-selinene synthase (EC 4.2.3.71) (EC 4.2.3.76) (Agfdsel1)	ag4	Abies grandis (Grand fir) (Pinus grandis)	581	GO:0000287; GO:0005737; GO:0010333	0
CJt114995	g341	Q675L0	TPSLS_PICAB	Longifolene synthase (PaTPS-Lon) (EC 4.2.3.58)	TPS-Lon	Picea abies (Norway spruce) (Picea excelsa)	578	GO:0000287; GO:0005737; GO:0010333	0
CJt001645	g341	Q675L0	TPSLS_PICAB	Longifolene synthase (PaTPS-Lon) (EC 4.2.3.58)	TPS-Lon	Picea abies (Norway spruce) (Picea excelsa)	578	GO:0000287; GO:0005737; GO:0010333	0
CJt093526	g342	Q9FKM3	AATPK_ARATH	AAA-ATPase At5g57480 (EC 3.6.1.3)	At5g57480 MUA2.5	Arabidopsis thaliana (Mouse-ear cress)	520	GO:0005524; GO:0016887	0
CJt001655	g342	Q8RY66	AATPD_ARATH	AAA-ATPase At4g25835 (EC 3.6.1.3)	At4g25835 F14M19.110	Arabidopsis thaliana (Mouse-ear cress)	506	GO:0005524; GO:0016887	0
CJt102837	g343	Q9ZUC1	AOR_ARATH	NADPH-dependent alkenal/one oxidoreductase, chloroplastic (AtAOR) (EC 1.3.1.-)	AOR At1g23740 F5O8.29	Arabidopsis thaliana (Mouse-ear cress)	386	GO:0005634; GO:0008270; GO:0009409; GO:0009507; GO:0009570; GO:0009579; GO:0009941; GO:0010319; GO:0035671; GO:0035798; GO:0048046; GO:0055114	0
CJt001657	g343	O23939	ENOX_FRAVE	2-methylene-furan-3-one reductase (EC 1.3.1.105) (Enone oxidoreductase) (Quinone oxidoreductase) (FaQR)	EO QR	Fragaria vesca (Woodland strawberry) (Potentilla vesca)	322	GO:0008270; GO:0102978	0
CJt015131	g343	O23939	ENOX_FRAVE	2-methylene-furan-3-one reductase (EC 1.3.1.105) (Enone oxidoreductase) (Quinone oxidoreductase) (FaQR)	EO QR	Fragaria vesca (Woodland strawberry) (Potentilla vesca)	322	GO:0008270; GO:0102978	0
CJt101790	g344	Q8GYT9	SIS3_ARATH	E3 ubiquitin-protein ligase SIS3 (EC 2.3.2.27) (Protein SUGAR INSENSITIVE 3) (RING-type E3 ubiquitin transferase SIS3)	SIS3 At3g47990 T17F15.140	Arabidopsis thaliana (Mouse-ear cress)	358	GO:0004842; GO:0010182; GO:0016021; GO:0016567; GO:0046872	0
CJt001673	g346	Q9C554-1	EXPA1_ARATH	Expansin-A1 (AtEXPA1) (Alpha-expansin-1) (At-EXP1) (AtEx1) (Ath-ExpAlpha-1.2)	EXPA1 EXP1 At1g69530 F10D13_18	Arabidopsis thaliana (Mouse-ear cress)	250	GO:0005576; GO:0005618; GO:0009664; GO:0016020	0
CJt001672	g346	Q9C554-1	EXPA1_ARATH	Expansin-A1 (AtEXPA1) (Alpha-expansin-1) (At-EXP1) (AtEx1) (Ath-ExpAlpha-1.2)	EXPA1 EXP1 At1g69530 F10D13_18	Arabidopsis thaliana (Mouse-ear cress)	250	GO:0005576; GO:0005618; GO:0009664; GO:0016020	0
CJt034478	g346	Q9C554-1	EXPA1_ARATH	Expansin-A1 (AtEXPA1) (Alpha-expansin-1) (At-EXP1) (AtEx1) (Ath-ExpAlpha-1.2)	EXPA1 EXP1 At1g69530 F10D13_18	Arabidopsis thaliana (Mouse-ear cress)	250	GO:0005576; GO:0005618; GO:0009664; GO:0016020	0
CJt052989	g346	Q9C554-1	EXPA1_ARATH	Expansin-A1 (AtEXPA1) (Alpha-expansin-1) (At-EXP1) (AtEx1) (Ath-ExpAlpha-1.2)	EXPA1 EXP1 At1g69530 F10D13_18	Arabidopsis thaliana (Mouse-ear cress)	250	GO:0005576; GO:0005618; GO:0009664; GO:0016020	0
CJt082573	g346	Q9C554-1	EXPA1_ARATH	Expansin-A1 (AtEXPA1) (Alpha-expansin-1) (At-EXP1) (AtEx1) (Ath-ExpAlpha-1.2)	EXPA1 EXP1 At1g69530 F10D13_18	Arabidopsis thaliana (Mouse-ear cress)	250	GO:0005576; GO:0005618; GO:0009664; GO:0016020	0
CJt034363	g346	Q9C554-1	EXPA1_ARATH	Expansin-A1 (AtEXPA1) (Alpha-expansin-1) (At-EXP1) (AtEx1) (Ath-ExpAlpha-1.2)	EXPA1 EXP1 At1g69530 F10D13_18	Arabidopsis thaliana (Mouse-ear cress)	250	GO:0005576; GO:0005618; GO:0009664; GO:0016020	0
CJt005232	g346	Q9C554-1	EXPA1_ARATH	Expansin-A1 (AtEXPA1) (Alpha-expansin-1) (At-EXP1) (AtEx1) (Ath-ExpAlpha-1.2)	EXPA1 EXP1 At1g69530 F10D13_18	Arabidopsis thaliana (Mouse-ear cress)	250	GO:0005576; GO:0005618; GO:0009664; GO:0016020	0
CJt084639	g346	Q9C554-1	EXPA1_ARATH	Expansin-A1 (AtEXPA1) (Alpha-expansin-1) (At-EXP1) (AtEx1) (Ath-ExpAlpha-1.2)	EXPA1 EXP1 At1g69530 F10D13_18	Arabidopsis thaliana (Mouse-ear cress)	250	GO:0005576; GO:0005618; GO:0009664; GO:0016020	0
CJt008800	g347	P10978	POLX_TOBAC	Retrovirus-related Pol polyprotein from transposon TNT 1-94 [Includes: Protease (EC 3.4.23.-); Reverse transcriptase (EC 2.7.7.49); Endonuclease]	0	Nicotiana tabacum (Common tobacco)	1328	GO:0003676; GO:0003964; GO:0004190; GO:0004519; GO:0008270; GO:0015074	0
CJt001676	g348	Q9LHF1	LRX4_ARATH	Leucine-rich repeat extensin-like protein 4 (AtLRX4) (LRR/EXTENSIN4) (Cell wall hydroxyproline-rich glycoprotein)	LRX4 At3g24480 MXP5.6	Arabidopsis thaliana (Mouse-ear cress)	494	GO:0005199; GO:0005576; GO:0005618; GO:0009505; GO:0009506; GO:0071555	0
CJt108800	g348	Q9LHF1	LRX4_ARATH	Leucine-rich repeat extensin-like protein 4 (AtLRX4) (LRR/EXTENSIN4) (Cell wall hydroxyproline-rich glycoprotein)	LRX4 At3g24480 MXP5.6	Arabidopsis thaliana (Mouse-ear cress)	494	GO:0005199; GO:0005576; GO:0005618; GO:0009505; GO:0009506; GO:0071555	0
CJt001679	g349	P46639	KNAT1_ARATH	Homeobox protein knotted-1-like 1 (Protein BREVIPEDICELLUS) (Protein KNAT1)	KNAT1 BP BP1 At4g08150 F9M13.2	Arabidopsis thaliana (Mouse-ear cress)	398	GO:0001708; GO:0003700; GO:0005634; GO:0010051; GO:0010089; GO:0043565; GO:0045165	0
CJt111704	g349	Q8GWS3	HIP2_ARATH	Heavy metal-associated isoprenylated plant protein 2 (AtHIP02)	HIPP02 At5g26690 F21E10.104	Arabidopsis thaliana (Mouse-ear cress)	114	GO:0030001; GO:0046872	0
CJt032904	g350	Q5XEM9	ALFL5_ARATH	PHD finger protein ALFIN-LIKE 5 (Protein AL5)	AL5 At5g20510 F7C8.100	Arabidopsis thaliana (Mouse-ear cress)	260	GO:0003677; GO:0003714; GO:0005634; GO:0006325; GO:0006355; GO:0009414; GO:0009651; GO:0042393; GO:0046872	0
CJt028296	g350	Q5XEM9	ALFL5_ARATH	PHD finger protein ALFIN-LIKE 5 (Protein AL5)	AL5 At5g20510 F7C8.100	Arabidopsis thaliana (Mouse-ear cress)	260	GO:0003677; GO:0003714; GO:0005634; GO:0006325; GO:0006355; GO:0009414; GO:0009651; GO:0042393; GO:0046872	0
CJt090503	g350	Q5XEM9	ALFL5_ARATH	PHD finger protein ALFIN-LIKE 5 (Protein AL5)	AL5 At5g20510 F7C8.100	Arabidopsis thaliana (Mouse-ear cress)	260	GO:0003677; GO:0003714; GO:0005634; GO:0006325; GO:0006355; GO:0009414; GO:0009651; GO:0042393; GO:0046872	0
CJt001684	g350	P37219	ASR2_SOLLC	Abscisic stress-ripening protein 2	ASR2	Solanum lycopersicum (Tomato) (Lycopersicon esculentum)	114	0	0
CJt089696	g350	P37219	ASR2_SOLLC	Abscisic stress-ripening protein 2	ASR2	Solanum lycopersicum (Tomato) (Lycopersicon esculentum)	114	0	0
CJt071959	g351	Q9ZPN9	TBB2_ELEIN	Tubulin beta-2 chain (Beta-2-tubulin)	TUBB2 TUB2	Eleusine indica (Goosegrass) (Cynosurus indicus)	448	GO:0003924; GO:0005200; GO:0005525; GO:0005737; GO:0005874; GO:0007017	0
CJt109872	g351	P45960	TBB4_ORYSJ	Tubulin beta-4 chain (Beta-4-tubulin)	TUBB4 OSTB-16 R1623 RTUB-1 TUB4 Os01g0805900 LOC_Os01g59150 P0034E02.62	Oryza sativa subsp. japonica (Rice)	447	GO:0000226; GO:0000278; GO:0003924; GO:0005200; GO:0005525; GO:0005737; GO:0005874; GO:0007017	0
CJt001685	g351	P45960	TBB4_ORYSJ	Tubulin beta-4 chain (Beta-4-tubulin)	TUBB4 OSTB-16 R1623 RTUB-1 TUB4 Os01g0805900 LOC_Os01g59150 P0034E02.62	Oryza sativa subsp. japonica (Rice)	447	GO:0000226; GO:0000278; GO:0003924; GO:0005200; GO:0005525; GO:0005737; GO:0005874; GO:0007017	0
CJt083936	g351	P45960	TBB4_ORYSJ	Tubulin beta-4 chain (Beta-4-tubulin)	TUBB4 OSTB-16 R1623 RTUB-1 TUB4 Os01g0805900 LOC_Os01g59150 P0034E02.62	Oryza sativa subsp. japonica (Rice)	447	GO:0000226; GO:0000278; GO:0003924; GO:0005200; GO:0005525; GO:0005737; GO:0005874; GO:0007017	0
CJt086206	g351	P45960	TBB4_ORYSJ	Tubulin beta-4 chain (Beta-4-tubulin)	TUBB4 OSTB-16 R1623 RTUB-1 TUB4 Os01g0805900 LOC_Os01g59150 P0034E02.62	Oryza sativa subsp. japonica (Rice)	447	GO:0000226; GO:0000278; GO:0003924; GO:0005200; GO:0005525; GO:0005737; GO:0005874; GO:0007017	0
CJt012097	g351	P45960	TBB4_ORYSJ	Tubulin beta-4 chain (Beta-4-tubulin)	TUBB4 OSTB-16 R1623 RTUB-1 TUB4 Os01g0805900 LOC_Os01g59150 P0034E02.62	Oryza sativa subsp. japonica (Rice)	447	GO:0000226; GO:0000278; GO:0003924; GO:0005200; GO:0005525; GO:0005737; GO:0005874; GO:0007017	0
CJt036602	g352	Q9XI07	SWI3C_ARATH	SWI/SNF complex subunit SWI3C (AtSWI3C) (Transcription regulatory protein SWI3C)	SWI3C CHB4 At1g21700 F8K7.13	Arabidopsis thaliana (Mouse-ear cress)	807	GO:0003677; GO:0006338; GO:0007275; GO:0016514	0
CJt001691	g353	Q9M2S4	LRKS4_ARATH	L-type lectin-domain containing receptor kinase S.4 (LecRK-S.4) (EC 2.7.11.1)	LECRKS4 At3g55550 T22E16.210	Arabidopsis thaliana (Mouse-ear cress)	684	GO:0002229; GO:0004674; GO:0005524; GO:0005886; GO:0016021; GO:0030246; GO:0042742	0
CJt001692	g353	Q9M2S4	LRKS4_ARATH	L-type lectin-domain containing receptor kinase S.4 (LecRK-S.4) (EC 2.7.11.1)	LECRKS4 At3g55550 T22E16.210	Arabidopsis thaliana (Mouse-ear cress)	684	GO:0002229; GO:0004674; GO:0005524; GO:0005886; GO:0016021; GO:0030246; GO:0042742	0
CJt077788	g354	Q9FI78	HST_ARATH	Shikimate O-hydroxycinnamoyltransferase (EC 2.3.1.133) (Hydroxycinnamoyl transferase) (Hydroxycinnamoyl-Coenzyme A shikimate/quinate hydroxycinnamoyltransferase)	HST HCT At5g48930 K19E20.4	Arabidopsis thaliana (Mouse-ear cress)	433	GO:0005737; GO:0005829; GO:0009809; GO:0009963; GO:0010252; GO:0016020; GO:0047172; GO:0047205; GO:0071555	0
CJt001693	g354	Q9FI78	HST_ARATH	Shikimate O-hydroxycinnamoyltransferase (EC 2.3.1.133) (Hydroxycinnamoyl transferase) (Hydroxycinnamoyl-Coenzyme A shikimate/quinate hydroxycinnamoyltransferase)	HST HCT At5g48930 K19E20.4	Arabidopsis thaliana (Mouse-ear cress)	433	GO:0005737; GO:0005829; GO:0009809; GO:0009963; GO:0010252; GO:0016020; GO:0047172; GO:0047205; GO:0071555	0
CJt009486	g354	Q94CD1-1	HHT1_ARATH	Omega-hydroxypalmitate O-feruloyl transferase (EC 2.3.1.188) (Omega-hydroxyacid hydroxycinnamoyltransferase) (Protein ALIPHATIC SUBERIN FERULOYL TRANSFERASE)	HHT1 ASFT At5g41040 MEE6.11	Arabidopsis thaliana (Mouse-ear cress)	457	GO:0010345; GO:0050734; GO:0052325; GO:0102406	0
CJt025285	g354	Q8GSM7	HST_TOBAC	Shikimate O-hydroxycinnamoyltransferase (EC 2.3.1.133) (Hydroxycinnamoyl transferase) (Hydroxycinnamoyl-Coenzyme A shikimate/quinate hydroxycinnamoyltransferase)	HST HCT	Nicotiana tabacum (Common tobacco)	435	GO:0047172	0
CJt057143	g356	Q94HW2	POLR1_ARATH	Retrovirus-related Pol polyprotein from transposon RE1 (Retro element 1) (AtRE1) [Includes: Protease RE1 (EC 3.4.23.-); Reverse transcriptase RE1 (EC 2.7.7.49); Endonuclease RE1]	RE1 RF12 RF28 At1g58889 R18I; RE1 At1g59265 T4M14.18	Arabidopsis thaliana (Mouse-ear cress)	1466	GO:0003676; GO:0003964; GO:0004190; GO:0004519; GO:0006310; GO:0015074; GO:0046872	0
CJt001698	g356	P10978	POLX_TOBAC	Retrovirus-related Pol polyprotein from transposon TNT 1-94 [Includes: Protease (EC 3.4.23.-); Reverse transcriptase (EC 2.7.7.49); Endonuclease]	0	Nicotiana tabacum (Common tobacco)	1328	GO:0003676; GO:0003964; GO:0004190; GO:0004519; GO:0008270; GO:0015074	0
CJt019324	g356	P10978	POLX_TOBAC	Retrovirus-related Pol polyprotein from transposon TNT 1-94 [Includes: Protease (EC 3.4.23.-); Reverse transcriptase (EC 2.7.7.49); Endonuclease]	0	Nicotiana tabacum (Common tobacco)	1328	GO:0003676; GO:0003964; GO:0004190; GO:0004519; GO:0008270; GO:0015074	0
CJt015912	g357	Q94HW2	POLR1_ARATH	Retrovirus-related Pol polyprotein from transposon RE1 (Retro element 1) (AtRE1) [Includes: Protease RE1 (EC 3.4.23.-); Reverse transcriptase RE1 (EC 2.7.7.49); Endonuclease RE1]	RE1 RF12 RF28 At1g58889 R18I; RE1 At1g59265 T4M14.18	Arabidopsis thaliana (Mouse-ear cress)	1466	GO:0003676; GO:0003964; GO:0004190; GO:0004519; GO:0006310; GO:0015074; GO:0046872	0
CJt001699	g357	P10978	POLX_TOBAC	Retrovirus-related Pol polyprotein from transposon TNT 1-94 [Includes: Protease (EC 3.4.23.-); Reverse transcriptase (EC 2.7.7.49); Endonuclease]	0	Nicotiana tabacum (Common tobacco)	1328	GO:0003676; GO:0003964; GO:0004190; GO:0004519; GO:0008270; GO:0015074	0
CJt077589	g357	P10978	POLX_TOBAC	Retrovirus-related Pol polyprotein from transposon TNT 1-94 [Includes: Protease (EC 3.4.23.-); Reverse transcriptase (EC 2.7.7.49); Endonuclease]	0	Nicotiana tabacum (Common tobacco)	1328	GO:0003676; GO:0003964; GO:0004190; GO:0004519; GO:0008270; GO:0015074	0
CJt001700	g358	O64766	PP185_ARATH	Pentatricopeptide repeat-containing protein At2g35030, mitochondrial	PCMP-E15 At2g35030 F19I3.26	Arabidopsis thaliana (Mouse-ear cress)	627	GO:0005739; GO:0009451; GO:0043231	0
CJt001710	g359	Q94HW2	POLR1_ARATH	Retrovirus-related Pol polyprotein from transposon RE1 (Retro element 1) (AtRE1) [Includes: Protease RE1 (EC 3.4.23.-); Reverse transcriptase RE1 (EC 2.7.7.49); Endonuclease RE1]	RE1 RF12 RF28 At1g58889 R18I; RE1 At1g59265 T4M14.18	Arabidopsis thaliana (Mouse-ear cress)	1466	GO:0003676; GO:0003964; GO:0004190; GO:0004519; GO:0006310; GO:0015074; GO:0046872	0
CJt056881	g359	Q94HW2	POLR1_ARATH	Retrovirus-related Pol polyprotein from transposon RE1 (Retro element 1) (AtRE1) [Includes: Protease RE1 (EC 3.4.23.-); Reverse transcriptase RE1 (EC 2.7.7.49); Endonuclease RE1]	RE1 RF12 RF28 At1g58889 R18I; RE1 At1g59265 T4M14.18	Arabidopsis thaliana (Mouse-ear cress)	1466	GO:0003676; GO:0003964; GO:0004190; GO:0004519; GO:0006310; GO:0015074; GO:0046872	0
CJt001711	g359	Q94HW2	POLR1_ARATH	Retrovirus-related Pol polyprotein from transposon RE1 (Retro element 1) (AtRE1) [Includes: Protease RE1 (EC 3.4.23.-); Reverse transcriptase RE1 (EC 2.7.7.49); Endonuclease RE1]	RE1 RF12 RF28 At1g58889 R18I; RE1 At1g59265 T4M14.18	Arabidopsis thaliana (Mouse-ear cress)	1466	GO:0003676; GO:0003964; GO:0004190; GO:0004519; GO:0006310; GO:0015074; GO:0046872	0
CJt075704	g360	P10978	POLX_TOBAC	Retrovirus-related Pol polyprotein from transposon TNT 1-94 [Includes: Protease (EC 3.4.23.-); Reverse transcriptase (EC 2.7.7.49); Endonuclease]	0	Nicotiana tabacum (Common tobacco)	1328	GO:0003676; GO:0003964; GO:0004190; GO:0004519; GO:0008270; GO:0015074	0
CJt001712	g360	P92519	M810_ARATH	Uncharacterized mitochondrial protein AtMg00810 (ORF240b)	AtMg00810; At2g07683	Arabidopsis thaliana (Mouse-ear cress)	240	GO:0005739	0
CJt002811	g360	P10978	POLX_TOBAC	Retrovirus-related Pol polyprotein from transposon TNT 1-94 [Includes: Protease (EC 3.4.23.-); Reverse transcriptase (EC 2.7.7.49); Endonuclease]	0	Nicotiana tabacum (Common tobacco)	1328	GO:0003676; GO:0003964; GO:0004190; GO:0004519; GO:0008270; GO:0015074	0
CJt025819	g360	P10978	POLX_TOBAC	Retrovirus-related Pol polyprotein from transposon TNT 1-94 [Includes: Protease (EC 3.4.23.-); Reverse transcriptase (EC 2.7.7.49); Endonuclease]	0	Nicotiana tabacum (Common tobacco)	1328	GO:0003676; GO:0003964; GO:0004190; GO:0004519; GO:0008270; GO:0015074	0
CJt046219	g360	Q9ZT94	POLR2_ARATH	Retrovirus-related Pol polyprotein from transposon RE2 (Retro element 2) (AtRE2) [Includes: Protease RE2 (EC 3.4.23.-); Reverse transcriptase RE2 (EC 2.7.7.49); Endonuclease RE2]	RE2 At4g02960 T4I9.16	Arabidopsis thaliana (Mouse-ear cress)	1456	GO:0003676; GO:0003964; GO:0004190; GO:0004519; GO:0006310; GO:0015074; GO:0046872	0
CJt017268	g360	P10978	POLX_TOBAC	Retrovirus-related Pol polyprotein from transposon TNT 1-94 [Includes: Protease (EC 3.4.23.-); Reverse transcriptase (EC 2.7.7.49); Endonuclease]	0	Nicotiana tabacum (Common tobacco)	1328	GO:0003676; GO:0003964; GO:0004190; GO:0004519; GO:0008270; GO:0015074	0
CJt009496	g360	Q94HW2	POLR1_ARATH	Retrovirus-related Pol polyprotein from transposon RE1 (Retro element 1) (AtRE1) [Includes: Protease RE1 (EC 3.4.23.-); Reverse transcriptase RE1 (EC 2.7.7.49); Endonuclease RE1]	RE1 RF12 RF28 At1g58889 R18I; RE1 At1g59265 T4M14.18	Arabidopsis thaliana (Mouse-ear cress)	1466	GO:0003676; GO:0003964; GO:0004190; GO:0004519; GO:0006310; GO:0015074; GO:0046872	0
CJt094749	g360	Q94HW2	POLR1_ARATH	Retrovirus-related Pol polyprotein from transposon RE1 (Retro element 1) (AtRE1) [Includes: Protease RE1 (EC 3.4.23.-); Reverse transcriptase RE1 (EC 2.7.7.49); Endonuclease RE1]	RE1 RF12 RF28 At1g58889 R18I; RE1 At1g59265 T4M14.18	Arabidopsis thaliana (Mouse-ear cress)	1466	GO:0003676; GO:0003964; GO:0004190; GO:0004519; GO:0006310; GO:0015074; GO:0046872	0
CJt065965	g361	Q7Y211	PP285_ARATH	Pentatricopeptide repeat-containing protein At3g57430, chloroplastic (Protein ORGANELLE TRANSCRIPT PROCESSING 84)	PCMP-H81 OTP84 At3g57430 T8H10.30	Arabidopsis thaliana (Mouse-ear cress)	890	GO:0006397; GO:0008270; GO:0009451; GO:0009507; GO:0031425; GO:0043231	0
CJt001719	g361	Q9LXY5	PP284_ARATH	Pentatricopeptide repeat-containing protein At3g56550	PCMP-H80 At3g56550 T5P19_200	Arabidopsis thaliana (Mouse-ear cress)	581	GO:0008270; GO:0009451; GO:0043231	0
CJt001721	g362	Q38884-1	EIF3I_ARATH	Eukaryotic translation initiation factor 3 subunit I (eIF3i) (Eukaryotic translation initiation factor 3 subunit 2) (TGF-beta receptor-interacting protein 1) (TRIP-1) (eIF-3-beta) (eIF3 p36)	TIF3I1 At2g46280 T3F17.7	Arabidopsis thaliana (Mouse-ear cress)	328	GO:0001732; GO:0003743; GO:0005829; GO:0005852; GO:0016282; GO:0033290; GO:0046686; GO:0080008	0
CJt102535	g362	Q38884-1	EIF3I_ARATH	Eukaryotic translation initiation factor 3 subunit I (eIF3i) (Eukaryotic translation initiation factor 3 subunit 2) (TGF-beta receptor-interacting protein 1) (TRIP-1) (eIF-3-beta) (eIF3 p36)	TIF3I1 At2g46280 T3F17.7	Arabidopsis thaliana (Mouse-ear cress)	328	GO:0001732; GO:0003743; GO:0005829; GO:0005852; GO:0016282; GO:0033290; GO:0046686; GO:0080008	0
CJt044334	g362	Q38884-1	EIF3I_ARATH	Eukaryotic translation initiation factor 3 subunit I (eIF3i) (Eukaryotic translation initiation factor 3 subunit 2) (TGF-beta receptor-interacting protein 1) (TRIP-1) (eIF-3-beta) (eIF3 p36)	TIF3I1 At2g46280 T3F17.7	Arabidopsis thaliana (Mouse-ear cress)	328	GO:0001732; GO:0003743; GO:0005829; GO:0005852; GO:0016282; GO:0033290; GO:0046686; GO:0080008	0
CJt104420	g364	P10978	POLX_TOBAC	Retrovirus-related Pol polyprotein from transposon TNT 1-94 [Includes: Protease (EC 3.4.23.-); Reverse transcriptase (EC 2.7.7.49); Endonuclease]	0	Nicotiana tabacum (Common tobacco)	1328	GO:0003676; GO:0003964; GO:0004190; GO:0004519; GO:0008270; GO:0015074	0
CJt001736	g364	Q9ZT94	POLR2_ARATH	Retrovirus-related Pol polyprotein from transposon RE2 (Retro element 2) (AtRE2) [Includes: Protease RE2 (EC 3.4.23.-); Reverse transcriptase RE2 (EC 2.7.7.49); Endonuclease RE2]	RE2 At4g02960 T4I9.16	Arabidopsis thaliana (Mouse-ear cress)	1456	GO:0003676; GO:0003964; GO:0004190; GO:0004519; GO:0006310; GO:0015074; GO:0046872	0
CJt098772	g364	P10978	POLX_TOBAC	Retrovirus-related Pol polyprotein from transposon TNT 1-94 [Includes: Protease (EC 3.4.23.-); Reverse transcriptase (EC 2.7.7.49); Endonuclease]	0	Nicotiana tabacum (Common tobacco)	1328	GO:0003676; GO:0003964; GO:0004190; GO:0004519; GO:0008270; GO:0015074	0
CJt083799	g366	A0A290U7C4	ROQ1_NICBE	Disease resistance protein Roq1 (NAD(+) hydrolase RPV1) (EC 3.2.2.6) (Recognition of XopQ 1 protein)	ROQ1	Nicotiana benthamiana	1306	GO:0006952; GO:0007165; GO:0043531; GO:0050135; GO:0061809	0
CJt005029u	g366	V9M2S5	RPV1_VITRO	Disease resistance protein RPV1 (NAD(+) hydrolase RPV1) (EC 3.2.2.6) (Resistance to Plasmopara viticola protein) (MrRVP1)	RPV1	Vitis rotundifolia (Muscadine grape)	1398	GO:0005634; GO:0005737; GO:0007165; GO:0009817; GO:0042803; GO:0043068; GO:0043531; GO:0050135; GO:0061809	0
CJt001763	g367	A4VCM0	NAC45_ARATH	NAC domain-containing protein 45	NAC045 At3g03200 T17B22.11	Arabidopsis thaliana (Mouse-ear cress)	479	GO:0003700; GO:0005634; GO:0044212; GO:0090602; GO:0090603	0
CJt111795	g367	Q9FFI5	NAC86_ARATH	NAC domain-containing protein 86 (NAM-like protein) (No apical meristem-like protein)	NAC086 At5g17260 MKP11.11	Arabidopsis thaliana (Mouse-ear cress)	476	GO:0003677; GO:0003700; GO:0005634; GO:0090602; GO:0090603	0
CJt114951	g368	O65271	FOLD4_ARATH	Bifunctional protein FolD 4, chloroplastic (Protein EMBRYO DEFECTIVE 3127) (Tetrahydrofolate dehydrogenase/cyclohydrolase 4) [Includes: Methylenetetrahydrofolate dehydrogenase (EC 1.5.1.5); Methenyltetrahydrofolate cyclohydrolase (EC 3.5.4.9)]	FOLD4 DHC4 EMB3127 At4g00620 F6N23.26	Arabidopsis thaliana (Mouse-ear cress)	360	GO:0004477; GO:0004488; GO:0005829; GO:0006730; GO:0009507; GO:0009853; GO:0035999	0
CJt113213	g368	O65271	FOLD4_ARATH	Bifunctional protein FolD 4, chloroplastic (Protein EMBRYO DEFECTIVE 3127) (Tetrahydrofolate dehydrogenase/cyclohydrolase 4) [Includes: Methylenetetrahydrofolate dehydrogenase (EC 1.5.1.5); Methenyltetrahydrofolate cyclohydrolase (EC 3.5.4.9)]	FOLD4 DHC4 EMB3127 At4g00620 F6N23.26	Arabidopsis thaliana (Mouse-ear cress)	360	GO:0004477; GO:0004488; GO:0005829; GO:0006730; GO:0009507; GO:0009853; GO:0035999	0
CJt001770	g368	O65271	FOLD4_ARATH	Bifunctional protein FolD 4, chloroplastic (Protein EMBRYO DEFECTIVE 3127) (Tetrahydrofolate dehydrogenase/cyclohydrolase 4) [Includes: Methylenetetrahydrofolate dehydrogenase (EC 1.5.1.5); Methenyltetrahydrofolate cyclohydrolase (EC 3.5.4.9)]	FOLD4 DHC4 EMB3127 At4g00620 F6N23.26	Arabidopsis thaliana (Mouse-ear cress)	360	GO:0004477; GO:0004488; GO:0005829; GO:0006730; GO:0009507; GO:0009853; GO:0035999	0
CJt115963	g368	O65271	FOLD4_ARATH	Bifunctional protein FolD 4, chloroplastic (Protein EMBRYO DEFECTIVE 3127) (Tetrahydrofolate dehydrogenase/cyclohydrolase 4) [Includes: Methylenetetrahydrofolate dehydrogenase (EC 1.5.1.5); Methenyltetrahydrofolate cyclohydrolase (EC 3.5.4.9)]	FOLD4 DHC4 EMB3127 At4g00620 F6N23.26	Arabidopsis thaliana (Mouse-ear cress)	360	GO:0004477; GO:0004488; GO:0005829; GO:0006730; GO:0009507; GO:0009853; GO:0035999	0
CJt001771	g369	Q42456	ASPR1_ORYSJ	Aspartic proteinase oryzasin-1 (EC 3.4.23.-)	Os05g0567100 LOC_Os05g49200 OJ1781_H11.11	Oryza sativa subsp. japonica (Rice)	509	GO:0004190; GO:0005773; GO:0006508; GO:0006629; GO:0030163	0
CJt011019	g370	A0A290U7C4	ROQ1_NICBE	Disease resistance protein Roq1 (NAD(+) hydrolase RPV1) (EC 3.2.2.6) (Recognition of XopQ 1 protein)	ROQ1	Nicotiana benthamiana	1306	GO:0006952; GO:0007165; GO:0043531; GO:0050135; GO:0061809	0
CJt019118	g370	F4J339	RPP1_ARATH	Probable disease resistance protein RPP1 (Probable NAD(+) hydrolase RPP1) (EC 3.2.2.6) (Protein RECOGNITION OF PERONOSPORA PARASITICA 1)	RPP1 At3g44480 F14L2_30	Arabidopsis thaliana (Mouse-ear cress)	1194	GO:0000139; GO:0002239; GO:0005524; GO:0005789; GO:0005886; GO:0006952; GO:0007165; GO:0009817; GO:0030275; GO:0043531; GO:0050135; GO:0061809	0
CJt001779	g371	O23530-1	SNC1_ARATH	Protein SUPPRESSOR OF npr1-1, CONSTITUTIVE 1 (AtSNC1) (Disease resistance RPP5-like protein) (Probable NAD(+) hydrolase SNC1) (EC 3.2.2.6)	SNC1 BAL At4g16890 dl4475c FCAALL.51	Arabidopsis thaliana (Mouse-ear cress)	1437	GO:0000166; GO:0005524; GO:0005634; GO:0005737; GO:0005783; GO:0005829; GO:0009733; GO:0009862; GO:0042742; GO:0043231; GO:0043531; GO:0050135; GO:0061809	0
CJt089695	g372	F4IHL3	MTEF2_ARATH	Transcription termination factor MTERF2, chloroplastic (Mitochondrial transcription termination factor 2) (Protein EMBRYO DEFECTIVE 2219)	MTERF2 EMB2219 At2g21710	Arabidopsis thaliana (Mouse-ear cress)	641	GO:0003690; GO:0006353; GO:0006355; GO:0009506; GO:0009507; GO:0009658; GO:0032502	0
CJt032436	g373	Q8LB81-2	GDL79_ARATH	GDSL esterase/lipase At5g33370 (EC 3.1.1.-) (Extracellular lipase At5g33370)	At5g33370 F19N2.90	Arabidopsis thaliana (Mouse-ear cress)	366	GO:0005576; GO:0016042; GO:0016788; GO:0042335	0
CJt056409	g373	Q8LB81-2	GDL79_ARATH	GDSL esterase/lipase At5g33370 (EC 3.1.1.-) (Extracellular lipase At5g33370)	At5g33370 F19N2.90	Arabidopsis thaliana (Mouse-ear cress)	366	GO:0005576; GO:0016042; GO:0016788; GO:0042335	0
CJt001788	g373	Q8LB81-2	GDL79_ARATH	GDSL esterase/lipase At5g33370 (EC 3.1.1.-) (Extracellular lipase At5g33370)	At5g33370 F19N2.90	Arabidopsis thaliana (Mouse-ear cress)	366	GO:0005576; GO:0016042; GO:0016788; GO:0042335	0
CJt008222	g373	Q9M8Y5	LTL1_ARATH	GDSL esterase/lipase LTL1 (EC 3.1.1.-) (Extracellular lipase LTL1) (Lithium-tolerant lipase 1) (AtLTL1) (Li-tolerant lipase 1)	LTL1 At3g04290 T6K12.9	Arabidopsis thaliana (Mouse-ear cress)	366	GO:0005576; GO:0009751; GO:0010226; GO:0016042; GO:0016788; GO:0042538	0
CJt001797	g374	Q8VYI9-2	NLTL5_ARATH	Non-specific lipid-transfer protein-like protein At5g64080	At5g64080 MHJ24.6	Arabidopsis thaliana (Mouse-ear cress)	182	GO:0006869; GO:0008289; GO:0009536; GO:0031225; GO:0046658	0
CJt083748	g374	Q9LZH5-3	LTPG2_ARATH	Non-specific lipid transfer protein GPI-anchored 2 (AtLTPG-2) (Protein LTP-GPI-ANCHORED 2) (Xylogen-like protein 5) (AtXYP5)	LTPG2 XYP5 At3g43720 T28A8.10	Arabidopsis thaliana (Mouse-ear cress)	193	GO:0005886; GO:0006869; GO:0008289; GO:0031225; GO:0042335; GO:0046658	0
CJt036309	g375	Q8W474	DRL7_ARATH	Probable disease resistance protein At1g58390	At1g58390 F9K23.8 X7J.2	Arabidopsis thaliana (Mouse-ear cress)	907	GO:0005524; GO:0006952; GO:0043531	0
CJt001812	g375	I1GTC2	TIR_BRADI	TIR-only protein (BdTIR) (NAD(+) hydrolase TIR) (EC 3.2.2.6) (NADP(+) hydrolase TIR) (EC 3.2.2.-)	BRADI_1g24377v3	Brachypodium distachyon (Purple false brome) (Trachynia distachya)	224	GO:0003953; GO:0006952; GO:0007165; GO:0019677; GO:0043068; GO:0050135; GO:0061809	0
CJt098426	g377	Q38911	XTH15_ARATH	Xyloglucan endotransglucosylase/hydrolase protein 15 (At-XTH15) (XTH-15) (EC 2.4.1.207) (EC 3.2.1.151)	XTH15 XTR7 At4g14130 dl3105c FCAALL.173	Arabidopsis thaliana (Mouse-ear cress)	289	GO:0005618; GO:0010218; GO:0010411; GO:0016762; GO:0033946; GO:0042546; GO:0048046; GO:0071555	0
CJt021515	g377	Q8LG58	XTH16_ARATH	Probable xyloglucan endotransglucosylase/hydrolase protein 16 (At-XTH16) (XTH-16) (EC 2.4.1.207)	XTH16 At3g23730 MYM9.11	Arabidopsis thaliana (Mouse-ear cress)	291	GO:0004553; GO:0005618; GO:0010411; GO:0016762; GO:0042546; GO:0048046; GO:0071555	0
CJt001814	g377	Q38911	XTH15_ARATH	Xyloglucan endotransglucosylase/hydrolase protein 15 (At-XTH15) (XTH-15) (EC 2.4.1.207) (EC 3.2.1.151)	XTH15 XTR7 At4g14130 dl3105c FCAALL.173	Arabidopsis thaliana (Mouse-ear cress)	289	GO:0005618; GO:0010218; GO:0010411; GO:0016762; GO:0033946; GO:0042546; GO:0048046; GO:0071555	0
CJt110548	g380	Q9M8J2	GATL4_ARATH	Probable galacturonosyltransferase-like 4 (EC 2.4.1.-) (Galactinol synthase 9) (AtGolS9) (GolS-9)	GATL4 GOLS9 At3g06260 F28L1.20	Arabidopsis thaliana (Mouse-ear cress)	351	GO:0000139; GO:0005794; GO:0016021; GO:0045489; GO:0047262; GO:0071555; GO:0090406	0
CJt112945	g380	Q9M8J2	GATL4_ARATH	Probable galacturonosyltransferase-like 4 (EC 2.4.1.-) (Galactinol synthase 9) (AtGolS9) (GolS-9)	GATL4 GOLS9 At3g06260 F28L1.20	Arabidopsis thaliana (Mouse-ear cress)	351	GO:0000139; GO:0005794; GO:0016021; GO:0045489; GO:0047262; GO:0071555; GO:0090406	0
CJt001822	g380	Q9M8J2	GATL4_ARATH	Probable galacturonosyltransferase-like 4 (EC 2.4.1.-) (Galactinol synthase 9) (AtGolS9) (GolS-9)	GATL4 GOLS9 At3g06260 F28L1.20	Arabidopsis thaliana (Mouse-ear cress)	351	GO:0000139; GO:0005794; GO:0016021; GO:0045489; GO:0047262; GO:0071555; GO:0090406	0
CJt001823	g381	P10978	POLX_TOBAC	Retrovirus-related Pol polyprotein from transposon TNT 1-94 [Includes: Protease (EC 3.4.23.-); Reverse transcriptase (EC 2.7.7.49); Endonuclease]	0	Nicotiana tabacum (Common tobacco)	1328	GO:0003676; GO:0003964; GO:0004190; GO:0004519; GO:0008270; GO:0015074	0
CJt031252	g381	P10978	POLX_TOBAC	Retrovirus-related Pol polyprotein from transposon TNT 1-94 [Includes: Protease (EC 3.4.23.-); Reverse transcriptase (EC 2.7.7.49); Endonuclease]	0	Nicotiana tabacum (Common tobacco)	1328	GO:0003676; GO:0003964; GO:0004190; GO:0004519; GO:0008270; GO:0015074	0
CJt001823u	g381	P10978	POLX_TOBAC	Retrovirus-related Pol polyprotein from transposon TNT 1-94 [Includes: Protease (EC 3.4.23.-); Reverse transcriptase (EC 2.7.7.49); Endonuclease]	0	Nicotiana tabacum (Common tobacco)	1328	GO:0003676; GO:0003964; GO:0004190; GO:0004519; GO:0008270; GO:0015074	0
CJt070772	g382	P10978	POLX_TOBAC	Retrovirus-related Pol polyprotein from transposon TNT 1-94 [Includes: Protease (EC 3.4.23.-); Reverse transcriptase (EC 2.7.7.49); Endonuclease]	0	Nicotiana tabacum (Common tobacco)	1328	GO:0003676; GO:0003964; GO:0004190; GO:0004519; GO:0008270; GO:0015074	0
CJt026123	g383	O64477	Y2913_ARATH	G-type lectin S-receptor-like serine/threonine-protein kinase At2g19130 (EC 2.7.11.1)	At2g19130 T20K24.15	Arabidopsis thaliana (Mouse-ear cress)	828	GO:0004674; GO:0005516; GO:0005524; GO:0005886; GO:0016021; GO:0030246; GO:0048544	0
CJt077650	g383	O64477	Y2913_ARATH	G-type lectin S-receptor-like serine/threonine-protein kinase At2g19130 (EC 2.7.11.1)	At2g19130 T20K24.15	Arabidopsis thaliana (Mouse-ear cress)	828	GO:0004674; GO:0005516; GO:0005524; GO:0005886; GO:0016021; GO:0030246; GO:0048544	0
CJt019915	g383	O64477	Y2913_ARATH	G-type lectin S-receptor-like serine/threonine-protein kinase At2g19130 (EC 2.7.11.1)	At2g19130 T20K24.15	Arabidopsis thaliana (Mouse-ear cress)	828	GO:0004674; GO:0005516; GO:0005524; GO:0005886; GO:0016021; GO:0030246; GO:0048544	0
CJt001825	g383	O64477	Y2913_ARATH	G-type lectin S-receptor-like serine/threonine-protein kinase At2g19130 (EC 2.7.11.1)	At2g19130 T20K24.15	Arabidopsis thaliana (Mouse-ear cress)	828	GO:0004674; GO:0005516; GO:0005524; GO:0005886; GO:0016021; GO:0030246; GO:0048544	0
CJt017656	g383	O64477	Y2913_ARATH	G-type lectin S-receptor-like serine/threonine-protein kinase At2g19130 (EC 2.7.11.1)	At2g19130 T20K24.15	Arabidopsis thaliana (Mouse-ear cress)	828	GO:0004674; GO:0005516; GO:0005524; GO:0005886; GO:0016021; GO:0030246; GO:0048544	0
CJt094582	g384	H8ZM73	CAS_ABIBA	Bifunctional cis-abienol synthase, chloroplastic (EC 4.2.1.133) (EC 4.2.3.140) (Diterpene synthase TPS4) (AbdiTPS4)	CAS	Abies balsamea (Balsam fir) (Pinus balsamea)	867	GO:0000287; GO:0008152; GO:0009507; GO:0010333; GO:0102161	0
CJt023630	g384	H8ZM73	CAS_ABIBA	Bifunctional cis-abienol synthase, chloroplastic (EC 4.2.1.133) (EC 4.2.3.140) (Diterpene synthase TPS4) (AbdiTPS4)	CAS	Abies balsamea (Balsam fir) (Pinus balsamea)	867	GO:0000287; GO:0008152; GO:0009507; GO:0010333; GO:0102161	0
CJt084091	g384	Q38710	TPSDV_ABIGR	Bifunctional abietadiene synthase, chloroplastic ((-)-abieta-7(8),13(14)-diene synthase) (Abietadiene cyclase) (AgAS) (Agggabi) [Includes: Abietadiene synthase (EC 4.2.3.18) (Neoabietadiene synthase) (EC 4.2.3.132); Copalyl diphosphate synthase (EC 5.5.1.12)]	AS ac22 ag22	Abies grandis (Grand fir) (Pinus grandis)	868	GO:0000287; GO:0008152; GO:0009507; GO:0010333; GO:0050554; GO:0050559	0
CJt001838	g384	H8ZM73	CAS_ABIBA	Bifunctional cis-abienol synthase, chloroplastic (EC 4.2.1.133) (EC 4.2.3.140) (Diterpene synthase TPS4) (AbdiTPS4)	CAS	Abies balsamea (Balsam fir) (Pinus balsamea)	867	GO:0000287; GO:0008152; GO:0009507; GO:0010333; GO:0102161	0
CJt001839	g384	H8ZM73	CAS_ABIBA	Bifunctional cis-abienol synthase, chloroplastic (EC 4.2.1.133) (EC 4.2.3.140) (Diterpene synthase TPS4) (AbdiTPS4)	CAS	Abies balsamea (Balsam fir) (Pinus balsamea)	867	GO:0000287; GO:0008152; GO:0009507; GO:0010333; GO:0102161	0
CJt080985	g384	H8ZM73	CAS_ABIBA	Bifunctional cis-abienol synthase, chloroplastic (EC 4.2.1.133) (EC 4.2.3.140) (Diterpene synthase TPS4) (AbdiTPS4)	CAS	Abies balsamea (Balsam fir) (Pinus balsamea)	867	GO:0000287; GO:0008152; GO:0009507; GO:0010333; GO:0102161	0
CJt001858	g386	O64477	Y2913_ARATH	G-type lectin S-receptor-like serine/threonine-protein kinase At2g19130 (EC 2.7.11.1)	At2g19130 T20K24.15	Arabidopsis thaliana (Mouse-ear cress)	828	GO:0004674; GO:0005516; GO:0005524; GO:0005886; GO:0016021; GO:0030246; GO:0048544	0
CJt079004	g386	O64477	Y2913_ARATH	G-type lectin S-receptor-like serine/threonine-protein kinase At2g19130 (EC 2.7.11.1)	At2g19130 T20K24.15	Arabidopsis thaliana (Mouse-ear cress)	828	GO:0004674; GO:0005516; GO:0005524; GO:0005886; GO:0016021; GO:0030246; GO:0048544	0
CJt001859	g386	O64477	Y2913_ARATH	G-type lectin S-receptor-like serine/threonine-protein kinase At2g19130 (EC 2.7.11.1)	At2g19130 T20K24.15	Arabidopsis thaliana (Mouse-ear cress)	828	GO:0004674; GO:0005516; GO:0005524; GO:0005886; GO:0016021; GO:0030246; GO:0048544	0
CJt076849	g389	Q9SIT7	PP151_ARATH	Pentatricopeptide repeat-containing protein At2g13600	PCMP-E76 At2g13600 T10F5.14	Arabidopsis thaliana (Mouse-ear cress)	697	GO:0005739; GO:0009451; GO:0010182; GO:0043231; GO:0080156	0
CJt059336	g390	Q9LW63	PP251_ARATH	Putative pentatricopeptide repeat-containing protein At3g23330	PCMP-H32 At3g23330 MLM24.6	Arabidopsis thaliana (Mouse-ear cress)	715	GO:0008270; GO:0009451; GO:0043231	0
CJt001863	g390	Q9LW63	PP251_ARATH	Putative pentatricopeptide repeat-containing protein At3g23330	PCMP-H32 At3g23330 MLM24.6	Arabidopsis thaliana (Mouse-ear cress)	715	GO:0008270; GO:0009451; GO:0043231	0
CJt001864	g391	Q9LN01	PPR21_ARATH	Pentatricopeptide repeat-containing protein At1g08070, chloroplastic (Protein ORGANELLE TRANSCRIPT PROCESSING 82)	PCMP-H12 OTP82 At1g08070 T6D22.15	Arabidopsis thaliana (Mouse-ear cress)	741	GO:0006397; GO:0008270; GO:0009451; GO:0009507; GO:0031425; GO:0043231	0
CJt059984	g391	Q9SIL5	PP165_ARATH	Pentatricopeptide repeat-containing protein At2g20540	PCMP-E78 At2g20540 T13C7.13	Arabidopsis thaliana (Mouse-ear cress)	534	GO:0005739; GO:0009451; GO:0043231; GO:0080156	0
CJt001873	g392	Q9LW63	PP251_ARATH	Putative pentatricopeptide repeat-containing protein At3g23330	PCMP-H32 At3g23330 MLM24.6	Arabidopsis thaliana (Mouse-ear cress)	715	GO:0008270; GO:0009451; GO:0043231	0
CJt071725	g393	Q9ZQI8-2	NLTL2_ARATH	Non-specific lipid-transfer protein-like protein At2g13820	At2g13820 F17L24.13	Arabidopsis thaliana (Mouse-ear cress)	169	GO:0005576; GO:0005886; GO:0006869; GO:0008289; GO:0046658	0
CJt001877	g393	Q9ZQI8-2	NLTL2_ARATH	Non-specific lipid-transfer protein-like protein At2g13820	At2g13820 F17L24.13	Arabidopsis thaliana (Mouse-ear cress)	169	GO:0005576; GO:0005886; GO:0006869; GO:0008289; GO:0046658	0
CJt001883	g394	Q9S7R7	Y3903_ARATH	BTB/POZ domain-containing protein At3g09030	At3g09030 MZB10.6 T16O11.1	Arabidopsis thaliana (Mouse-ear cress)	460	GO:0005829; GO:0006886; GO:0016567; GO:0051260	0
CJt034889	g395	Q9LY48	DIOX3_ARATH	Probable 2-oxoglutarate-dependent dioxygenase JRG21 (EC 1.14.11.-) (Protein JASMONATE-REGULATED GENE 21)	JRG21 At3g55970 F27K19_150	Arabidopsis thaliana (Mouse-ear cress)	363	GO:0009813; GO:0046872; GO:0051213; GO:0120091; GO:2000022	0
CJt105312	g395	P10707	CB2D_SOLLC	Chlorophyll a-b binding protein 1D (LHCII type I CAB-1D) (LHCP) (Fragment)	CAB1D	Solanum lycopersicum (Tomato) (Lycopersicon esculentum)	116	GO:0009416; GO:0009522; GO:0009523; GO:0009535; GO:0009768; GO:0009941; GO:0010287; GO:0016021; GO:0016168; GO:0018298; GO:0046872	0
CJt103658	g395	P08222	CB22_CUCSA	Chlorophyll a-b binding protein of LHCII type 1 (Chlorophyll a-b binding protein of LHCII type I) (CAB) (LHCP) (Fragment)	0	Cucumis sativus (Cucumber)	206	GO:0009522; GO:0009523; GO:0009535; GO:0009765; GO:0016021; GO:0016168; GO:0018298; GO:0046872	0
CJt053589	g395	P08222	CB22_CUCSA	Chlorophyll a-b binding protein of LHCII type 1 (Chlorophyll a-b binding protein of LHCII type I) (CAB) (LHCP) (Fragment)	0	Cucumis sativus (Cucumber)	206	GO:0009522; GO:0009523; GO:0009535; GO:0009765; GO:0016021; GO:0016168; GO:0018298; GO:0046872	0
CJt001894	g395	P27493	CB22_TOBAC	Chlorophyll a-b binding protein 21, chloroplastic (LHCII type I CAB-21) (LHCP)	CAB21	Nicotiana tabacum (Common tobacco)	265	GO:0009416; GO:0009522; GO:0009523; GO:0009535; GO:0009768; GO:0009941; GO:0010287; GO:0016021; GO:0016168; GO:0018298; GO:0046872	0
CJt001895	g395	P27493	CB22_TOBAC	Chlorophyll a-b binding protein 21, chloroplastic (LHCII type I CAB-21) (LHCP)	CAB21	Nicotiana tabacum (Common tobacco)	265	GO:0009416; GO:0009522; GO:0009523; GO:0009535; GO:0009768; GO:0009941; GO:0010287; GO:0016021; GO:0016168; GO:0018298; GO:0046872	0
CJt048072	g395	P12330	CB21_ORYSJ	Chlorophyll a-b binding protein 1, chloroplastic (LHCII type I CAB-1) (LHCP)	CAB1R Os09g0346500 LOC_Os09g17740 OSJNBb0085I16.35 P0512H04.4	Oryza sativa subsp. japonica (Rice)	265	GO:0009416; GO:0009522; GO:0009523; GO:0009535; GO:0009768; GO:0009941; GO:0010287; GO:0015979; GO:0016021; GO:0016168; GO:0018298; GO:0046872	0
CJt001896	g396	Q7XC27	CNBL1_ORYSJ	Calcineurin B-like protein 1	CBL1 Os10g0564800 LOC_Os10g41510 OsJ_32489	Oryza sativa subsp. japonica (Rice)	213	GO:0005509; GO:0005773; GO:0032578	0
CJt001904	g398	Q9FKR3	PP404_ARATH	Pentatricopeptide repeat-containing protein At5g38730	At5g38730 MKD10.5	Arabidopsis thaliana (Mouse-ear cress)	596	0	0
CJt008430	g402	Q94HW2	POLR1_ARATH	Retrovirus-related Pol polyprotein from transposon RE1 (Retro element 1) (AtRE1) [Includes: Protease RE1 (EC 3.4.23.-); Reverse transcriptase RE1 (EC 2.7.7.49); Endonuclease RE1]	RE1 RF12 RF28 At1g58889 R18I; RE1 At1g59265 T4M14.18	Arabidopsis thaliana (Mouse-ear cress)	1466	GO:0003676; GO:0003964; GO:0004190; GO:0004519; GO:0006310; GO:0015074; GO:0046872	0
CJt001928	g402	P10978	POLX_TOBAC	Retrovirus-related Pol polyprotein from transposon TNT 1-94 [Includes: Protease (EC 3.4.23.-); Reverse transcriptase (EC 2.7.7.49); Endonuclease]	0	Nicotiana tabacum (Common tobacco)	1328	GO:0003676; GO:0003964; GO:0004190; GO:0004519; GO:0008270; GO:0015074	0
CJt001927	g402	P10978	POLX_TOBAC	Retrovirus-related Pol polyprotein from transposon TNT 1-94 [Includes: Protease (EC 3.4.23.-); Reverse transcriptase (EC 2.7.7.49); Endonuclease]	0	Nicotiana tabacum (Common tobacco)	1328	GO:0003676; GO:0003964; GO:0004190; GO:0004519; GO:0008270; GO:0015074	0
CJt001938	g403	Q9C7A2	ITN1_ARATH	Ankyrin repeat-containing protein ITN1 (Protein INCREASED TOLERANCE TO NACL)	ITN1 At3g12360 MQC3.17 T2E22.31	Arabidopsis thaliana (Mouse-ear cress)	590	GO:0005634; GO:0005886; GO:0009651; GO:0016020; GO:0016021; GO:0034613	0
CJt099598	g403	Q9C7A2	ITN1_ARATH	Ankyrin repeat-containing protein ITN1 (Protein INCREASED TOLERANCE TO NACL)	ITN1 At3g12360 MQC3.17 T2E22.31	Arabidopsis thaliana (Mouse-ear cress)	590	GO:0005634; GO:0005886; GO:0009651; GO:0016020; GO:0016021; GO:0034613	0
CJt004857	g404	Q0WUC5	ALB33_ARATH	ALBINO3-like protein 3, mitochondrial	ALB3L3 At3g44370/At3g44360 T22K7_50/T22K7_40	Arabidopsis thaliana (Mouse-ear cress)	566	GO:0005739; GO:0031305; GO:0032977; GO:0032979; GO:0033617; GO:0051205	0
CJt034768	g404	Q0WUC5	ALB33_ARATH	ALBINO3-like protein 3, mitochondrial	ALB3L3 At3g44370/At3g44360 T22K7_50/T22K7_40	Arabidopsis thaliana (Mouse-ear cress)	566	GO:0005739; GO:0031305; GO:0032977; GO:0032979; GO:0033617; GO:0051205	0
CJt001940	g404	Q0WUC5	ALB33_ARATH	ALBINO3-like protein 3, mitochondrial	ALB3L3 At3g44370/At3g44360 T22K7_50/T22K7_40	Arabidopsis thaliana (Mouse-ear cress)	566	GO:0005739; GO:0031305; GO:0032977; GO:0032979; GO:0033617; GO:0051205	0
CJt001944	g405	Q84Q77	HS17A_ORYSJ	17.9 kDa class I heat shock protein (17.9 kDa heat shock protein 1) (OsHsp17.9A)	HSP17.9A RNB5 Os03g0266300 LOC_Os03g15960 OJ1364E02.6	Oryza sativa subsp. japonica (Rice)	161	GO:0000302; GO:0005634; GO:0006457; GO:0009408; GO:0009651; GO:0016032; GO:0042542; GO:0043621; GO:0051082; GO:0051259	0
CJt013760	g405	Q9LNW0	HS178_ARATH	17.8 kDa class I heat shock protein (17.8 kDa heat shock protein) (AtHsp17.8)	HSP17.8 At1g07400 F22G5.25	Arabidopsis thaliana (Mouse-ear cress)	157	GO:0000302; GO:0005737; GO:0006457; GO:0006979; GO:0009408; GO:0009651; GO:0042542; GO:0043621; GO:0051082; GO:0051259; GO:0071456	0
CJt104098	g405	Q9LNW0	HS178_ARATH	17.8 kDa class I heat shock protein (17.8 kDa heat shock protein) (AtHsp17.8)	HSP17.8 At1g07400 F22G5.25	Arabidopsis thaliana (Mouse-ear cress)	157	GO:0000302; GO:0005737; GO:0006457; GO:0006979; GO:0009408; GO:0009651; GO:0042542; GO:0043621; GO:0051082; GO:0051259; GO:0071456	0
CJt104099	g405	Q9LNW0	HS178_ARATH	17.8 kDa class I heat shock protein (17.8 kDa heat shock protein) (AtHsp17.8)	HSP17.8 At1g07400 F22G5.25	Arabidopsis thaliana (Mouse-ear cress)	157	GO:0000302; GO:0005737; GO:0006457; GO:0006979; GO:0009408; GO:0009651; GO:0042542; GO:0043621; GO:0051082; GO:0051259; GO:0071456	0
CJt018874	g406	O64636-2	C76C1_ARATH	Cytochrome P450 76C1 (EC 1.14.-.-)	CYP76C1 At2g45560 F17K2.9	Arabidopsis thaliana (Mouse-ear cress)	512	GO:0005506; GO:0016020; GO:0016021; GO:0016709; GO:0020037	0
CJt001945	g406	O64637	C76C2_ARATH	Cytochrome P450 76C2 (EC 1.14.-.-) (Protein YELLOW-LEAF-SPECIFIC GENE 6)	CYP76C2 YLS6 At2g45570 F17K2.10	Arabidopsis thaliana (Mouse-ear cress)	512	GO:0005506; GO:0016020; GO:0016021; GO:0016709; GO:0020037	0
CJt001953	g407	P10978	POLX_TOBAC	Retrovirus-related Pol polyprotein from transposon TNT 1-94 [Includes: Protease (EC 3.4.23.-); Reverse transcriptase (EC 2.7.7.49); Endonuclease]	0	Nicotiana tabacum (Common tobacco)	1328	GO:0003676; GO:0003964; GO:0004190; GO:0004519; GO:0008270; GO:0015074	0
CJt017212	g407	P10978	POLX_TOBAC	Retrovirus-related Pol polyprotein from transposon TNT 1-94 [Includes: Protease (EC 3.4.23.-); Reverse transcriptase (EC 2.7.7.49); Endonuclease]	0	Nicotiana tabacum (Common tobacco)	1328	GO:0003676; GO:0003964; GO:0004190; GO:0004519; GO:0008270; GO:0015074	0
CJt001967	g410	Q8RX77	PTR21_ARATH	Protein NRT1/ PTR FAMILY 2.13 (AtNPF2.13) (Nitrate transporter 1.7)	NPF2.13 NRT1.7 At1g69870 T17F3.10	Arabidopsis thaliana (Mouse-ear cress)	620	GO:0005886; GO:0015333; GO:0015706; GO:0016021; GO:0035673; GO:0042128; GO:0080054; GO:1904680	0
CJt105291	g410	Q8RX77	PTR21_ARATH	Protein NRT1/ PTR FAMILY 2.13 (AtNPF2.13) (Nitrate transporter 1.7)	NPF2.13 NRT1.7 At1g69870 T17F3.10	Arabidopsis thaliana (Mouse-ear cress)	620	GO:0005886; GO:0015333; GO:0015706; GO:0016021; GO:0035673; GO:0042128; GO:0080054; GO:1904680	0
CJt055430	g410	Q8RX77	PTR21_ARATH	Protein NRT1/ PTR FAMILY 2.13 (AtNPF2.13) (Nitrate transporter 1.7)	NPF2.13 NRT1.7 At1g69870 T17F3.10	Arabidopsis thaliana (Mouse-ear cress)	620	GO:0005886; GO:0015333; GO:0015706; GO:0016021; GO:0035673; GO:0042128; GO:0080054; GO:1904680	0
CJt001968	g410	Q9M174	PTR40_ARATH	Putative protein NRT1/ PTR FAMILY 2.2 (AtNPF2.2) (Protein NAXT1-like 3) (Putative nitrate excretion transporter 4)	NPF2.2 At3g45690 T6D9.20	Arabidopsis thaliana (Mouse-ear cress)	516	GO:0005886; GO:0006857; GO:0016021; GO:0022857; GO:0042128	0
CJt001970	g411	Q00763	COMT1_POPTM	Caffeic acid 3-O-methyltransferase 1 (CAOMT-1) (COMT-1) (EC 2.1.1.68) (S-adenosysl-L-methionine:caffeic acid 3-O-methyltransferase 1)	OMT1	Populus tremuloides (Quaking aspen)	365	GO:0009809; GO:0032259; GO:0046983; GO:0047763	0
CJt001969	g411	Q9FQY8	COMT1_CAPAN	Caffeic acid 3-O-methyltransferase (CAOMT) (COMT) (EC 2.1.1.68) (S-adenosysl-L-methionine:caffeic acid 3-O-methyltransferase)	COMT	Capsicum annuum (Capsicum pepper)	359	GO:0009809; GO:0032259; GO:0046983; GO:0047763	0
CJt001985	g413	Q6XAT2	ERL2_ARATH	LRR receptor-like serine/threonine-protein kinase ERL2 (EC 2.7.11.1) (Protein ERECTA-like kinase 2)	ERL2 At5g07180 T28J14.120	Arabidopsis thaliana (Mouse-ear cress)	967	GO:0004674; GO:0005524; GO:0005886; GO:0009553; GO:0009755; GO:0010103; GO:0016021; GO:0033612; GO:0042802; GO:0048481	0
CJt081839	g413	Q69SP5	EREC1_ORYSJ	LRR receptor-like serine/threonine-protein kinase ER1 (EC 2.7.11.1) (ERECTA homolog 1) (ER homolog 1) (OsER1) (Receptor-like cytoplasmic kinase 204) (OsRLCK204)	ER1 RLCK204 Os06g0203800 LOC_Os06g10230 OSJNBa0016O19.39	Oryza sativa subsp. japonica (Rice)	978	GO:0001558; GO:0004674; GO:0005524; GO:0005886; GO:0009755; GO:0010286; GO:0016021; GO:0033612	0
CJt071734	g413	C0LGV1	RCH1_ARATH	LRR receptor-like serine/threonine-protein kinase RCH1 (EC 2.7.11.1) (Protein ROOT CLAVATA-HOMOLOG1 1)	RCH1 At5g48940 K19E20.5	Arabidopsis thaliana (Mouse-ear cress)	1135	GO:0004674; GO:0005524; GO:0005886; GO:0010082; GO:0010449; GO:0016021	0
CJt074674	g413	Q6JN46	EIX2_SOLLC	Receptor-like protein EIX2 (EIX receptor 2)	EIX2 Solyc07g008630.1.1	Solanum lycopersicum (Tomato) (Lycopersicon esculentum)	1021	GO:0005886; GO:0016021; GO:0050832	0
CJt019476	g413	Q8VYT3	Y4052_ARATH	Probable LRR receptor-like serine/threonine-protein kinase At4g30520 (EC 2.7.11.1)	At4g30520 F17I23_140	Arabidopsis thaliana (Mouse-ear cress)	648	GO:0004674; GO:0004675; GO:0004713; GO:0005524; GO:0005886; GO:0006468; GO:0007639; GO:0010150; GO:0015026; GO:0016021; GO:0042802; GO:0048653	0
CJt082748	g414	Q38850	MYB5_ARATH	Transcription repressor MYB5 (AtM2) (Myb-related protein 5) (AtMYB5)	MYB5 M2 At3g13540 MRP15.2	Arabidopsis thaliana (Mouse-ear cress)	249	GO:0003700; GO:0005634; GO:0010090; GO:0010214; GO:0010468; GO:0030154; GO:0043565; GO:0044212; GO:0048354	0
CJt046868	g415	Q9SZ46	C82C4_ARATH	Xanthotoxin 5-hydroxylase CYP82C4 (8-methoxypsoralen 5-hydroxylase CYP82C4) (EC 1.14.14.-) (Cytochrome P450 82C4) (Fraxetin 5-hydroxylase CYP82C4) (EC 1.14.14.164)	CYP82C4 At4g31940 F10N7.250	Arabidopsis thaliana (Mouse-ear cress)	524	GO:0004497; GO:0005506; GO:0010039; GO:0016020; GO:0016021; GO:0016709; GO:0020037; GO:0071281; GO:0106144; GO:0106146	0
CJt001987	g415	F8S1I0	C7BL2_LACSA	Costunolide synthase (LsCOS) (EC 1.14.14.150) (Cytochrome P450 71BL2)	CYP71BL2 COS	Lactuca sativa (Garden lettuce)	490	GO:0005506; GO:0016021; GO:0016114; GO:0020037; GO:0051762; GO:0102934	0
CJt002002	g416	Q9S745	PAD4_ARATH	Lipase-like PAD4 (EC 2.3.1.-) (Protein ENHANCED DISEASE SUSCEPTIBILITY 9) (Protein PHYTOALEXIN DEFICIENT 4) (AtPAD4)	PAD4 EDS9 At3g52430 F22O6.190	Arabidopsis thaliana (Mouse-ear cress)	541	GO:0001666; GO:0002213; GO:0005634; GO:0005737; GO:0009617; GO:0009625; GO:0009626; GO:0009627; GO:0009751; GO:0009816; GO:0009862; GO:0009873; GO:0010105; GO:0010150; GO:0010225; GO:0010310; GO:0010618; GO:0010942; GO:0016042; GO:0016298; GO:0016740; GO:0031348; GO:0050829; GO:0051707; GO:0060866; GO:0071327; GO:0080142; GO:0080151; GO:1900367; GO:1900426; GO:1901183; GO:2000022; GO:2000031	0
CJt008592	g416	Q4F883-2	SG101_ARATH	Senescence-associated carboxylesterase 101 (EC 3.1.1.1)	SAG101 At5g14930 F2G14.50	Arabidopsis thaliana (Mouse-ear cress)	537	GO:0002230; GO:0005634; GO:0005737; GO:0007568; GO:0016021; GO:0016042; GO:0050829; GO:0052689; GO:0060866; GO:0080030; GO:1900057; GO:1900426; GO:1902290	0
CJt101996	g417	Q56XR7	STR4A_ARATH	Rhodanese-like domain-containing protein 4A, chloroplastic (Sulfurtransferase 4A) (AtStr4a)	STR4A At3g25480 MWL2.9	Arabidopsis thaliana (Mouse-ear cress)	264	GO:0009507; GO:0009535; GO:0016021	0
CJt002014	g420	Q93ZD7	MRS24_ARATH	Magnesium transporter MRS2-4 (Magnesium Transporter 6) (AtMGT6)	MRS2-4 MGT6 At3g58970 F17J16.20	Arabidopsis thaliana (Mouse-ear cress)	436	GO:0005886; GO:0015095; GO:0015693; GO:0016021	0
CJt089294	g420	Q93ZD7	MRS24_ARATH	Magnesium transporter MRS2-4 (Magnesium Transporter 6) (AtMGT6)	MRS2-4 MGT6 At3g58970 F17J16.20	Arabidopsis thaliana (Mouse-ear cress)	436	GO:0005886; GO:0015095; GO:0015693; GO:0016021	0
CJt058676	g420	Q93ZD7	MRS24_ARATH	Magnesium transporter MRS2-4 (Magnesium Transporter 6) (AtMGT6)	MRS2-4 MGT6 At3g58970 F17J16.20	Arabidopsis thaliana (Mouse-ear cress)	436	GO:0005886; GO:0015095; GO:0015693; GO:0016021	0
CJt002015	g421	O65468	CRK8_ARATH	Cysteine-rich receptor-like protein kinase 8 (Cysteine-rich RLK8) (EC 2.7.11.-)	CRK8 At4g23160 F21P8.50	Arabidopsis thaliana (Mouse-ear cress)	676	GO:0004674; GO:0005524; GO:0005886; GO:0006468; GO:0016021; GO:0042742	0
CJt078058	g421	O65479	CRK20_ARATH	Putative cysteine-rich receptor-like protein kinase 20 (Cysteine-rich RLK20) (EC 2.7.11.-)	CRK20 At4g23280 F21P8.170	Arabidopsis thaliana (Mouse-ear cress)	666	GO:0004674; GO:0005524; GO:0005886; GO:0006468; GO:0016021; GO:0042742	0
CJt108612	g422	P10978	POLX_TOBAC	Retrovirus-related Pol polyprotein from transposon TNT 1-94 [Includes: Protease (EC 3.4.23.-); Reverse transcriptase (EC 2.7.7.49); Endonuclease]	0	Nicotiana tabacum (Common tobacco)	1328	GO:0003676; GO:0003964; GO:0004190; GO:0004519; GO:0008270; GO:0015074	0
CJt002016	g422	P10978	POLX_TOBAC	Retrovirus-related Pol polyprotein from transposon TNT 1-94 [Includes: Protease (EC 3.4.23.-); Reverse transcriptase (EC 2.7.7.49); Endonuclease]	0	Nicotiana tabacum (Common tobacco)	1328	GO:0003676; GO:0003964; GO:0004190; GO:0004519; GO:0008270; GO:0015074	0
CJt030334	g425	Q9SZA7	DRL29_ARATH	Probable disease resistance protein At4g33300	At4g33300 F17M5.60	Arabidopsis thaliana (Mouse-ear cress)	816	GO:0005524; GO:0042742; GO:0043531; GO:0048046	0
CJt044066	g425	Q9SZA7	DRL29_ARATH	Probable disease resistance protein At4g33300	At4g33300 F17M5.60	Arabidopsis thaliana (Mouse-ear cress)	816	GO:0005524; GO:0042742; GO:0043531; GO:0048046	0
CJt099339	g425	Q9SZA7	DRL29_ARATH	Probable disease resistance protein At4g33300	At4g33300 F17M5.60	Arabidopsis thaliana (Mouse-ear cress)	816	GO:0005524; GO:0042742; GO:0043531; GO:0048046	0
CJt002028	g425	Q9SZA7	DRL29_ARATH	Probable disease resistance protein At4g33300	At4g33300 F17M5.60	Arabidopsis thaliana (Mouse-ear cress)	816	GO:0005524; GO:0042742; GO:0043531; GO:0048046	0
CJt034882	g425	Q9SZA7	DRL29_ARATH	Probable disease resistance protein At4g33300	At4g33300 F17M5.60	Arabidopsis thaliana (Mouse-ear cress)	816	GO:0005524; GO:0042742; GO:0043531; GO:0048046	0
CJt020491	g425	Q9SZA7	DRL29_ARATH	Probable disease resistance protein At4g33300	At4g33300 F17M5.60	Arabidopsis thaliana (Mouse-ear cress)	816	GO:0005524; GO:0042742; GO:0043531; GO:0048046	0
CJt083732u	g425	Q9LVT1	DRL39_ARATH	Putative disease resistance protein At5g47280	At5g47280 MQL5.14	Arabidopsis thaliana (Mouse-ear cress)	623	GO:0005524; GO:0006952; GO:0043531	0
CJt072284	g425	Q9SZA7	DRL29_ARATH	Probable disease resistance protein At4g33300	At4g33300 F17M5.60	Arabidopsis thaliana (Mouse-ear cress)	816	GO:0005524; GO:0042742; GO:0043531; GO:0048046	0
CJt002035	g426	Q5Z8T3	MIOX_ORYSJ	Probable inositol oxygenase (EC 1.13.99.1) (Myo-inositol oxygenase) (MI oxygenase)	Os06g0561000 LOC_Os06g36560 P0456F09.5 P0528E12.30	Oryza sativa subsp. japonica (Rice)	308	GO:0005506; GO:0005737; GO:0019310; GO:0019853; GO:0050113	0
CJt109741	g426	Q5Z8T3	MIOX_ORYSJ	Probable inositol oxygenase (EC 1.13.99.1) (Myo-inositol oxygenase) (MI oxygenase)	Os06g0561000 LOC_Os06g36560 P0456F09.5 P0528E12.30	Oryza sativa subsp. japonica (Rice)	308	GO:0005506; GO:0005737; GO:0019310; GO:0019853; GO:0050113	0
CJt115012	g426	Q8L799-1	MIOX1_ARATH	Inositol oxygenase 1 (EC 1.13.99.1) (Myo-inositol oxygenase 1) (AtMIOX1) (MI oxygenase 1)	MIOX1 At1g14520 F14L17.30 T5E21.2 T5E21_19	Arabidopsis thaliana (Mouse-ear cress)	311	GO:0005506; GO:0005737; GO:0019310; GO:0019853; GO:0050113	0
CJt002040	g427	Q9SD53	Y3720_ARATH	UPF0481 protein At3g47200	At3g47200 F13I12.250	Arabidopsis thaliana (Mouse-ear cress)	476	GO:0005886; GO:0016021	0
CJt002041	g427	Q9SD53	Y3720_ARATH	UPF0481 protein At3g47200	At3g47200 F13I12.250	Arabidopsis thaliana (Mouse-ear cress)	476	GO:0005886; GO:0016021	0
CJt002042	g428	P0C897	Y3264_ARATH	Putative UPF0481 protein At3g02645	At3g02645 F16B3.28	Arabidopsis thaliana (Mouse-ear cress)	529	GO:0016021	0
CJt002043	g429	O04681	PTI5_SOLLC	Pathogenesis-related genes transcriptional activator PTI5 (PTO-interacting protein 5)	PTI5	Solanum lycopersicum (Tomato) (Lycopersicon esculentum)	161	GO:0003677; GO:0003700; GO:0005634; GO:0006952	0
CJt109712	g429	O04681	PTI5_SOLLC	Pathogenesis-related genes transcriptional activator PTI5 (PTO-interacting protein 5)	PTI5	Solanum lycopersicum (Tomato) (Lycopersicon esculentum)	161	GO:0003677; GO:0003700; GO:0005634; GO:0006952	0
CJt037931	g429	O04681	PTI5_SOLLC	Pathogenesis-related genes transcriptional activator PTI5 (PTO-interacting protein 5)	PTI5	Solanum lycopersicum (Tomato) (Lycopersicon esculentum)	161	GO:0003677; GO:0003700; GO:0005634; GO:0006952	0
CJt002049	g430	Q9SUE7	ATX4_ARATH	Histone-lysine N-methyltransferase ATX4 (EC 2.1.1.-) (Protein SET DOMAIN GROUP 16) (Trithorax-homolog protein 4) (TRX-homolog protein 4) (Trithorax 4)	ATX4 SDG16 SET16 TX4 At4g27910 T13J8.20	Arabidopsis thaliana (Mouse-ear cress)	1027	GO:0005634; GO:0006325; GO:0008168; GO:0032259; GO:0046872; GO:0051571	0
CJt002057	g431	Q9ASR1-2	EF2_ARATH	Elongation factor 2 (EF-2) (Protein LOW EXPRESSION OF OSMOTICALLY RESPONSIVE GENES 1)	LOS1 At1g56070/At1g56075 T6H22.13	Arabidopsis thaliana (Mouse-ear cress)	843	GO:0003729; GO:0003746; GO:0003924; GO:0005507; GO:0005525; GO:0005634; GO:0005730; GO:0005774; GO:0005829; GO:0005886; GO:0006414; GO:0009409; GO:0009506; GO:0009507; GO:0009631; GO:0043022; GO:1990904	0
CJt088983	g432	Q94ID7	GGPPS_HEVBR	Geranylgeranyl pyrophosphate synthase, chloroplastic (GGPP synthase) (GGPS) (EC 2.5.1.-) ((2E,6E)-farnesyl diphosphate synthase) (Dimethylallyltranstransferase) (EC 2.5.1.1) (Farnesyl diphosphate synthase) (Farnesyltranstransferase) (EC 2.5.1.29) (Geranyltranstransferase) (EC 2.5.1.10)	GGPS GG GGPPS1	Hevea brasiliensis (Para rubber tree) (Siphonia brasiliensis)	370	GO:0004161; GO:0004311; GO:0004337; GO:0009507; GO:0016117; GO:0033384; GO:0033386; GO:0045337; GO:0046872	0
CJt002061	g432	Q94ID7	GGPPS_HEVBR	Geranylgeranyl pyrophosphate synthase, chloroplastic (GGPP synthase) (GGPS) (EC 2.5.1.-) ((2E,6E)-farnesyl diphosphate synthase) (Dimethylallyltranstransferase) (EC 2.5.1.1) (Farnesyl diphosphate synthase) (Farnesyltranstransferase) (EC 2.5.1.29) (Geranyltranstransferase) (EC 2.5.1.10)	GGPS GG GGPPS1	Hevea brasiliensis (Para rubber tree) (Siphonia brasiliensis)	370	GO:0004161; GO:0004311; GO:0004337; GO:0009507; GO:0016117; GO:0033384; GO:0033386; GO:0045337; GO:0046872	0
CJt010803	g433	Q9M9E2	PPR45_ARATH	Pentatricopeptide repeat-containing protein At1g15510, chloroplastic (Protein EARLY CHLOROPLAST BIOGENESIS 2) (AtECB2) (Protein VANILLA CREAM 1)	PCMP-H73 ECB2 VAC1 At1g15510 T16N11.2	Arabidopsis thaliana (Mouse-ear cress)	866	GO:0008270; GO:0009416; GO:0009451; GO:0009507; GO:0009658; GO:0043231	0
CJt002072	g433	Q9FXH1	PPR52_ARATH	Pentatricopeptide repeat-containing protein At1g19720 (Protein DYW7)	DYW7 PCMP-H7 At1g19720 F14P1.33 F6F9.22	Arabidopsis thaliana (Mouse-ear cress)	894	GO:0005634; GO:0005737; GO:0008270; GO:0009451; GO:0009507; GO:0043231	0
CJt105701	g434	Q8GXJ4-2	GLR34_ARATH	Glutamate receptor 3.4 (AtGLR4) (Ligand-gated ion channel 3.4)	GLR3.4 GLR4 GLUR3 At1g05200 YUP8H12.19	Arabidopsis thaliana (Mouse-ear cress)	959	GO:0005262; GO:0005886; GO:0006816; GO:0008066; GO:0009507; GO:0009536; GO:0009611; GO:0015276; GO:0016021; GO:0019722; GO:0038023; GO:0070417; GO:0071230; GO:0071260; GO:0071311	0
CJt002079	g434	Q8GXJ4-2	GLR34_ARATH	Glutamate receptor 3.4 (AtGLR4) (Ligand-gated ion channel 3.4)	GLR3.4 GLR4 GLUR3 At1g05200 YUP8H12.19	Arabidopsis thaliana (Mouse-ear cress)	959	GO:0005262; GO:0005886; GO:0006816; GO:0008066; GO:0009507; GO:0009536; GO:0009611; GO:0015276; GO:0016021; GO:0019722; GO:0038023; GO:0070417; GO:0071230; GO:0071260; GO:0071311	0
CJt002091	g435	Q852L0	HD16N_ORYSJ	Casein kinase 1-like protein HD16 (EC 2.7.11.1) (Os03g0793500 protein) (Protein EARLY FLOWERING 1) (Protein HEADING DATE 16)	HD16 CKI EL1 Os03g0793500 LOC_Os03g57940 OsJ_12923 OSJNBb0060J21.12	Oryza sativa subsp. japonica (Rice)	707	GO:0004674; GO:0005524; GO:0005634; GO:0005737; GO:0009740; GO:0009908; GO:0010476; GO:0018105; GO:0040008; GO:0048586	0
CJt002106	g436	P10978	POLX_TOBAC	Retrovirus-related Pol polyprotein from transposon TNT 1-94 [Includes: Protease (EC 3.4.23.-); Reverse transcriptase (EC 2.7.7.49); Endonuclease]	0	Nicotiana tabacum (Common tobacco)	1328	GO:0003676; GO:0003964; GO:0004190; GO:0004519; GO:0008270; GO:0015074	0
CJt002105	g436	P10978	POLX_TOBAC	Retrovirus-related Pol polyprotein from transposon TNT 1-94 [Includes: Protease (EC 3.4.23.-); Reverse transcriptase (EC 2.7.7.49); Endonuclease]	0	Nicotiana tabacum (Common tobacco)	1328	GO:0003676; GO:0003964; GO:0004190; GO:0004519; GO:0008270; GO:0015074	0
CJt045756	g436	P10978	POLX_TOBAC	Retrovirus-related Pol polyprotein from transposon TNT 1-94 [Includes: Protease (EC 3.4.23.-); Reverse transcriptase (EC 2.7.7.49); Endonuclease]	0	Nicotiana tabacum (Common tobacco)	1328	GO:0003676; GO:0003964; GO:0004190; GO:0004519; GO:0008270; GO:0015074	0
CJt002107	g436	P10978	POLX_TOBAC	Retrovirus-related Pol polyprotein from transposon TNT 1-94 [Includes: Protease (EC 3.4.23.-); Reverse transcriptase (EC 2.7.7.49); Endonuclease]	0	Nicotiana tabacum (Common tobacco)	1328	GO:0003676; GO:0003964; GO:0004190; GO:0004519; GO:0008270; GO:0015074	0
CJt037223	g436	P10978	POLX_TOBAC	Retrovirus-related Pol polyprotein from transposon TNT 1-94 [Includes: Protease (EC 3.4.23.-); Reverse transcriptase (EC 2.7.7.49); Endonuclease]	0	Nicotiana tabacum (Common tobacco)	1328	GO:0003676; GO:0003964; GO:0004190; GO:0004519; GO:0008270; GO:0015074	0
CJt005372	g437	Q8LNZ5	XTHB_PHAAN	Probable xyloglucan endotransglucosylase/hydrolase protein B (EC 2.4.1.207) (VaXTH2)	XTHB XTH2	Phaseolus angularis (Azuki bean) (Vigna angularis)	293	GO:0004553; GO:0005618; GO:0010411; GO:0016762; GO:0042546; GO:0048046; GO:0071555	0
CJt002111	g437	Q41638	XTHA_PHAAN	Xyloglucan endotransglucosylase/hydrolase protein A (EC 2.4.1.207) (VaXTH1)	XTHA EXT XTH1	Phaseolus angularis (Azuki bean) (Vigna angularis)	292	GO:0004553; GO:0005618; GO:0010411; GO:0016762; GO:0042546; GO:0048046; GO:0071555	0
CJt061679	g438	Q56WD9	THIK2_ARATH	3-ketoacyl-CoA thiolase 2, peroxisomal (EC 2.3.1.16) (Acetyl-CoA acyltransferase 2) (Beta-ketothiolase 2) (Peroxisomal 3-oxoacyl-CoA thiolase 2) (Peroxisome defective protein 1)	PED1 KAT2 At2g33150 F25I18.11	Arabidopsis thaliana (Mouse-ear cress)	462	GO:0003988; GO:0005730; GO:0005739; GO:0005774; GO:0005777; GO:0005783; GO:0006635; GO:0009514; GO:0009611; GO:0009695; GO:0009789; GO:0010111; GO:0010124; GO:0031408	0
CJt002114	g438	Q56WD9	THIK2_ARATH	3-ketoacyl-CoA thiolase 2, peroxisomal (EC 2.3.1.16) (Acetyl-CoA acyltransferase 2) (Beta-ketothiolase 2) (Peroxisomal 3-oxoacyl-CoA thiolase 2) (Peroxisome defective protein 1)	PED1 KAT2 At2g33150 F25I18.11	Arabidopsis thaliana (Mouse-ear cress)	462	GO:0003988; GO:0005730; GO:0005739; GO:0005774; GO:0005777; GO:0005783; GO:0006635; GO:0009514; GO:0009611; GO:0009695; GO:0009789; GO:0010111; GO:0010124; GO:0031408	0
CJt082202	g439	Q9SZL6-1	MTEF6_ARATH	Transcription termination factor MTERF6, chloroplastic/mitochondrial (Mitochondrial transcription termination factor 6) (Protein PIGMENT DEFECTIVE 191)	MTERF6 PDE191 At4g38160 F20D10.280	Arabidopsis thaliana (Mouse-ear cress)	333	GO:0003690; GO:0003723; GO:0005739; GO:0006353; GO:0006355; GO:0008033; GO:0009507; GO:0009658; GO:0032502	0
CJt002133	g439	Q9SZL6-1	MTEF6_ARATH	Transcription termination factor MTERF6, chloroplastic/mitochondrial (Mitochondrial transcription termination factor 6) (Protein PIGMENT DEFECTIVE 191)	MTERF6 PDE191 At4g38160 F20D10.280	Arabidopsis thaliana (Mouse-ear cress)	333	GO:0003690; GO:0003723; GO:0005739; GO:0006353; GO:0006355; GO:0008033; GO:0009507; GO:0009658; GO:0032502	0
CJt096381	g440	Q9SZL6-1	MTEF6_ARATH	Transcription termination factor MTERF6, chloroplastic/mitochondrial (Mitochondrial transcription termination factor 6) (Protein PIGMENT DEFECTIVE 191)	MTERF6 PDE191 At4g38160 F20D10.280	Arabidopsis thaliana (Mouse-ear cress)	333	GO:0003690; GO:0003723; GO:0005739; GO:0006353; GO:0006355; GO:0008033; GO:0009507; GO:0009658; GO:0032502	0
CJt002150	g441	P08688	ALB2_PEA	Albumin-2 (PA2)	0	Pisum sativum (Garden pea)	231	GO:0005509; GO:0005829; GO:0045735	0
CJt002157	g443	Q6BDA0	ELF6_ARATH	Probable lysine-specific demethylase ELF6 (EC 1.14.11.-) (Early flowering 6) (Jumonji domain-containing protein 11) (Probable lysine-specific histone demethylase ELF6)	ELF6 JMJ11 PKDM9B At5g04240 F21E1.160	Arabidopsis thaliana (Mouse-ear cress)	1340	GO:0003676; GO:0005634; GO:0006338; GO:0006355; GO:0009741; GO:0009826; GO:0032452; GO:0033169; GO:0034647; GO:0035097; GO:0046872; GO:0048577; GO:0048579; GO:0051213	0
CJt002159	g445	Q9M7D1	TPSD8_ABIGR	Beta-phellandrene synthase, chloroplastic (EC 4.2.3.52) ((-)-(4S)-beta-phellandrene synthase) (Agg-Bphe)	ag8 agc8	Abies grandis (Grand fir) (Pinus grandis)	630	GO:0000287; GO:0009507; GO:0010333	0
CJt100487	g445	O24474	TPSD2_ABIGR	Myrcene synthase, chloroplastic (EC 4.2.3.15) (Aggmyr)	ag2 AG2.2	Abies grandis (Grand fir) (Pinus grandis)	627	GO:0000287; GO:0009507; GO:0050551	0
CJt002160	g446	Q10E64-2	KN8B_ORYSJ	Kinesin-like protein KIN-8B	KIN8B Os03g0773600 LOC_Os03g56260 OsJ_12760 OSJNBb0094O03.14	Oryza sativa subsp. japonica (Rice)	735	GO:0000070; GO:0003777; GO:0005524; GO:0005634; GO:0005871; GO:0005874; GO:0007018; GO:0007019; GO:0008017; GO:0008574; GO:0016887; GO:0061673; GO:1990023	0
CJt002169	g448	P25848	PHY1_CERPU	Light-sensor Protein kinase [Includes: Phytochrome; Protein kinase (EC 2.7.11.1)]	PHY1 PHY	Ceratodon purpureus (Fire moss) (Dicranum purpureum)	1307	GO:0004674; GO:0005524; GO:0005886; GO:0006355; GO:0009584; GO:0009881; GO:0018298	0
CJt065085	g448	Q05609	CTR1_ARATH	Serine/threonine-protein kinase CTR1 (EC 2.7.11.1) (Protein CONSTITUTIVE TRIPLE RESPONSE1)	CTR1 At5g03730 F17C15_150	Arabidopsis thaliana (Mouse-ear cress)	821	GO:0001666; GO:0004674; GO:0004712; GO:0005524; GO:0005789; GO:0009686; GO:0009723; GO:0009744; GO:0009750; GO:0009873; GO:0010105; GO:0010182; GO:0046777; GO:0048510; GO:2000035; GO:2000069	0
CJt002172	g449	F4IFD0	MAIL2_ARATH	Protein MAIN-LIKE 2	At2g04865	Arabidopsis thaliana (Mouse-ear cress)	667	GO:0005634; GO:0008483	0
CJt002174	g449	F4IFD0	MAIL2_ARATH	Protein MAIN-LIKE 2	At2g04865	Arabidopsis thaliana (Mouse-ear cress)	667	GO:0005634; GO:0008483	0
CJt002173	g450	F4IFD0	MAIL2_ARATH	Protein MAIN-LIKE 2	At2g04865	Arabidopsis thaliana (Mouse-ear cress)	667	GO:0005634; GO:0008483	0
CJt109788	g450	Q94CE3-2	BCA5_ARATH	Beta carbonic anhydrase 5, chloroplastic (AtbCA5) (AtbetaCA5) (EC 4.2.1.1) (Beta carbonate dehydratase 5)	BCA5 At4g33580 T16L1.70	Arabidopsis thaliana (Mouse-ear cress)	301	GO:0004089; GO:0008270; GO:0009440; GO:0009507; GO:0015976	0
CJt066724	g450	Q94CE3-2	BCA5_ARATH	Beta carbonic anhydrase 5, chloroplastic (AtbCA5) (AtbetaCA5) (EC 4.2.1.1) (Beta carbonate dehydratase 5)	BCA5 At4g33580 T16L1.70	Arabidopsis thaliana (Mouse-ear cress)	301	GO:0004089; GO:0008270; GO:0009440; GO:0009507; GO:0015976	0
CJt098381	g451	Q94HW2	POLR1_ARATH	Retrovirus-related Pol polyprotein from transposon RE1 (Retro element 1) (AtRE1) [Includes: Protease RE1 (EC 3.4.23.-); Reverse transcriptase RE1 (EC 2.7.7.49); Endonuclease RE1]	RE1 RF12 RF28 At1g58889 R18I; RE1 At1g59265 T4M14.18	Arabidopsis thaliana (Mouse-ear cress)	1466	GO:0003676; GO:0003964; GO:0004190; GO:0004519; GO:0006310; GO:0015074; GO:0046872	0
CJt096987	g451	P10978	POLX_TOBAC	Retrovirus-related Pol polyprotein from transposon TNT 1-94 [Includes: Protease (EC 3.4.23.-); Reverse transcriptase (EC 2.7.7.49); Endonuclease]	0	Nicotiana tabacum (Common tobacco)	1328	GO:0003676; GO:0003964; GO:0004190; GO:0004519; GO:0008270; GO:0015074	0
CJt032321	g451	P10978	POLX_TOBAC	Retrovirus-related Pol polyprotein from transposon TNT 1-94 [Includes: Protease (EC 3.4.23.-); Reverse transcriptase (EC 2.7.7.49); Endonuclease]	0	Nicotiana tabacum (Common tobacco)	1328	GO:0003676; GO:0003964; GO:0004190; GO:0004519; GO:0008270; GO:0015074	0
CJt094492	g451	P10978	POLX_TOBAC	Retrovirus-related Pol polyprotein from transposon TNT 1-94 [Includes: Protease (EC 3.4.23.-); Reverse transcriptase (EC 2.7.7.49); Endonuclease]	0	Nicotiana tabacum (Common tobacco)	1328	GO:0003676; GO:0003964; GO:0004190; GO:0004519; GO:0008270; GO:0015074	0
CJt002179	g451	P10978	POLX_TOBAC	Retrovirus-related Pol polyprotein from transposon TNT 1-94 [Includes: Protease (EC 3.4.23.-); Reverse transcriptase (EC 2.7.7.49); Endonuclease]	0	Nicotiana tabacum (Common tobacco)	1328	GO:0003676; GO:0003964; GO:0004190; GO:0004519; GO:0008270; GO:0015074	0
CJt002178	g451	Q9ZT94	POLR2_ARATH	Retrovirus-related Pol polyprotein from transposon RE2 (Retro element 2) (AtRE2) [Includes: Protease RE2 (EC 3.4.23.-); Reverse transcriptase RE2 (EC 2.7.7.49); Endonuclease RE2]	RE2 At4g02960 T4I9.16	Arabidopsis thaliana (Mouse-ear cress)	1456	GO:0003676; GO:0003964; GO:0004190; GO:0004519; GO:0006310; GO:0015074; GO:0046872	0
CJt021275	g451	P10978	POLX_TOBAC	Retrovirus-related Pol polyprotein from transposon TNT 1-94 [Includes: Protease (EC 3.4.23.-); Reverse transcriptase (EC 2.7.7.49); Endonuclease]	0	Nicotiana tabacum (Common tobacco)	1328	GO:0003676; GO:0003964; GO:0004190; GO:0004519; GO:0008270; GO:0015074	0
CJt027256	g454	Q5PNY6	PUB21_ARATH	U-box domain-containing protein 21 (EC 2.3.2.27) (Plant U-box protein 21) (RING-type E3 ubiquitin transferase PUB21)	PUB21 At5g37490 MPA22.3	Arabidopsis thaliana (Mouse-ear cress)	435	GO:0004842; GO:0010200	0
CJt002189	g454	Q5PNY6	PUB21_ARATH	U-box domain-containing protein 21 (EC 2.3.2.27) (Plant U-box protein 21) (RING-type E3 ubiquitin transferase PUB21)	PUB21 At5g37490 MPA22.3	Arabidopsis thaliana (Mouse-ear cress)	435	GO:0004842; GO:0010200	0
CJt104421	g454	Q9C8D1-1	PUB20_ARATH	U-box domain-containing protein 20 (EC 2.3.2.27) (Plant U-box protein 20) (RING-type E3 ubiquitin transferase PUB20)	PUB20 At1g66160 F15E12.6	Arabidopsis thaliana (Mouse-ear cress)	431	GO:0004842; GO:0010200	0
CJt059262	g454	Q9C8D1-1	PUB20_ARATH	U-box domain-containing protein 20 (EC 2.3.2.27) (Plant U-box protein 20) (RING-type E3 ubiquitin transferase PUB20)	PUB20 At1g66160 F15E12.6	Arabidopsis thaliana (Mouse-ear cress)	431	GO:0004842; GO:0010200	0
CJt084401	g454	Q9C8D1-1	PUB20_ARATH	U-box domain-containing protein 20 (EC 2.3.2.27) (Plant U-box protein 20) (RING-type E3 ubiquitin transferase PUB20)	PUB20 At1g66160 F15E12.6	Arabidopsis thaliana (Mouse-ear cress)	431	GO:0004842; GO:0010200	0
CJt002190	g455	P0C897	Y3264_ARATH	Putative UPF0481 protein At3g02645	At3g02645 F16B3.28	Arabidopsis thaliana (Mouse-ear cress)	529	GO:0016021	0
CJt025489	g455	P0C897	Y3264_ARATH	Putative UPF0481 protein At3g02645	At3g02645 F16B3.28	Arabidopsis thaliana (Mouse-ear cress)	529	GO:0016021	0
CJt002193	g456	P10978	POLX_TOBAC	Retrovirus-related Pol polyprotein from transposon TNT 1-94 [Includes: Protease (EC 3.4.23.-); Reverse transcriptase (EC 2.7.7.49); Endonuclease]	0	Nicotiana tabacum (Common tobacco)	1328	GO:0003676; GO:0003964; GO:0004190; GO:0004519; GO:0008270; GO:0015074	0
CJt002195u	g456	P10978	POLX_TOBAC	Retrovirus-related Pol polyprotein from transposon TNT 1-94 [Includes: Protease (EC 3.4.23.-); Reverse transcriptase (EC 2.7.7.49); Endonuclease]	0	Nicotiana tabacum (Common tobacco)	1328	GO:0003676; GO:0003964; GO:0004190; GO:0004519; GO:0008270; GO:0015074	0
CJt002194	g457	P10978	POLX_TOBAC	Retrovirus-related Pol polyprotein from transposon TNT 1-94 [Includes: Protease (EC 3.4.23.-); Reverse transcriptase (EC 2.7.7.49); Endonuclease]	0	Nicotiana tabacum (Common tobacco)	1328	GO:0003676; GO:0003964; GO:0004190; GO:0004519; GO:0008270; GO:0015074	0
CJt068280	g457	P10978	POLX_TOBAC	Retrovirus-related Pol polyprotein from transposon TNT 1-94 [Includes: Protease (EC 3.4.23.-); Reverse transcriptase (EC 2.7.7.49); Endonuclease]	0	Nicotiana tabacum (Common tobacco)	1328	GO:0003676; GO:0003964; GO:0004190; GO:0004519; GO:0008270; GO:0015074	0
CJt057256	g457	P10978	POLX_TOBAC	Retrovirus-related Pol polyprotein from transposon TNT 1-94 [Includes: Protease (EC 3.4.23.-); Reverse transcriptase (EC 2.7.7.49); Endonuclease]	0	Nicotiana tabacum (Common tobacco)	1328	GO:0003676; GO:0003964; GO:0004190; GO:0004519; GO:0008270; GO:0015074	0
CJt002194u	g457	P10978	POLX_TOBAC	Retrovirus-related Pol polyprotein from transposon TNT 1-94 [Includes: Protease (EC 3.4.23.-); Reverse transcriptase (EC 2.7.7.49); Endonuclease]	0	Nicotiana tabacum (Common tobacco)	1328	GO:0003676; GO:0003964; GO:0004190; GO:0004519; GO:0008270; GO:0015074	0
CJt079336	g457	P10978	POLX_TOBAC	Retrovirus-related Pol polyprotein from transposon TNT 1-94 [Includes: Protease (EC 3.4.23.-); Reverse transcriptase (EC 2.7.7.49); Endonuclease]	0	Nicotiana tabacum (Common tobacco)	1328	GO:0003676; GO:0003964; GO:0004190; GO:0004519; GO:0008270; GO:0015074	0
CJt011900	g459	Q9SZA7	DRL29_ARATH	Probable disease resistance protein At4g33300	At4g33300 F17M5.60	Arabidopsis thaliana (Mouse-ear cress)	816	GO:0005524; GO:0042742; GO:0043531; GO:0048046	0
CJt002215	g461	Q8H6H0	PHT16_ORYSJ	Inorganic phosphate transporter 1-6 (OsPT6) (OsPht1;6) (H(+)/Pi cotransporter) (OsLPT1) (OsLPT6:1)	PHT1-6 PT6 Os08g0564000 LOC_Os08g45000 P0543D10.41 P0705A05.110	Oryza sativa subsp. japonica (Rice)	534	GO:0005315; GO:0006817; GO:0015293; GO:0016021	0
CJt034437	g462	Q94HW2	POLR1_ARATH	Retrovirus-related Pol polyprotein from transposon RE1 (Retro element 1) (AtRE1) [Includes: Protease RE1 (EC 3.4.23.-); Reverse transcriptase RE1 (EC 2.7.7.49); Endonuclease RE1]	RE1 RF12 RF28 At1g58889 R18I; RE1 At1g59265 T4M14.18	Arabidopsis thaliana (Mouse-ear cress)	1466	GO:0003676; GO:0003964; GO:0004190; GO:0004519; GO:0006310; GO:0015074; GO:0046872	0
CJt108631	g462	Q9ZT94	POLR2_ARATH	Retrovirus-related Pol polyprotein from transposon RE2 (Retro element 2) (AtRE2) [Includes: Protease RE2 (EC 3.4.23.-); Reverse transcriptase RE2 (EC 2.7.7.49); Endonuclease RE2]	RE2 At4g02960 T4I9.16	Arabidopsis thaliana (Mouse-ear cress)	1456	GO:0003676; GO:0003964; GO:0004190; GO:0004519; GO:0006310; GO:0015074; GO:0046872	0
CJt108630	g462	Q94HW2	POLR1_ARATH	Retrovirus-related Pol polyprotein from transposon RE1 (Retro element 1) (AtRE1) [Includes: Protease RE1 (EC 3.4.23.-); Reverse transcriptase RE1 (EC 2.7.7.49); Endonuclease RE1]	RE1 RF12 RF28 At1g58889 R18I; RE1 At1g59265 T4M14.18	Arabidopsis thaliana (Mouse-ear cress)	1466	GO:0003676; GO:0003964; GO:0004190; GO:0004519; GO:0006310; GO:0015074; GO:0046872	0
CJt082146	g462	Q94HW2	POLR1_ARATH	Retrovirus-related Pol polyprotein from transposon RE1 (Retro element 1) (AtRE1) [Includes: Protease RE1 (EC 3.4.23.-); Reverse transcriptase RE1 (EC 2.7.7.49); Endonuclease RE1]	RE1 RF12 RF28 At1g58889 R18I; RE1 At1g59265 T4M14.18	Arabidopsis thaliana (Mouse-ear cress)	1466	GO:0003676; GO:0003964; GO:0004190; GO:0004519; GO:0006310; GO:0015074; GO:0046872	0
CJt002222	g462	Q94HW2	POLR1_ARATH	Retrovirus-related Pol polyprotein from transposon RE1 (Retro element 1) (AtRE1) [Includes: Protease RE1 (EC 3.4.23.-); Reverse transcriptase RE1 (EC 2.7.7.49); Endonuclease RE1]	RE1 RF12 RF28 At1g58889 R18I; RE1 At1g59265 T4M14.18	Arabidopsis thaliana (Mouse-ear cress)	1466	GO:0003676; GO:0003964; GO:0004190; GO:0004519; GO:0006310; GO:0015074; GO:0046872	0
CJt044539	g462	Q9ZT94	POLR2_ARATH	Retrovirus-related Pol polyprotein from transposon RE2 (Retro element 2) (AtRE2) [Includes: Protease RE2 (EC 3.4.23.-); Reverse transcriptase RE2 (EC 2.7.7.49); Endonuclease RE2]	RE2 At4g02960 T4I9.16	Arabidopsis thaliana (Mouse-ear cress)	1456	GO:0003676; GO:0003964; GO:0004190; GO:0004519; GO:0006310; GO:0015074; GO:0046872	0
CJt002248	g465	Q9SZA7	DRL29_ARATH	Probable disease resistance protein At4g33300	At4g33300 F17M5.60	Arabidopsis thaliana (Mouse-ear cress)	816	GO:0005524; GO:0042742; GO:0043531; GO:0048046	0
CJt002252	g466	C0LGT6	EFR_ARATH	LRR receptor-like serine/threonine-protein kinase EFR (EC 2.7.11.1) (Elongation factor Tu receptor) (EF-Tu receptor)	EFR At5g20480 F7C8.70	Arabidopsis thaliana (Mouse-ear cress)	1031	GO:0002237; GO:0002764; GO:0004674; GO:0005524; GO:0005886; GO:0009626; GO:0009755; GO:0010204; GO:0010359; GO:0012505; GO:0016021; GO:0016045; GO:0019199	0
CJt009378	g466	C0LGT6	EFR_ARATH	LRR receptor-like serine/threonine-protein kinase EFR (EC 2.7.11.1) (Elongation factor Tu receptor) (EF-Tu receptor)	EFR At5g20480 F7C8.70	Arabidopsis thaliana (Mouse-ear cress)	1031	GO:0002237; GO:0002764; GO:0004674; GO:0005524; GO:0005886; GO:0009626; GO:0009755; GO:0010204; GO:0010359; GO:0012505; GO:0016021; GO:0016045; GO:0019199	0
CJt073818	g467	Q6JN46	EIX2_SOLLC	Receptor-like protein EIX2 (EIX receptor 2)	EIX2 Solyc07g008630.1.1	Solanum lycopersicum (Tomato) (Lycopersicon esculentum)	1021	GO:0005886; GO:0016021; GO:0050832	0
CJt002265	g467	Q6JN46	EIX2_SOLLC	Receptor-like protein EIX2 (EIX receptor 2)	EIX2 Solyc07g008630.1.1	Solanum lycopersicum (Tomato) (Lycopersicon esculentum)	1021	GO:0005886; GO:0016021; GO:0050832	0
CJt002279	g469	Q93YS6-1	GTE9_ARATH	Transcription factor GTE9 (BROMODOMAIN AND EXTRATERMINAL DOMAIN PROTEIN 9) (AtBET9) (Bromodomain-containing protein GTE9) (Protein GLOBAL TRANSCRIPTION FACTOR GROUP E9)	GTE9 BET9 At5g14270 F18O22.60	Arabidopsis thaliana (Mouse-ear cress)	688	GO:0005634	0
CJt104635	g470	V9M2S5	RPV1_VITRO	Disease resistance protein RPV1 (NAD(+) hydrolase RPV1) (EC 3.2.2.6) (Resistance to Plasmopara viticola protein) (MrRVP1)	RPV1	Vitis rotundifolia (Muscadine grape)	1398	GO:0005634; GO:0005737; GO:0007165; GO:0009817; GO:0042803; GO:0043068; GO:0043531; GO:0050135; GO:0061809	0
CJt002281	g470	Q9FI14	TAO1_ARATH	Disease resistance protein TAO1 (EC 3.2.2.6) (Protein TARGET OF AVRB OPERATION 1)	TAO1 At5g44510 MFC16.19	Arabidopsis thaliana (Mouse-ear cress)	1187	GO:0005524; GO:0007165; GO:0009816; GO:0042742; GO:0043531; GO:0050135; GO:0061809	0
CJt002285	g471	Q9FGK4	B561J_ARATH	Cytochrome b561 and DOMON domain-containing protein At5g47530 (Protein b561A.tha10)	At5g47530 MNJ7.12	Arabidopsis thaliana (Mouse-ear cress)	395	GO:0016021; GO:0046872; GO:0055114	0
CJt010786	g471	Q9FKH6	B561P_ARATH	Cytochrome b561 and DOMON domain-containing protein At5g35735 (Protein b561A.tha16)	At5g35735 F28J9_6	Arabidopsis thaliana (Mouse-ear cress)	404	GO:0005886; GO:0016021; GO:0046872; GO:0055114; GO:0071456	0
CJt067127	g473	P10978	POLX_TOBAC	Retrovirus-related Pol polyprotein from transposon TNT 1-94 [Includes: Protease (EC 3.4.23.-); Reverse transcriptase (EC 2.7.7.49); Endonuclease]	0	Nicotiana tabacum (Common tobacco)	1328	GO:0003676; GO:0003964; GO:0004190; GO:0004519; GO:0008270; GO:0015074	0
CJt025538	g475	Q9FL28	FLS2_ARATH	LRR receptor-like serine/threonine-protein kinase FLS2 (EC 2.7.11.1) (Protein FLAGELLIN-SENSING 2) (Protein FLAGELLIN-SENSITIVE 2)	FLS2 At5g46330 MPL12.13 MPL12.8	Arabidopsis thaliana (Mouse-ear cress)	1173	GO:0004675; GO:0005524; GO:0005768; GO:0005886; GO:0006898; GO:0010008; GO:0010359; GO:0016020; GO:0016021; GO:0016045; GO:0042742; GO:0042802; GO:0052544	0
CJt002303	g475	Q5MR23	9DC3_SOLPI	Receptor-like protein 9DC3	9DC3	Solanum pimpinellifolium (Currant tomato) (Lycopersicon pimpinellifolium)	863	GO:0005886; GO:0016021; GO:0050832	0
CJt080387	g475	Q5MR23	9DC3_SOLPI	Receptor-like protein 9DC3	9DC3	Solanum pimpinellifolium (Currant tomato) (Lycopersicon pimpinellifolium)	863	GO:0005886; GO:0016021; GO:0050832	0
CJt010296	g477	Q40253	L6_LINUS	Disease resistance protein L6 (NAD(+) hydrolase L6) (EC 3.2.2.6) (NADP(+) hydrolase L6) (EC 3.2.2.-)	L6	Linum usitatissimum (Flax) (Linum humile)	1294	GO:0003953; GO:0006952; GO:0007165; GO:0019677; GO:0043068; GO:0043531; GO:0050135; GO:0061809	0
CJt002309	g477	V9M2S5	RPV1_VITRO	Disease resistance protein RPV1 (NAD(+) hydrolase RPV1) (EC 3.2.2.6) (Resistance to Plasmopara viticola protein) (MrRVP1)	RPV1	Vitis rotundifolia (Muscadine grape)	1398	GO:0005634; GO:0005737; GO:0007165; GO:0009817; GO:0042803; GO:0043068; GO:0043531; GO:0050135; GO:0061809	0
CJt010296u	g477	V9M398	RUN1_VITRO	Disease resistance protein RUN1 (NAD(+) hydrolase RUN1) (EC 3.2.2.6) (NADP(+) hydrolase RUN1) (EC 3.2.2.-) (Resistance to Uncinula necator protein) (MrRUN1)	RUN1	Vitis rotundifolia (Muscadine grape)	1331	GO:0003953; GO:0005634; GO:0005737; GO:0007165; GO:0009817; GO:0019677; GO:0043068; GO:0043531; GO:0050135; GO:0061809	0
CJt002310	g478	Q9SIU2	NCBP1_ARATH	Nuclear cap-binding protein subunit 1 (80 kDa nuclear cap-binding protein) (AtCBP80) (NCBP 80 kDa subunit) (Abscisic acid-hypersensitive protein 1) (ABA-hypersensitive protein 1) (Protein ENSALADA)	ABH1 CBP80 ENS At2g13540 T10F5.8	Arabidopsis thaliana (Mouse-ear cress)	848	GO:0000184; GO:0000339; GO:0000394; GO:0000398; GO:0003729; GO:0005634; GO:0005739; GO:0005845; GO:0005846; GO:0006370; GO:0009737; GO:0031053; GO:0045292; GO:0048574; GO:0051028	0
CJt025500	g481	Q9FI14	TAO1_ARATH	Disease resistance protein TAO1 (EC 3.2.2.6) (Protein TARGET OF AVRB OPERATION 1)	TAO1 At5g44510 MFC16.19	Arabidopsis thaliana (Mouse-ear cress)	1187	GO:0005524; GO:0007165; GO:0009816; GO:0042742; GO:0043531; GO:0050135; GO:0061809	0
CJt008649	g481	Q40253	L6_LINUS	Disease resistance protein L6 (NAD(+) hydrolase L6) (EC 3.2.2.6) (NADP(+) hydrolase L6) (EC 3.2.2.-)	L6	Linum usitatissimum (Flax) (Linum humile)	1294	GO:0003953; GO:0006952; GO:0007165; GO:0019677; GO:0043068; GO:0043531; GO:0050135; GO:0061809	0
CJt002322	g481	Q9FI14	TAO1_ARATH	Disease resistance protein TAO1 (EC 3.2.2.6) (Protein TARGET OF AVRB OPERATION 1)	TAO1 At5g44510 MFC16.19	Arabidopsis thaliana (Mouse-ear cress)	1187	GO:0005524; GO:0007165; GO:0009816; GO:0042742; GO:0043531; GO:0050135; GO:0061809	0
CJt089463	g482	Q9SRM5	CPR49_ARATH	GDSL esterase/lipase CPRD49 (EC 3.1.1.-) (Extracellular lipase CPRD49)	CPRD49 At3g11210 F11B9.13 F9F8.1	Arabidopsis thaliana (Mouse-ear cress)	256	GO:0005576; GO:0016042; GO:0016787	0
CJt002339	g484	C0LGP4	Y3475_ARATH	Probable LRR receptor-like serine/threonine-protein kinase At3g47570 (EC 2.7.11.1)	At3g47570 F1P2.120	Arabidopsis thaliana (Mouse-ear cress)	1010	GO:0004674; GO:0005524; GO:0005886; GO:0016021	0
CJt002338	g484	C0LGP4	Y3475_ARATH	Probable LRR receptor-like serine/threonine-protein kinase At3g47570 (EC 2.7.11.1)	At3g47570 F1P2.120	Arabidopsis thaliana (Mouse-ear cress)	1010	GO:0004674; GO:0005524; GO:0005886; GO:0016021	0
CJt021373	g484	C0LGP4	Y3475_ARATH	Probable LRR receptor-like serine/threonine-protein kinase At3g47570 (EC 2.7.11.1)	At3g47570 F1P2.120	Arabidopsis thaliana (Mouse-ear cress)	1010	GO:0004674; GO:0005524; GO:0005886; GO:0016021	0
CJt010691	g485	P31156	METK2_PETCR	S-adenosylmethionine synthase 2 (AdoMet synthase 2) (EC 2.5.1.6) (Methionine adenosyltransferase 2) (MAT 2) (Fragment)	SMS-2	Petroselinum crispum (Parsley) (Petroselinum hortense)	145	GO:0004478; GO:0005524; GO:0005737; GO:0006556; GO:0006730; GO:0046872	0
CJt056173	g485	Q9FVG7	METK2_PINCO	S-adenosylmethionine synthase 2 (AdoMet synthase 2) (EC 2.5.1.6) (Methionine adenosyltransferase 2) (MAT 2)	SAMS2	Pinus contorta (Shore pine) (Lodgepole pine)	393	GO:0004478; GO:0005524; GO:0005737; GO:0006556; GO:0006730; GO:0046872	0
CJt089902	g485	Q9LUT2	METK4_ARATH	S-adenosylmethionine synthase 4 (AdoMet synthase 4) (EC 2.5.1.6) (Methionine adenosyltransferase 4) (MAT 4)	METK4 MTO3 SAMS3 At3g17390 MGD8.23	Arabidopsis thaliana (Mouse-ear cress)	393	GO:0003729; GO:0004478; GO:0005524; GO:0005618; GO:0005730; GO:0005829; GO:0005886; GO:0006555; GO:0006556; GO:0006730; GO:0009409; GO:0009506; GO:0009809; GO:0046872	0
CJt032516	g485	Q9FVG7	METK2_PINCO	S-adenosylmethionine synthase 2 (AdoMet synthase 2) (EC 2.5.1.6) (Methionine adenosyltransferase 2) (MAT 2)	SAMS2	Pinus contorta (Shore pine) (Lodgepole pine)	393	GO:0004478; GO:0005524; GO:0005737; GO:0006556; GO:0006730; GO:0046872	0
CJt002340	g485	A9NYY0	METK2_PICSI	S-adenosylmethionine synthase 2 (AdoMet synthase 2) (EC 2.5.1.6) (Methionine adenosyltransferase 2) (MAT 2)	METK2	Picea sitchensis (Sitka spruce) (Pinus sitchensis)	393	GO:0004478; GO:0005524; GO:0005737; GO:0006556; GO:0006730; GO:0046872	0
CJt089903	g485	A9NYY0	METK2_PICSI	S-adenosylmethionine synthase 2 (AdoMet synthase 2) (EC 2.5.1.6) (Methionine adenosyltransferase 2) (MAT 2)	METK2	Picea sitchensis (Sitka spruce) (Pinus sitchensis)	393	GO:0004478; GO:0005524; GO:0005737; GO:0006556; GO:0006730; GO:0046872	0
CJt002351	g487	A5YVF1	SGS3_SOLLC	Protein SUPPRESSOR OF GENE SILENCING 3 (SlSGS3)	SGS3	Solanum lycopersicum (Tomato) (Lycopersicon esculentum)	633	GO:0031047; GO:0048471; GO:0050688	0
CJt002352	g488	V9M398	RUN1_VITRO	Disease resistance protein RUN1 (NAD(+) hydrolase RUN1) (EC 3.2.2.6) (NADP(+) hydrolase RUN1) (EC 3.2.2.-) (Resistance to Uncinula necator protein) (MrRUN1)	RUN1	Vitis rotundifolia (Muscadine grape)	1331	GO:0003953; GO:0005634; GO:0005737; GO:0007165; GO:0009817; GO:0019677; GO:0043068; GO:0043531; GO:0050135; GO:0061809	0
CJt002357	g489	Q8GZA8-1	ULT1_ARATH	Protein ULTRAPETALA 1	ULT1 At4g28190 F26K10.70	Arabidopsis thaliana (Mouse-ear cress)	237	GO:0003677; GO:0005634; GO:0005829; GO:0007275; GO:0009909; GO:0009910; GO:0046872; GO:1901000; GO:1905435	0
CJt111974	g489	B8XCH5	QKY_ARATH	Protein QUIRKY	QKY At1g74720 F1M20.40 F25A4.30	Arabidopsis thaliana (Mouse-ear cress)	1081	GO:0005829; GO:0005886; GO:0009506; GO:0009911; GO:0016021; GO:0099402	0
CJt002371	g490	Q9FJH9	LPAH1_ARATH	P-loop NTPase domain-containing protein LPA1 homolog 1 (Protein LOW PHYTIC ACID 1 homolog 1)	At5g60760 MAE1.1	Arabidopsis thaliana (Mouse-ear cress)	738	GO:0010264	0
CJt002376	g491	P10978	POLX_TOBAC	Retrovirus-related Pol polyprotein from transposon TNT 1-94 [Includes: Protease (EC 3.4.23.-); Reverse transcriptase (EC 2.7.7.49); Endonuclease]	0	Nicotiana tabacum (Common tobacco)	1328	GO:0003676; GO:0003964; GO:0004190; GO:0004519; GO:0008270; GO:0015074	0
CJt002376u	g491	P10978	POLX_TOBAC	Retrovirus-related Pol polyprotein from transposon TNT 1-94 [Includes: Protease (EC 3.4.23.-); Reverse transcriptase (EC 2.7.7.49); Endonuclease]	0	Nicotiana tabacum (Common tobacco)	1328	GO:0003676; GO:0003964; GO:0004190; GO:0004519; GO:0008270; GO:0015074	0
CJt002383	g492	O80470	GDL38_ARATH	GDSL esterase/lipase At2g23540 (EC 3.1.1.-) (Extracellular lipase At2g23540)	At2g23540 F26B6.19	Arabidopsis thaliana (Mouse-ear cress)	387	GO:0005576; GO:0016042; GO:0016788	1
CJt046367	g493	P10978	POLX_TOBAC	Retrovirus-related Pol polyprotein from transposon TNT 1-94 [Includes: Protease (EC 3.4.23.-); Reverse transcriptase (EC 2.7.7.49); Endonuclease]	0	Nicotiana tabacum (Common tobacco)	1328	GO:0003676; GO:0003964; GO:0004190; GO:0004519; GO:0008270; GO:0015074	0
CJt002384	g493	P10978	POLX_TOBAC	Retrovirus-related Pol polyprotein from transposon TNT 1-94 [Includes: Protease (EC 3.4.23.-); Reverse transcriptase (EC 2.7.7.49); Endonuclease]	0	Nicotiana tabacum (Common tobacco)	1328	GO:0003676; GO:0003964; GO:0004190; GO:0004519; GO:0008270; GO:0015074	0
CJt098386	g493	Q94HW2	POLR1_ARATH	Retrovirus-related Pol polyprotein from transposon RE1 (Retro element 1) (AtRE1) [Includes: Protease RE1 (EC 3.4.23.-); Reverse transcriptase RE1 (EC 2.7.7.49); Endonuclease RE1]	RE1 RF12 RF28 At1g58889 R18I; RE1 At1g59265 T4M14.18	Arabidopsis thaliana (Mouse-ear cress)	1466	GO:0003676; GO:0003964; GO:0004190; GO:0004519; GO:0006310; GO:0015074; GO:0046872	0
CJt042550	g493	Q94HW2	POLR1_ARATH	Retrovirus-related Pol polyprotein from transposon RE1 (Retro element 1) (AtRE1) [Includes: Protease RE1 (EC 3.4.23.-); Reverse transcriptase RE1 (EC 2.7.7.49); Endonuclease RE1]	RE1 RF12 RF28 At1g58889 R18I; RE1 At1g59265 T4M14.18	Arabidopsis thaliana (Mouse-ear cress)	1466	GO:0003676; GO:0003964; GO:0004190; GO:0004519; GO:0006310; GO:0015074; GO:0046872	0
CJt114087	g495	B6VRE8	TP7_TOBAC	Phenylcoumaran benzylic ether reductase TP7 (NtPCBER) (EC 1.23.1.-) (Protein TOBACCO PETAL 7)	TP7	Nicotiana tabacum (Common tobacco)	308	GO:0009807; GO:0050664	0
CJt002387	g495	Q84V83	LAR_DESUN	Leucoanthocyanidin reductase (Leucocyanidin reductase) (EC 1.17.1.3)	LAR	Desmodium uncinatum (Silverleaf Spanish clover) (Hedysarum uncinatum)	382	GO:0010023; GO:0033788	0
CJt002390	g496	P93007-1	EF112_ARATH	Ethylene-responsive transcription factor ERF112	ERF112 At2g33710 T1B8.3	Arabidopsis thaliana (Mouse-ear cress)	218	GO:0003677; GO:0003700; GO:0005634; GO:0009873	0
CJt062731	g497	Q9M219	MTEFH_ARATH	Transcription termination factor MTEF18, mitochondrial (Mitochondrial transcription termination factor 18) (Protein SUPPRESSOR OF HOT1-4 1)	MTERF18 SHOT1 At3g60400 T8B10_60	Arabidopsis thaliana (Mouse-ear cress)	558	GO:0003690; GO:0005739; GO:0006353; GO:0006355; GO:0007005; GO:0009507; GO:0009658; GO:0032502	0
CJt002391	g497	Q9M219	MTEFH_ARATH	Transcription termination factor MTEF18, mitochondrial (Mitochondrial transcription termination factor 18) (Protein SUPPRESSOR OF HOT1-4 1)	MTERF18 SHOT1 At3g60400 T8B10_60	Arabidopsis thaliana (Mouse-ear cress)	558	GO:0003690; GO:0005739; GO:0006353; GO:0006355; GO:0007005; GO:0009507; GO:0009658; GO:0032502	0
CJt106798	g498	Q9XG54	OPR1_SOLLC	12-oxophytodienoate reductase 1 (EC 1.3.1.42) (12-oxophytodienoate-10,11-reductase 1) (OPDA-reductase 1) (LeOPR1)	OPR1	Solanum lycopersicum (Tomato) (Lycopersicon esculentum)	376	GO:0005737; GO:0010181; GO:0016491; GO:0016629; GO:0031408	0
CJt027796	g498	Q9XG54	OPR1_SOLLC	12-oxophytodienoate reductase 1 (EC 1.3.1.42) (12-oxophytodienoate-10,11-reductase 1) (OPDA-reductase 1) (LeOPR1)	OPR1	Solanum lycopersicum (Tomato) (Lycopersicon esculentum)	376	GO:0005737; GO:0010181; GO:0016491; GO:0016629; GO:0031408	0
CJt095117	g498	Q8GYB8	OPR2_ARATH	12-oxophytodienoate reductase 2 (EC 1.3.1.42) (12-oxophytodienoate-10,11-reductase 2) (AtOPR2) (OPDA-reductase 2) (4,5-didehydrojasmonate reductase) (EC 1.3.1.-)	OPR2 At1g76690 F28O16.6	Arabidopsis thaliana (Mouse-ear cress)	374	GO:0005737; GO:0005739; GO:0009611; GO:0009695; GO:0010181; GO:0016491; GO:0016629; GO:0031408	0
CJt002395	g498	Q8GYB8	OPR2_ARATH	12-oxophytodienoate reductase 2 (EC 1.3.1.42) (12-oxophytodienoate-10,11-reductase 2) (AtOPR2) (OPDA-reductase 2) (4,5-didehydrojasmonate reductase) (EC 1.3.1.-)	OPR2 At1g76690 F28O16.6	Arabidopsis thaliana (Mouse-ear cress)	374	GO:0005737; GO:0005739; GO:0009611; GO:0009695; GO:0010181; GO:0016491; GO:0016629; GO:0031408	0
CJt111938	g498	Q8GYB8	OPR2_ARATH	12-oxophytodienoate reductase 2 (EC 1.3.1.42) (12-oxophytodienoate-10,11-reductase 2) (AtOPR2) (OPDA-reductase 2) (4,5-didehydrojasmonate reductase) (EC 1.3.1.-)	OPR2 At1g76690 F28O16.6	Arabidopsis thaliana (Mouse-ear cress)	374	GO:0005737; GO:0005739; GO:0009611; GO:0009695; GO:0010181; GO:0016491; GO:0016629; GO:0031408	0
CJt002397	g499	Q9FLN8-2	IAMT1_ARATH	Indole-3-acetate O-methyltransferase 1 (EC 2.1.1.278) (IAA carboxylmethyltransferase 1) (S-adenosyl-L-methionine:(indol-3-yl) acetate carboxylmethyltransferase 1)	IAMT1 At5g55250 MCO15.20	Arabidopsis thaliana (Mouse-ear cress)	386	GO:0000287; GO:0008757; GO:0009944; GO:0010252; GO:0032259; GO:0042802; GO:0051749; GO:0103007	0
CJt002411	g500	O49696-3	ALMTC_ARATH	Aluminum-activated malate transporter 12 (AtALMT12) (Quick anion channel 1)	ALMT12 QUAC1 At4g17970 T6K21.150	Arabidopsis thaliana (Mouse-ear cress)	560	GO:0005886; GO:0008272; GO:0008509; GO:0009705; GO:0010118; GO:0012505; GO:0015743; GO:0016021	0
CJt002412	g501	Q6NMM1	GOT1_ARATH	Vesicle transport protein GOT1 (Golgi transport 1)	GOT1 At3g03180 T17B22.13	Arabidopsis thaliana (Mouse-ear cress)	140	GO:0000139; GO:0016021; GO:0016192	0
CJt107562	g501	Q6NMM1	GOT1_ARATH	Vesicle transport protein GOT1 (Golgi transport 1)	GOT1 At3g03180 T17B22.13	Arabidopsis thaliana (Mouse-ear cress)	140	GO:0000139; GO:0016021; GO:0016192	0
CJt076578	g503	P92523	M860_ARATH	Uncharacterized mitochondrial protein AtMg00860 (ORF158)	AtMg00860	Arabidopsis thaliana (Mouse-ear cress)	158	GO:0005739	0
CJt002416	g503	P92523	M860_ARATH	Uncharacterized mitochondrial protein AtMg00860 (ORF158)	AtMg00860	Arabidopsis thaliana (Mouse-ear cress)	158	GO:0005739	0
CJt093880	g503	P31843	RRPO_OENBE	RNA-directed DNA polymerase homolog (EC 2.7.7.48) (Reverse transcriptase homolog)	0	Oenothera berteroana (Bertero's evening primrose)	142	GO:0003964; GO:0003968; GO:0005739	0
CJt100369	g503	P31843	RRPO_OENBE	RNA-directed DNA polymerase homolog (EC 2.7.7.48) (Reverse transcriptase homolog)	0	Oenothera berteroana (Bertero's evening primrose)	142	GO:0003964; GO:0003968; GO:0005739	0
CJt091199	g505	Q9FZ70	FDL1_ARATH	F-box/FBD/LRR-repeat protein At1g13570	At1g13570 F13B4.6	Arabidopsis thaliana (Mouse-ear cress)	416	0	0
CJt103215	g505	Q9FZ70	FDL1_ARATH	F-box/FBD/LRR-repeat protein At1g13570	At1g13570 F13B4.6	Arabidopsis thaliana (Mouse-ear cress)	416	0	0
CJt002423	g505	Q6NKX3	FDL14_ARATH	F-box/FBD/LRR-repeat protein At2g04230	At2g04230 T23O15.15	Arabidopsis thaliana (Mouse-ear cress)	448	0	0
CJt002425	g506	Q9LLL8	SBT4E_ARATH	Subtilisin-like protease SBT4.14 (EC 3.4.21.-) (Cucumisin-like protein) (Subtilase subfamily 4 member 14) (AtSBT4.14) (Xylem serine proteinase 1) (AtXSP1)	SBT4.14 XSP1 At4g00230 F6N15.3	Arabidopsis thaliana (Mouse-ear cress)	749	GO:0004252; GO:0005618	0
CJt098546	g506	Q9STQ2	SBT3I_ARATH	Subtilisin-like protease SBT3.18 (EC 3.4.21.-) (Subtilase subfamily 3 member 18) (AtSBT3.18)	SBT3.18 UNE17 At4g26330 T25K17.140	Arabidopsis thaliana (Mouse-ear cress)	779	GO:0004252; GO:0005576; GO:0009567	0
CJt068833	g508	Q941L0	CESA3_ARATH	Cellulose synthase A catalytic subunit 3 [UDP-forming] (AtCesA3) (EC 2.4.1.12) (Constitutive expression of VSP1 protein 1) (Isoxaben-resistant protein 1) (Ath-B) (Protein ECTOPIC LIGNIN 1) (Protein RADIALLY SWOLLEN 5) (AtRSW5)	CESA3 ATHB CEV1 ELI1 IXR1 RSW5 At5g05170 K2A11.4	Arabidopsis thaliana (Mouse-ear cress)	1065	GO:0005768; GO:0005794; GO:0005802; GO:0005886; GO:0006952; GO:0009506; GO:0009833; GO:0009834; GO:0016021; GO:0016759; GO:0016760; GO:0030244; GO:0046872; GO:0071555	0
CJt084487	g511	C0LGP4	Y3475_ARATH	Probable LRR receptor-like serine/threonine-protein kinase At3g47570 (EC 2.7.11.1)	At3g47570 F1P2.120	Arabidopsis thaliana (Mouse-ear cress)	1010	GO:0004674; GO:0005524; GO:0005886; GO:0016021	0
CJt002441	g511	C0LGP4	Y3475_ARATH	Probable LRR receptor-like serine/threonine-protein kinase At3g47570 (EC 2.7.11.1)	At3g47570 F1P2.120	Arabidopsis thaliana (Mouse-ear cress)	1010	GO:0004674; GO:0005524; GO:0005886; GO:0016021	0
CJt002455	g512	Q9LS19	DTX30_ARATH	Protein DETOXIFICATION 30 (AtDTX30) (Multidrug and toxic compound extrusion protein 30) (MATE protein 30)	DTX30 At5g38030 F16F17.3	Arabidopsis thaliana (Mouse-ear cress)	498	GO:0005774; GO:0009624; GO:0015297; GO:0016020; GO:0016021; GO:0022857; GO:0042910	0
CJt092368	g512	Q9SX83	DTX33_ARATH	Protein DETOXIFICATION 33 (AtDTX33) (Multidrug and toxic compound extrusion protein 33) (MATE protein 33)	DTX33 At1g47530 F16N3.20	Arabidopsis thaliana (Mouse-ear cress)	484	GO:0005634; GO:0005774; GO:0015297; GO:0016020; GO:0016021; GO:0022857; GO:0042910	0
CJt080449	g512	F4JTB3-1	DTX35_ARATH	Protein DETOXIFICATION 35 (AtDTX35) (Multidrug and toxic compound extrusion protein 35) (MATE protein 35) (Protein DETOXIFYING EFFLUX CARRIER 35) (Protein DTX5) (Protein FLOWER FLAVONOID TRANSPORTER) (Protein FFT)	DTX35 FFT At4g25640 L73G19.20	Arabidopsis thaliana (Mouse-ear cress)	488	GO:0005773; GO:0005774; GO:0009813; GO:0015297; GO:0016020; GO:0016021; GO:0022857; GO:0042910	0
CJt021427	g513	C0LGR6-1	Y4291_ARATH	Probable LRR receptor-like serine/threonine-protein kinase At4g29180 (EC 2.7.11.1)	At4g29180 F19B15.210	Arabidopsis thaliana (Mouse-ear cress)	913	GO:0004674; GO:0005524; GO:0016021	0
CJt098126	g513	O64781-2	Y1639_ARATH	G-type lectin S-receptor-like serine/threonine-protein kinase At1g61390 (EC 2.7.11.1)	At1g61390 T1F9.12	Arabidopsis thaliana (Mouse-ear cress)	831	GO:0004674; GO:0005516; GO:0005524; GO:0005886; GO:0006468; GO:0016021; GO:0030246; GO:0045087; GO:0048544	0
CJt002463	g514	P35694	XTH2_SOYBN	Xyloglucan endotransglucosylase/hydrolase 2 (EC 2.4.1.207) (Brassinosteroid-regulated protein BRU1)	0	Glycine max (Soybean) (Glycine hispida)	283	GO:0004553; GO:0005618; GO:0010411; GO:0016762; GO:0042546; GO:0048046	0
CJt097728	g515	P35694	XTH2_SOYBN	Xyloglucan endotransglucosylase/hydrolase 2 (EC 2.4.1.207) (Brassinosteroid-regulated protein BRU1)	0	Glycine max (Soybean) (Glycine hispida)	283	GO:0004553; GO:0005618; GO:0010411; GO:0016762; GO:0042546; GO:0048046	0
CJt002464	g515	P35694	XTH2_SOYBN	Xyloglucan endotransglucosylase/hydrolase 2 (EC 2.4.1.207) (Brassinosteroid-regulated protein BRU1)	0	Glycine max (Soybean) (Glycine hispida)	283	GO:0004553; GO:0005618; GO:0010411; GO:0016762; GO:0042546; GO:0048046	0
CJt077605	g516	Q5JL96	ZFP34_ORYSJ	Probable E3 ubiquitin-protein ligase RZFP34 (EC 2.3.2.27) (OsRFP1) (RING zinc-finger protein 34) (OsRZFP34)	RZFP34 RFP1 Os01g0719100 LOC_Os01g52110 OsJ_03270 P0480C01.28-1	Oryza sativa subsp. japonica (Rice)	302	GO:0005634; GO:0008270; GO:0016567; GO:0016740	0
CJt107739	g516	Q9FFB6	ZFP34_ARATH	E3 ubiquitin-protein ligase RZFP34 (EC 2.3.2.27) (CHY zinc-finger and RING protein 1) (RING zinc-finger protein 34) (RZFP34 protein homolog) (AtRZPF34)	RZPF34 CHYR1 At5g22920 MRN17.15	Arabidopsis thaliana (Mouse-ear cress)	291	GO:0005634; GO:0005783; GO:0008270; GO:0016567; GO:0016740; GO:1902456	0
CJt002469	g517	P33050	PSC13_MAIZE	Pollen-specific protein C13	MGS1	Zea mays (Maize)	170	GO:0005615	1
CJt040369	g517	P33050	PSC13_MAIZE	Pollen-specific protein C13	MGS1	Zea mays (Maize)	170	GO:0005615	1
CJt113290	g517	P33050	PSC13_MAIZE	Pollen-specific protein C13	MGS1	Zea mays (Maize)	170	GO:0005615	1
CJt110039	g517	P33050	PSC13_MAIZE	Pollen-specific protein C13	MGS1	Zea mays (Maize)	170	GO:0005615	1
CJt094580	g518	Q9FLG1	BXL4_ARATH	Beta-D-xylosidase 4 (AtBXL4) (EC 3.2.1.37)	BXL4 At5g64570 MUB3.9	Arabidopsis thaliana (Mouse-ear cress)	784	GO:0004553; GO:0005618; GO:0009044; GO:0009505; GO:0009627; GO:0016020; GO:0031222; GO:0045493; GO:0046556; GO:0048046	0
CJt041085	g518	Q9FLG1	BXL4_ARATH	Beta-D-xylosidase 4 (AtBXL4) (EC 3.2.1.37)	BXL4 At5g64570 MUB3.9	Arabidopsis thaliana (Mouse-ear cress)	784	GO:0004553; GO:0005618; GO:0009044; GO:0009505; GO:0009627; GO:0016020; GO:0031222; GO:0045493; GO:0046556; GO:0048046	0
CJt106029	g518	Q9FLG1	BXL4_ARATH	Beta-D-xylosidase 4 (AtBXL4) (EC 3.2.1.37)	BXL4 At5g64570 MUB3.9	Arabidopsis thaliana (Mouse-ear cress)	784	GO:0004553; GO:0005618; GO:0009044; GO:0009505; GO:0009627; GO:0016020; GO:0031222; GO:0045493; GO:0046556; GO:0048046	0
CJt002473u	g518	A5JTQ2	XYL1_MEDSV	Beta-xylosidase/alpha-L-arabinofuranosidase 1 (Xylan 1,4-beta-xylosidase/Alpha-L-arabinofuranosidase 1) (MsXyl1) [Includes: Beta-xylosidase (EC 3.2.1.37) (1,4-beta-D-xylan xylohydrolase) (Xylan 1,4-beta-xylosidase); Alpha-L-arabinofuranosidase (Arabinosidase) (EC 3.2.1.55)] (Fragment)	Xyl1	Medicago sativa subsp. varia (Alfalfa) (Medicago varia)	774	GO:0005576; GO:0009044; GO:0045493; GO:0046556	0
CJt002474	g519	F4HQ22-2	LRL24_ARATH	LEAF RUST 10 DISEASE-RESISTANCE LOCUS RECEPTOR-LIKE PROTEIN KINASE-like 2.4 (EC 2.7.11.1) (Probable receptor-like serine/threonine-protein kinase LRK10L-2.4)	LRK10L-2.4 At1g66920 T4O24.7	Arabidopsis thaliana (Mouse-ear cress)	617	GO:0004674; GO:0005524; GO:0016021	0
CJt091056	g519	P93604	LRK10_WHEAT	Rust resistance kinase Lr10 (EC 2.7.11.1) (Probable receptor-like serine/threonine-protein kinase LRK10)	LRK10	Triticum aestivum (Wheat)	636	GO:0004674; GO:0005524; GO:0005886; GO:0016021	0
CJt062857	g519	P93604	LRK10_WHEAT	Rust resistance kinase Lr10 (EC 2.7.11.1) (Probable receptor-like serine/threonine-protein kinase LRK10)	LRK10	Triticum aestivum (Wheat)	636	GO:0004674; GO:0005524; GO:0005886; GO:0016021	0
CJt037197	g519	P93604	LRK10_WHEAT	Rust resistance kinase Lr10 (EC 2.7.11.1) (Probable receptor-like serine/threonine-protein kinase LRK10)	LRK10	Triticum aestivum (Wheat)	636	GO:0004674; GO:0005524; GO:0005886; GO:0016021	0
CJt002498	g521	P92520	M820_ARATH	Uncharacterized mitochondrial protein AtMg00820 (ORF170)	AtMg00820; At2g07683	Arabidopsis thaliana (Mouse-ear cress)	170	GO:0005739	0
CJt002499	g522	Q9ZT94	POLR2_ARATH	Retrovirus-related Pol polyprotein from transposon RE2 (Retro element 2) (AtRE2) [Includes: Protease RE2 (EC 3.4.23.-); Reverse transcriptase RE2 (EC 2.7.7.49); Endonuclease RE2]	RE2 At4g02960 T4I9.16	Arabidopsis thaliana (Mouse-ear cress)	1456	GO:0003676; GO:0003964; GO:0004190; GO:0004519; GO:0006310; GO:0015074; GO:0046872	0
CJt013015	g522	Q9ZT94	POLR2_ARATH	Retrovirus-related Pol polyprotein from transposon RE2 (Retro element 2) (AtRE2) [Includes: Protease RE2 (EC 3.4.23.-); Reverse transcriptase RE2 (EC 2.7.7.49); Endonuclease RE2]	RE2 At4g02960 T4I9.16	Arabidopsis thaliana (Mouse-ear cress)	1456	GO:0003676; GO:0003964; GO:0004190; GO:0004519; GO:0006310; GO:0015074; GO:0046872	0
CJt047669	g522	P10978	POLX_TOBAC	Retrovirus-related Pol polyprotein from transposon TNT 1-94 [Includes: Protease (EC 3.4.23.-); Reverse transcriptase (EC 2.7.7.49); Endonuclease]	0	Nicotiana tabacum (Common tobacco)	1328	GO:0003676; GO:0003964; GO:0004190; GO:0004519; GO:0008270; GO:0015074	0
CJt062584	g524	Q9FL28	FLS2_ARATH	LRR receptor-like serine/threonine-protein kinase FLS2 (EC 2.7.11.1) (Protein FLAGELLIN-SENSING 2) (Protein FLAGELLIN-SENSITIVE 2)	FLS2 At5g46330 MPL12.13 MPL12.8	Arabidopsis thaliana (Mouse-ear cress)	1173	GO:0004675; GO:0005524; GO:0005768; GO:0005886; GO:0006898; GO:0010008; GO:0010359; GO:0016020; GO:0016021; GO:0016045; GO:0042742; GO:0042802; GO:0052544	0
CJt002501	g524	Q9FL28	FLS2_ARATH	LRR receptor-like serine/threonine-protein kinase FLS2 (EC 2.7.11.1) (Protein FLAGELLIN-SENSING 2) (Protein FLAGELLIN-SENSITIVE 2)	FLS2 At5g46330 MPL12.13 MPL12.8	Arabidopsis thaliana (Mouse-ear cress)	1173	GO:0004675; GO:0005524; GO:0005768; GO:0005886; GO:0006898; GO:0010008; GO:0010359; GO:0016020; GO:0016021; GO:0016045; GO:0042742; GO:0042802; GO:0052544	0
CJt025726	g524	C0LGP4	Y3475_ARATH	Probable LRR receptor-like serine/threonine-protein kinase At3g47570 (EC 2.7.11.1)	At3g47570 F1P2.120	Arabidopsis thaliana (Mouse-ear cress)	1010	GO:0004674; GO:0005524; GO:0005886; GO:0016021	0
CJt030973	g524	Q9SGY7	PEK11_ARATH	Putative proline-rich receptor-like protein kinase PERK11 (EC 2.7.11.1) (Proline-rich extensin-like receptor kinase 11) (AtPERK11)	PERK11 At1g10620 F20B24.6	Arabidopsis thaliana (Mouse-ear cress)	718	GO:0004675; GO:0005524; GO:0005886; GO:0006468; GO:0016021	0
CJt031029	g524	O65440-2	BAME3_ARATH	Leucine-rich repeat receptor-like serine/threonine-protein kinase BAM3 (EC 2.7.11.1) (Protein BARELY ANY MERISTEM 3)	BAM3 At4g20270 F1C12.190	Arabidopsis thaliana (Mouse-ear cress)	992	GO:0004674; GO:0005524; GO:0005886; GO:0009755; GO:0010075; GO:0016021; GO:0030154; GO:0042802; GO:0048437	0
CJt054343	g524	C0LGR3	RGI3_ARATH	LRR receptor-like serine/threonine-protein kinase (EC 2.7.11.1) (LRR receptor-like serine/threonine-protein kinase At4g26540) (Protein RECEPTOR OF RGF1) (Protein RGF1 INSENSITIVE 3)	RGI3 RGFR1 At4g26540 M3E9.30	Arabidopsis thaliana (Mouse-ear cress)	1091	GO:0004674; GO:0005524; GO:0005886; GO:0010082; GO:0016021	0
CJt065670	g525	Q9FLC0	PER52_ARATH	Peroxidase 52 (Atperox P52) (EC 1.11.1.7) (ATP49)	PER52 P52 At5g05340 K18I23.14	Arabidopsis thaliana (Mouse-ear cress)	324	GO:0004601; GO:0005618; GO:0005794; GO:0005829; GO:0006979; GO:0009809; GO:0010089; GO:0020037; GO:0042744; GO:0046872; GO:0048046; GO:1901430	1
CJt095168	g525	A7NY33	PER4_VITVI	Peroxidase 4 (EC 1.11.1.7)	GSVIVT00023967001 LOC100257005	Vitis vinifera (Grape)	321	GO:0004601; GO:0005576; GO:0006979; GO:0020037; GO:0042744; GO:0046872	1
CJt002503	g525	Q9FLC0	PER52_ARATH	Peroxidase 52 (Atperox P52) (EC 1.11.1.7) (ATP49)	PER52 P52 At5g05340 K18I23.14	Arabidopsis thaliana (Mouse-ear cress)	324	GO:0004601; GO:0005618; GO:0005794; GO:0005829; GO:0006979; GO:0009809; GO:0010089; GO:0020037; GO:0042744; GO:0046872; GO:0048046; GO:1901430	1
CJt002502	g525	A7NY33	PER4_VITVI	Peroxidase 4 (EC 1.11.1.7)	GSVIVT00023967001 LOC100257005	Vitis vinifera (Grape)	321	GO:0004601; GO:0005576; GO:0006979; GO:0020037; GO:0042744; GO:0046872	1
CJt004259	g525	A7NY33	PER4_VITVI	Peroxidase 4 (EC 1.11.1.7)	GSVIVT00023967001 LOC100257005	Vitis vinifera (Grape)	321	GO:0004601; GO:0005576; GO:0006979; GO:0020037; GO:0042744; GO:0046872	1
CJt002504	g526	A0A0P0XM10	PAO6_ORYSJ	Polyamine oxidase 6 (OsPAO6) (EC 1.5.3.-) (Polyamine oxidase B)	PAO6 PAOB Os09g0368200 LOC_Os09g20260 OJ1759_F09.3 P0564H06.9	Oryza sativa subsp. japonica (Rice)	496	GO:0016491; GO:0046208; GO:0048046	0
CJt010076	g526	O64411	PAO1_MAIZE	Polyamine oxidase 1 (EC 1.5.3.14) (EC 1.5.3.15)	MPAO1 MPAO PAO	Zea mays (Maize)	500	GO:0006598; GO:0009505; GO:0016491; GO:0046208; GO:0046592; GO:0048046; GO:0050660; GO:0052893; GO:0052896; GO:0052897; GO:0052898; GO:0052900	0
CJt010766	g527	A4GYN8	RR12B_POPTR	30S ribosomal protein S12-B, chloroplastic	rps12-B Poptr_cp071	Populus trichocarpa (Western balsam poplar) (Populus balsamifera subsp. trichocarpa)	135	GO:0003735; GO:0005840; GO:0006412; GO:0009507; GO:0015935; GO:0019843	0
CJt026400	g528	B1VKJ3	NU5C_CRYJA	NAD(P)H-quinone oxidoreductase subunit 5, chloroplastic (EC 7.1.1.-) (NAD(P)H dehydrogenase subunit 5) (NADH-plastoquinone oxidoreductase subunit 5)	ndhF	Cryptomeria japonica (Japanese cedar) (Cupressus japonica)	741	GO:0008137; GO:0009535; GO:0016021; GO:0042773; GO:0048038	0
CJt035338	g530	Q76CU2	PDR1_TOBAC	Pleiotropic drug resistance protein 1 (NtPDR1)	PDR1	Nicotiana tabacum (Common tobacco)	1434	GO:0005524; GO:0005886; GO:0016021; GO:0016887; GO:0042626; GO:0055085	0
CJt002521	g530	Q9M9E1	AB40G_ARATH	ABC transporter G family member 40 (ABC transporter ABCG.40) (AtABCG40) (Pleiotropic drug resistance protein 12)	ABCG40 PDR12 PDR9 At1g15520 T16N11.3	Arabidopsis thaliana (Mouse-ear cress)	1423	GO:0002229; GO:0005524; GO:0005886; GO:0009723; GO:0009751; GO:0009753; GO:0010193; GO:0015692; GO:0016021; GO:0016887; GO:0042626; GO:0046865; GO:0055085; GO:0080168	0
CJt074281	g530	Q76CU2	PDR1_TOBAC	Pleiotropic drug resistance protein 1 (NtPDR1)	PDR1	Nicotiana tabacum (Common tobacco)	1434	GO:0005524; GO:0005886; GO:0016021; GO:0016887; GO:0042626; GO:0055085	0
CJt111548	g531	Q9SJZ7	DNJA6_ARATH	Chaperone protein dnaJ A6, chloroplastic (atDjA6) (Chaperone protein dnaJ A26) (AtDjA26)	DJA6 ATJ26 At2g22360	Arabidopsis thaliana (Mouse-ear cress)	442	GO:0005524; GO:0005737; GO:0005773; GO:0009408; GO:0009507; GO:0009535; GO:0009941; GO:0031072; GO:0042026; GO:0046872; GO:0051082; GO:0051085	0
CJt111549	g531	Q9SJZ7	DNJA6_ARATH	Chaperone protein dnaJ A6, chloroplastic (atDjA6) (Chaperone protein dnaJ A26) (AtDjA26)	DJA6 ATJ26 At2g22360	Arabidopsis thaliana (Mouse-ear cress)	442	GO:0005524; GO:0005737; GO:0005773; GO:0009408; GO:0009507; GO:0009535; GO:0009941; GO:0031072; GO:0042026; GO:0046872; GO:0051082; GO:0051085	0
CJt002525	g531	Q9SJZ7	DNJA6_ARATH	Chaperone protein dnaJ A6, chloroplastic (atDjA6) (Chaperone protein dnaJ A26) (AtDjA26)	DJA6 ATJ26 At2g22360	Arabidopsis thaliana (Mouse-ear cress)	442	GO:0005524; GO:0005737; GO:0005773; GO:0009408; GO:0009507; GO:0009535; GO:0009941; GO:0031072; GO:0042026; GO:0046872; GO:0051082; GO:0051085	0
CJt108907	g531	Q9SJZ7	DNJA6_ARATH	Chaperone protein dnaJ A6, chloroplastic (atDjA6) (Chaperone protein dnaJ A26) (AtDjA26)	DJA6 ATJ26 At2g22360	Arabidopsis thaliana (Mouse-ear cress)	442	GO:0005524; GO:0005737; GO:0005773; GO:0009408; GO:0009507; GO:0009535; GO:0009941; GO:0031072; GO:0042026; GO:0046872; GO:0051082; GO:0051085	0
CJt105281	g532	Q9LMT7	MAIN_ARATH	Protein MAINTENANCE OF MERISTEMS	MAIN At1g17930 F2H15.15	Arabidopsis thaliana (Mouse-ear cress)	478	GO:0005634; GO:0007275; GO:0008483; GO:0040008; GO:0048507	0
CJt002526	g532	F4IFD0	MAIL2_ARATH	Protein MAIN-LIKE 2	At2g04865	Arabidopsis thaliana (Mouse-ear cress)	667	GO:0005634; GO:0008483	0
CJt021177	g532	Q9LMT7	MAIN_ARATH	Protein MAINTENANCE OF MERISTEMS	MAIN At1g17930 F2H15.15	Arabidopsis thaliana (Mouse-ear cress)	478	GO:0005634; GO:0007275; GO:0008483; GO:0040008; GO:0048507	0
CJt042954	g532	F4IFD0	MAIL2_ARATH	Protein MAIN-LIKE 2	At2g04865	Arabidopsis thaliana (Mouse-ear cress)	667	GO:0005634; GO:0008483	0
CJt084628	g532	O48786	C734A_ARATH	Cytochrome P450 734A1 (EC 1.14.-.-) (Protein PHYB ACTIVATION-TAGGED SUPPRESSOR 1)	CYP734A1 BAS1 At2g26710 F18A8.8	Arabidopsis thaliana (Mouse-ear cress)	520	GO:0004497; GO:0005506; GO:0008395; GO:0009741; GO:0010268; GO:0016021; GO:0016131; GO:0016705; GO:0020037; GO:0040008	0
CJt071379	g532	P10978	POLX_TOBAC	Retrovirus-related Pol polyprotein from transposon TNT 1-94 [Includes: Protease (EC 3.4.23.-); Reverse transcriptase (EC 2.7.7.49); Endonuclease]	0	Nicotiana tabacum (Common tobacco)	1328	GO:0003676; GO:0003964; GO:0004190; GO:0004519; GO:0008270; GO:0015074	0
CJt042664	g532	Q9LMT7	MAIN_ARATH	Protein MAINTENANCE OF MERISTEMS	MAIN At1g17930 F2H15.15	Arabidopsis thaliana (Mouse-ear cress)	478	GO:0005634; GO:0007275; GO:0008483; GO:0040008; GO:0048507	0
CJt048333	g532	Q9LMT7	MAIN_ARATH	Protein MAINTENANCE OF MERISTEMS	MAIN At1g17930 F2H15.15	Arabidopsis thaliana (Mouse-ear cress)	478	GO:0005634; GO:0007275; GO:0008483; GO:0040008; GO:0048507	0
CJt068925	g532	Q9LNG5	PPP7L_ARATH	Serine/threonine-protein phosphatase 7 long form homolog (EC 3.1.3.16) (Protein MAIN-LIKE 3)	MAIL3 At1g48120 F21D18.16	Arabidopsis thaliana (Mouse-ear cress)	1340	GO:0004722; GO:0005634; GO:0005829; GO:0046872	0
CJt068926	g532	Q9LNG5	PPP7L_ARATH	Serine/threonine-protein phosphatase 7 long form homolog (EC 3.1.3.16) (Protein MAIN-LIKE 3)	MAIL3 At1g48120 F21D18.16	Arabidopsis thaliana (Mouse-ear cress)	1340	GO:0004722; GO:0005634; GO:0005829; GO:0046872	0
CJt002539	g533	H1A988	C7254_GLYUR	11-oxo-beta-amyrin 30-oxidase (EC 1.14.14.115) (Cytochrome P450 72A154)	CYP72A154	Glycyrrhiza uralensis (Chinese licorice) (Glycyrrhiza shiheziensis)	523	GO:0005506; GO:0016021; GO:0016709; GO:0020037; GO:0102375; GO:1902382; GO:1902386	0
CJt084305	g533	H2DH21	C7A29_PANGI	Cytochrome P450 CYP72A219 (EC 1.14.-.-) (Cytochrome P450 CYP72A129)	0	Panax ginseng (Korean ginseng)	518	GO:0004497; GO:0005506; GO:0016021; GO:0016705; GO:0020037	0
CJt044307	g534	Q9SJL0	U86A1_ARATH	UDP-glycosyltransferase 86A1 (EC 2.4.1.-)	UGT86A1 At2g36970 T1J8.15	Arabidopsis thaliana (Mouse-ear cress)	490	GO:0008194; GO:0016758; GO:0043231	1
CJt002541	g534	O64733-2	U87A2_ARATH	UDP-glycosyltransferase 87A2 (EC 2.4.1.-)	UGT87A2 At2g30140 T27E13.12	Arabidopsis thaliana (Mouse-ear cress)	455	GO:0005634; GO:0005737; GO:0005829; GO:0008194; GO:0009909; GO:0016758; GO:0043231	1
CJt032514	g535	P10978	POLX_TOBAC	Retrovirus-related Pol polyprotein from transposon TNT 1-94 [Includes: Protease (EC 3.4.23.-); Reverse transcriptase (EC 2.7.7.49); Endonuclease]	0	Nicotiana tabacum (Common tobacco)	1328	GO:0003676; GO:0003964; GO:0004190; GO:0004519; GO:0008270; GO:0015074	0
CJt002547	g535	P10978	POLX_TOBAC	Retrovirus-related Pol polyprotein from transposon TNT 1-94 [Includes: Protease (EC 3.4.23.-); Reverse transcriptase (EC 2.7.7.49); Endonuclease]	0	Nicotiana tabacum (Common tobacco)	1328	GO:0003676; GO:0003964; GO:0004190; GO:0004519; GO:0008270; GO:0015074	0
CJt014262	g535	P10978	POLX_TOBAC	Retrovirus-related Pol polyprotein from transposon TNT 1-94 [Includes: Protease (EC 3.4.23.-); Reverse transcriptase (EC 2.7.7.49); Endonuclease]	0	Nicotiana tabacum (Common tobacco)	1328	GO:0003676; GO:0003964; GO:0004190; GO:0004519; GO:0008270; GO:0015074	0
CJt105517	g535	P10978	POLX_TOBAC	Retrovirus-related Pol polyprotein from transposon TNT 1-94 [Includes: Protease (EC 3.4.23.-); Reverse transcriptase (EC 2.7.7.49); Endonuclease]	0	Nicotiana tabacum (Common tobacco)	1328	GO:0003676; GO:0003964; GO:0004190; GO:0004519; GO:0008270; GO:0015074	0
CJt078367	g535	Q94HW2	POLR1_ARATH	Retrovirus-related Pol polyprotein from transposon RE1 (Retro element 1) (AtRE1) [Includes: Protease RE1 (EC 3.4.23.-); Reverse transcriptase RE1 (EC 2.7.7.49); Endonuclease RE1]	RE1 RF12 RF28 At1g58889 R18I; RE1 At1g59265 T4M14.18	Arabidopsis thaliana (Mouse-ear cress)	1466	GO:0003676; GO:0003964; GO:0004190; GO:0004519; GO:0006310; GO:0015074; GO:0046872	0
CJt081132	g535	P10978	POLX_TOBAC	Retrovirus-related Pol polyprotein from transposon TNT 1-94 [Includes: Protease (EC 3.4.23.-); Reverse transcriptase (EC 2.7.7.49); Endonuclease]	0	Nicotiana tabacum (Common tobacco)	1328	GO:0003676; GO:0003964; GO:0004190; GO:0004519; GO:0008270; GO:0015074	0
CJt002555	g538	P92523	M860_ARATH	Uncharacterized mitochondrial protein AtMg00860 (ORF158)	AtMg00860	Arabidopsis thaliana (Mouse-ear cress)	158	GO:0005739	0
CJt047696	g538	P92523	M860_ARATH	Uncharacterized mitochondrial protein AtMg00860 (ORF158)	AtMg00860	Arabidopsis thaliana (Mouse-ear cress)	158	GO:0005739	0
CJt002558	g539	Q9LXB8	PLPK1_ARATH	Protein PELPK1 (Proline-rich protein 10) (Protein Pro-Glu-Leu|Ile|Val-Pro-Lys 1)	PELPK1 PRP10 At5g09530 F17I14.280 T5E8.2	Arabidopsis thaliana (Mouse-ear cress)	370	GO:0005576; GO:0009505; GO:0009791; GO:0010030; GO:2000028	0
CJt107917	g541	Q66PF2	URT1_FRAAN	Putative UDP-rhamnose:rhamnosyltransferase 1 (FaRT1) (EC 2.4.1.-) (Glycosyltransferase 4) (FaGT4)	GT4	Fragaria ananassa (Strawberry) (Fragaria chiloensis x Fragaria virginiana)	478	GO:0016021; GO:0016758	0
CJt002562	g541	Q5NTH0	UGAT_BELPE	Cyanidin-3-O-glucoside 2-O-glucuronosyltransferase (BpUGAT) (EC 2.4.1.254) (UDP-glucuronic acid:anthocyanin glucuronosyltransferase)	UGAT UGT94B1	Bellis perennis (Daisy)	438	GO:0005737; GO:0102160	0
CJt090671	g542	Q0GXS4	NFP_MEDTR	Serine/threonine receptor-like kinase NFP (RLK NFP) (Nod factor perception protein) (EC 2.7.10.-) (Nod-factor receptor 5)	NFP MTR_5g019040	Medicago truncatula (Barrel medic) (Medicago tribuloides)	595	GO:0002237; GO:0004713; GO:0005524; GO:0005775; GO:0005886; GO:0006486; GO:0006952; GO:0009877; GO:0016021; GO:1900150; GO:1902290	0
CJt002564	g543	P92519	M810_ARATH	Uncharacterized mitochondrial protein AtMg00810 (ORF240b)	AtMg00810; At2g07683	Arabidopsis thaliana (Mouse-ear cress)	240	GO:0005739	0
CJt012115	g543	Q9ZT94	POLR2_ARATH	Retrovirus-related Pol polyprotein from transposon RE2 (Retro element 2) (AtRE2) [Includes: Protease RE2 (EC 3.4.23.-); Reverse transcriptase RE2 (EC 2.7.7.49); Endonuclease RE2]	RE2 At4g02960 T4I9.16	Arabidopsis thaliana (Mouse-ear cress)	1456	GO:0003676; GO:0003964; GO:0004190; GO:0004519; GO:0006310; GO:0015074; GO:0046872	0
CJt012185	g544	Q9SUH6	PP341_ARATH	Pentatricopeptide repeat-containing protein At4g30700 (Protein DYW9)	DYW9 PCMP-H9 At4g30700 T10C21.50	Arabidopsis thaliana (Mouse-ear cress)	792	GO:0000963; GO:0005739; GO:0008270; GO:0009451; GO:0009507; GO:0016554; GO:0043231; GO:0080156	0
CJt026555	g545	Q9FKQ1	DTX27_ARATH	Protein DETOXIFICATION 27 (AtDTX27) (Multidrug and toxic compound extrusion protein 27) (MATE protein 27)	DTX27 At5g65380 MNA5.11	Arabidopsis thaliana (Mouse-ear cress)	486	GO:0015297; GO:0016020; GO:0016021; GO:0022857; GO:0042910	0
CJt002571	g545	Q9FKQ1	DTX27_ARATH	Protein DETOXIFICATION 27 (AtDTX27) (Multidrug and toxic compound extrusion protein 27) (MATE protein 27)	DTX27 At5g65380 MNA5.11	Arabidopsis thaliana (Mouse-ear cress)	486	GO:0015297; GO:0016020; GO:0016021; GO:0022857; GO:0042910	0
CJt108106	g545	Q9FKQ1	DTX27_ARATH	Protein DETOXIFICATION 27 (AtDTX27) (Multidrug and toxic compound extrusion protein 27) (MATE protein 27)	DTX27 At5g65380 MNA5.11	Arabidopsis thaliana (Mouse-ear cress)	486	GO:0015297; GO:0016020; GO:0016021; GO:0022857; GO:0042910	0
CJt002581	g549	P81898	PNAA_PRUDU	Peptide-N4-(N-acetyl-beta-glucosaminyl)asparagine amidase A (PNGase A) (EC 3.5.1.52) (Glycopeptide N-glycosidase) (N-glycanase) [Cleaved into: Peptide-N4-(N-acetyl-beta-glucosaminyl)asparagine amidase A light chain (PNGase A small chain) (PNGase A subunit B); Peptide-N4-(N-acetyl-beta-glucosaminyl)asparagine amidase A heavy chain (PNGase A large chain) (PNGase A subunit A)]	0	Prunus dulcis (Almond) (Amygdalus dulcis)	571	GO:0000224	0
CJt030248	g549	P81898	PNAA_PRUDU	Peptide-N4-(N-acetyl-beta-glucosaminyl)asparagine amidase A (PNGase A) (EC 3.5.1.52) (Glycopeptide N-glycosidase) (N-glycanase) [Cleaved into: Peptide-N4-(N-acetyl-beta-glucosaminyl)asparagine amidase A light chain (PNGase A small chain) (PNGase A subunit B); Peptide-N4-(N-acetyl-beta-glucosaminyl)asparagine amidase A heavy chain (PNGase A large chain) (PNGase A subunit A)]	0	Prunus dulcis (Almond) (Amygdalus dulcis)	571	GO:0000224	0
CJt018307	g549	P81898	PNAA_PRUDU	Peptide-N4-(N-acetyl-beta-glucosaminyl)asparagine amidase A (PNGase A) (EC 3.5.1.52) (Glycopeptide N-glycosidase) (N-glycanase) [Cleaved into: Peptide-N4-(N-acetyl-beta-glucosaminyl)asparagine amidase A light chain (PNGase A small chain) (PNGase A subunit B); Peptide-N4-(N-acetyl-beta-glucosaminyl)asparagine amidase A heavy chain (PNGase A large chain) (PNGase A subunit A)]	0	Prunus dulcis (Almond) (Amygdalus dulcis)	571	GO:0000224	0
CJt002585	g550	P10978	POLX_TOBAC	Retrovirus-related Pol polyprotein from transposon TNT 1-94 [Includes: Protease (EC 3.4.23.-); Reverse transcriptase (EC 2.7.7.49); Endonuclease]	0	Nicotiana tabacum (Common tobacco)	1328	GO:0003676; GO:0003964; GO:0004190; GO:0004519; GO:0008270; GO:0015074	0
CJt002586	g550	P10978	POLX_TOBAC	Retrovirus-related Pol polyprotein from transposon TNT 1-94 [Includes: Protease (EC 3.4.23.-); Reverse transcriptase (EC 2.7.7.49); Endonuclease]	0	Nicotiana tabacum (Common tobacco)	1328	GO:0003676; GO:0003964; GO:0004190; GO:0004519; GO:0008270; GO:0015074	0
CJt047363	g550	P10978	POLX_TOBAC	Retrovirus-related Pol polyprotein from transposon TNT 1-94 [Includes: Protease (EC 3.4.23.-); Reverse transcriptase (EC 2.7.7.49); Endonuclease]	0	Nicotiana tabacum (Common tobacco)	1328	GO:0003676; GO:0003964; GO:0004190; GO:0004519; GO:0008270; GO:0015074	0
CJt015230	g550	P10978	POLX_TOBAC	Retrovirus-related Pol polyprotein from transposon TNT 1-94 [Includes: Protease (EC 3.4.23.-); Reverse transcriptase (EC 2.7.7.49); Endonuclease]	0	Nicotiana tabacum (Common tobacco)	1328	GO:0003676; GO:0003964; GO:0004190; GO:0004519; GO:0008270; GO:0015074	0
CJt112010	g551	Q93ZN2	ALKR4_ARATH	Probable aldo-keto reductase 4 (EC 1.1.1.-)	At1g60710 F8A5.23	Arabidopsis thaliana (Mouse-ear cress)	345	GO:0005634; GO:0005829; GO:0016491; GO:0046686	0
CJt051895	g551	Q93ZN2	ALKR4_ARATH	Probable aldo-keto reductase 4 (EC 1.1.1.-)	At1g60710 F8A5.23	Arabidopsis thaliana (Mouse-ear cress)	345	GO:0005634; GO:0005829; GO:0016491; GO:0046686	0
CJt036903	g551	A2XRZ0	AKR2_ORYSI	Probable aldo-keto reductase 2 (EC 1.1.1.-)	OsI_15387 OSIGBa0115A19.4	Oryza sativa subsp. indica (Rice)	351	GO:0016491	0
CJt002592	g551	Q7XT99	AKR2_ORYSJ	Probable aldo-keto reductase 2 (EC 1.1.1.-)	Os04g0338000 LOC_Os04g26910 OsJ_14315 OSJNBa0008A08.11 OSJNBa0032I19.2	Oryza sativa subsp. japonica (Rice)	351	GO:0016491	0
CJt057133	g551	P49249	IN22_MAIZE	IN2-2 protein	IN2-2 SAF2	Zea mays (Maize)	306	GO:0016491	0
CJt099869	g553	Q7XA40	RGA3_SOLBU	Putative disease resistance protein RGA3 (Blight resistance protein B149) (RGA1-blb)	RGA3 177O13.36 CB3A14.6	Solanum bulbocastanum (Wild potato)	992	GO:0005524; GO:0006952; GO:0043531	0
CJt002600	g553	Q7XA40	RGA3_SOLBU	Putative disease resistance protein RGA3 (Blight resistance protein B149) (RGA1-blb)	RGA3 177O13.36 CB3A14.6	Solanum bulbocastanum (Wild potato)	992	GO:0005524; GO:0006952; GO:0043531	0
CJt002602	g554	Q93Y09	SCP45_ARATH	Serine carboxypeptidase-like 45 (EC 3.4.16.-)	SCPL45 At1g28110 F13K9.20	Arabidopsis thaliana (Mouse-ear cress)	461	GO:0004185; GO:0005576; GO:0005773; GO:0009505; GO:0009506; GO:0051603	0
CJt059198	g554	Q93Y09	SCP45_ARATH	Serine carboxypeptidase-like 45 (EC 3.4.16.-)	SCPL45 At1g28110 F13K9.20	Arabidopsis thaliana (Mouse-ear cress)	461	GO:0004185; GO:0005576; GO:0005773; GO:0009505; GO:0009506; GO:0051603	0
CJt017295	g555	Q9LW32	PP258_ARATH	Pentatricopeptide repeat-containing protein At3g26782, mitochondrial	PCMP-H34 At3g26782 MDJ14.8	Arabidopsis thaliana (Mouse-ear cress)	659	GO:0005739; GO:0008270; GO:0009451; GO:0043231	0
CJt080856	g556	Q8W491	U73B3_ARATH	UDP-glycosyltransferase 73B3 (EC 2.4.1.-) (Flavonol 3-O-glucosyltransferase UGT73B3) (EC 2.4.1.91)	UGT73B3 At4g34131 F28A23.120	Arabidopsis thaliana (Mouse-ear cress)	481	GO:0006952; GO:0008194; GO:0035251; GO:0043231; GO:0047893; GO:0051707; GO:0071456; GO:0080043; GO:0102360; GO:0102425	0
CJt002605	g556	Q9AT54	SCGT_TOBAC	Scopoletin glucosyltransferase (EC 2.4.1.128) (Phenylpropanoid:glucosyltransferase 1)	TOGT1	Nicotiana tabacum (Common tobacco)	476	GO:0008194; GO:0042802; GO:0043231; GO:0050275	0
CJt002607	g557	O82226	CNGC6_ARATH	Probable cyclic nucleotide-gated ion channel 6 (AtCNGC6) (Cyclic nucleotide- and calmodulin-regulated ion channel 6)	CNGC6 At2g23980 T29E15.18	Arabidopsis thaliana (Mouse-ear cress)	747	GO:0005223; GO:0005249; GO:0005516; GO:0005886; GO:0016021; GO:0030552; GO:0030553; GO:0046686; GO:0071944	0
CJt109515	g557	O82226	CNGC6_ARATH	Probable cyclic nucleotide-gated ion channel 6 (AtCNGC6) (Cyclic nucleotide- and calmodulin-regulated ion channel 6)	CNGC6 At2g23980 T29E15.18	Arabidopsis thaliana (Mouse-ear cress)	747	GO:0005223; GO:0005249; GO:0005516; GO:0005886; GO:0016021; GO:0030552; GO:0030553; GO:0046686; GO:0071944	0
CJt032447	g560	Q9FMK9	PPA29_ARATH	Probable inactive purple acid phosphatase 29	PAP29 At5g63140 MDC12.10	Arabidopsis thaliana (Mouse-ear cress)	389	GO:0003993; GO:0005576; GO:0016788; GO:0046872	0
CJt002617	g560	Q9FMK9	PPA29_ARATH	Probable inactive purple acid phosphatase 29	PAP29 At5g63140 MDC12.10	Arabidopsis thaliana (Mouse-ear cress)	389	GO:0003993; GO:0005576; GO:0016788; GO:0046872	0
CJt063077	g560	Q9FMK9	PPA29_ARATH	Probable inactive purple acid phosphatase 29	PAP29 At5g63140 MDC12.10	Arabidopsis thaliana (Mouse-ear cress)	389	GO:0003993; GO:0005576; GO:0016788; GO:0046872	0
CJt098190	g560	Q9FMK9	PPA29_ARATH	Probable inactive purple acid phosphatase 29	PAP29 At5g63140 MDC12.10	Arabidopsis thaliana (Mouse-ear cress)	389	GO:0003993; GO:0005576; GO:0016788; GO:0046872	0
CJt076586	g560	Q9FMK9	PPA29_ARATH	Probable inactive purple acid phosphatase 29	PAP29 At5g63140 MDC12.10	Arabidopsis thaliana (Mouse-ear cress)	389	GO:0003993; GO:0005576; GO:0016788; GO:0046872	0
CJt057221	g561	Q9SDN0-1	DNJ20_ARATH	Chaperone protein dnaJ 20, chloroplastic (AtDjC20) (AtJ20)	ATJ20 C20 J20 At4g13830 F18A5.220	Arabidopsis thaliana (Mouse-ear cress)	197	GO:0005634; GO:0009507; GO:0010322; GO:0061077; GO:1902395	0
CJt033022	g561	Q9SDN0-1	DNJ20_ARATH	Chaperone protein dnaJ 20, chloroplastic (AtDjC20) (AtJ20)	ATJ20 C20 J20 At4g13830 F18A5.220	Arabidopsis thaliana (Mouse-ear cress)	197	GO:0005634; GO:0009507; GO:0010322; GO:0061077; GO:1902395	0
CJt002622	g562	Q8RWQ9-1	ALEUL_ARATH	Thiol protease aleurain-like (EC 3.4.22.16)	At3g45310 F18N11.70	Arabidopsis thaliana (Mouse-ear cress)	358	GO:0004197; GO:0005615; GO:0005764; GO:0005829; GO:0051603	0
CJt014950	g563	C0HJG8	BSP_BOSSE	Basic secretory protease (EC 3.4.24.-) (Boswellia basic secretory protease) (BBSP) (Fragments)	0	Boswellia serrata (Indian frankincense)	64	GO:0008237; GO:0046872	0
CJt054043	g563	C0HJG8	BSP_BOSSE	Basic secretory protease (EC 3.4.24.-) (Boswellia basic secretory protease) (BBSP) (Fragments)	0	Boswellia serrata (Indian frankincense)	64	GO:0008237; GO:0046872	0
CJt002625	g564	Q9LVD9	DTX40_ARATH	Protein DETOXIFICATION 40 (AtDTX40) (Multidrug and toxic compound extrusion protein 40) (MATE protein 40)	DTX40 At3g21690 MIL23.25	Arabidopsis thaliana (Mouse-ear cress)	506	GO:0005773; GO:0005774; GO:0015297; GO:0016020; GO:0016021; GO:0022857; GO:0042910	1
CJt111962	g564	Q9LVD9	DTX40_ARATH	Protein DETOXIFICATION 40 (AtDTX40) (Multidrug and toxic compound extrusion protein 40) (MATE protein 40)	DTX40 At3g21690 MIL23.25	Arabidopsis thaliana (Mouse-ear cress)	506	GO:0005773; GO:0005774; GO:0015297; GO:0016020; GO:0016021; GO:0022857; GO:0042910	1
CJt002626	g564	Q9LVD9	DTX40_ARATH	Protein DETOXIFICATION 40 (AtDTX40) (Multidrug and toxic compound extrusion protein 40) (MATE protein 40)	DTX40 At3g21690 MIL23.25	Arabidopsis thaliana (Mouse-ear cress)	506	GO:0005773; GO:0005774; GO:0015297; GO:0016020; GO:0016021; GO:0022857; GO:0042910	1
CJt002650	g566	Q9ZP55	DRP4C_ARATH	Dynamin-related protein 4C	DRP4C At1g60500 F8A5.5	Arabidopsis thaliana (Mouse-ear cress)	669	GO:0003924; GO:0005525; GO:0005737; GO:0005874; GO:0008017; GO:0016020; GO:0048285	0
CJt110059	g566	Q9ZP56	DRP4A_ARATH	Putative dynamin-related protein 4A	DRP4A At1g60530 F8A5.7	Arabidopsis thaliana (Mouse-ear cress)	301	GO:0003924; GO:0005525; GO:0005737; GO:0008017; GO:0016020; GO:0048285	0
CJt002655	g568	P92523	M860_ARATH	Uncharacterized mitochondrial protein AtMg00860 (ORF158)	AtMg00860	Arabidopsis thaliana (Mouse-ear cress)	158	GO:0005739	0
CJt069225	g568	P31843	RRPO_OENBE	RNA-directed DNA polymerase homolog (EC 2.7.7.48) (Reverse transcriptase homolog)	0	Oenothera berteroana (Bertero's evening primrose)	142	GO:0003964; GO:0003968; GO:0005739	0
CJt106498	g570	Q0JEP3	BURP5_ORYSJ	BURP domain-containing protein 5 (OsBURP05)	BURP5 Os04g0225700 LOC_Os04g14990 OsJ_13897 OSJNBa0036B17.11	Oryza sativa subsp. japonica (Rice)	324	0	0
CJt002663	g570	Q08298	RD22_ARATH	BURP domain protein RD22 (Dehydration-responsive protein RD22)	RD22 At5g25610 T14C9.150	Arabidopsis thaliana (Mouse-ear cress)	392	GO:0005768; GO:0005794; GO:0005802; GO:0009651	0
CJt083658	g570	Q08298	RD22_ARATH	BURP domain protein RD22 (Dehydration-responsive protein RD22)	RD22 At5g25610 T14C9.150	Arabidopsis thaliana (Mouse-ear cress)	392	GO:0005768; GO:0005794; GO:0005802; GO:0009651	0
CJt059281	g572	Q8LL87	COMT1_COFCA	Caffeic acid 3-O-methyltransferase (CAOMT) (EC 2.1.1.68) (S-adenosysl-L-methionine:caffeic acid 3-O-methyltransferase)	COMT GSCOC_T00019870001	Coffea canephora (Robusta coffee)	350	GO:0009809; GO:0017096; GO:0030187; GO:0030744; GO:0032259; GO:0046983; GO:0047763; GO:0051555	1
CJt067779	g572	Q6WUC2	7OMT_PAPSO	(R,S)-reticuline 7-O-methyltransferase (7OMT) (EC 2.1.1.291)	7OMT PSOMT1	Papaver somniferum (Opium poppy)	355	GO:0008171; GO:0009821; GO:0032259; GO:0042802; GO:0046983; GO:0102917; GO:0102918	1
CJt067778	g572	Q6WUC2	7OMT_PAPSO	(R,S)-reticuline 7-O-methyltransferase (7OMT) (EC 2.1.1.291)	7OMT PSOMT1	Papaver somniferum (Opium poppy)	355	GO:0008171; GO:0009821; GO:0032259; GO:0042802; GO:0046983; GO:0102917; GO:0102918	1
CJt002671	g572	Q8W013	COMT1_CATRO	Caffeic acid 3-O-methyltransferase (CAOMT) (COMT) (EC 2.1.1.68) (S-adenosysl-L-methionine:caffeic acid 3-O-methyltransferase)	COMT1	Catharanthus roseus (Madagascar periwinkle) (Vinca rosea)	363	GO:0009809; GO:0032259; GO:0046983; GO:0047763	1
CJt076194	g572	Q43047	COMT3_POPKI	Caffeic acid 3-O-methyltransferase 3 (CAOMT-3) (COMT-3) (EC 2.1.1.68) (S-adenosysl-L-methionine:caffeic acid 3-O-methyltransferase 1)	HOMT3	Populus kitakamiensis (Aspen) (Populus sieboldii x Populus grandidentata)	364	GO:0009809; GO:0032259; GO:0046983; GO:0047763	1
CJt098379	g572	Q6WUC2	7OMT_PAPSO	(R,S)-reticuline 7-O-methyltransferase (7OMT) (EC 2.1.1.291)	7OMT PSOMT1	Papaver somniferum (Opium poppy)	355	GO:0008171; GO:0009821; GO:0032259; GO:0042802; GO:0046983; GO:0102917; GO:0102918	1
CJt090711	g572	Q6WUC2	7OMT_PAPSO	(R,S)-reticuline 7-O-methyltransferase (7OMT) (EC 2.1.1.291)	7OMT PSOMT1	Papaver somniferum (Opium poppy)	355	GO:0008171; GO:0009821; GO:0032259; GO:0042802; GO:0046983; GO:0102917; GO:0102918	1
CJt002672	g573	O03982	HIP39_ARATH	Heavy metal-associated isoprenylated plant protein 39 (AtHIP39)	HIPP39 At1g01490 F22L4.5	Arabidopsis thaliana (Mouse-ear cress)	177	GO:0030001; GO:0046872	0
CJt036795	g573	O03982	HIP39_ARATH	Heavy metal-associated isoprenylated plant protein 39 (AtHIP39)	HIPP39 At1g01490 F22L4.5	Arabidopsis thaliana (Mouse-ear cress)	177	GO:0030001; GO:0046872	0
CJt002673	g574	O03982	HIP39_ARATH	Heavy metal-associated isoprenylated plant protein 39 (AtHIP39)	HIPP39 At1g01490 F22L4.5	Arabidopsis thaliana (Mouse-ear cress)	177	GO:0030001; GO:0046872	0
CJt002676	g574	O03982	HIP39_ARATH	Heavy metal-associated isoprenylated plant protein 39 (AtHIP39)	HIPP39 At1g01490 F22L4.5	Arabidopsis thaliana (Mouse-ear cress)	177	GO:0030001; GO:0046872	0
CJt094507	g575	O03982	HIP39_ARATH	Heavy metal-associated isoprenylated plant protein 39 (AtHIP39)	HIPP39 At1g01490 F22L4.5	Arabidopsis thaliana (Mouse-ear cress)	177	GO:0030001; GO:0046872	0
CJt002674	g575	O03982	HIP39_ARATH	Heavy metal-associated isoprenylated plant protein 39 (AtHIP39)	HIPP39 At1g01490 F22L4.5	Arabidopsis thaliana (Mouse-ear cress)	177	GO:0030001; GO:0046872	0
CJt002688	g577	Q2QKB4	U2A2B_WHEAT	Splicing factor U2af large subunit B (U2 auxiliary factor 65 kDa subunit B) (U2 small nuclear ribonucleoprotein auxiliary factor large subunit B) (U2 snRNP auxiliary factor large subunit B)	U2AF65B U2AF65	Triticum aestivum (Wheat)	543	GO:0000243; GO:0006397; GO:0008187; GO:0008380; GO:0016607; GO:0030628; GO:0071004; GO:0089701	0
CJt002689	g578	Q8W2X5-2	FL3H2_ORYSJ	Flavanone 3-dioxygenase 2 (EC 1.14.11.9) (Flavanone 3-beta-hydroxylase 2) (Flavanone 3-hydroxylase 2) (OsF3H-2)	F3H-2 Os10g0536400 LOC_Os10g39140 OSJNBa0040D23.1 OSJNBb0060I05.4	Oryza sativa subsp. japonica (Rice)	342	GO:0009813; GO:0031418; GO:0045486; GO:0046872; GO:0051213	1
CJt089475	g578	Q8W2X5-2	FL3H2_ORYSJ	Flavanone 3-dioxygenase 2 (EC 1.14.11.9) (Flavanone 3-beta-hydroxylase 2) (Flavanone 3-hydroxylase 2) (OsF3H-2)	F3H-2 Os10g0536400 LOC_Os10g39140 OSJNBa0040D23.1 OSJNBb0060I05.4	Oryza sativa subsp. japonica (Rice)	342	GO:0009813; GO:0031418; GO:0045486; GO:0046872; GO:0051213	1
CJt045532	g578	Q8W2X5-2	FL3H2_ORYSJ	Flavanone 3-dioxygenase 2 (EC 1.14.11.9) (Flavanone 3-beta-hydroxylase 2) (Flavanone 3-hydroxylase 2) (OsF3H-2)	F3H-2 Os10g0536400 LOC_Os10g39140 OSJNBa0040D23.1 OSJNBb0060I05.4	Oryza sativa subsp. japonica (Rice)	342	GO:0009813; GO:0031418; GO:0045486; GO:0046872; GO:0051213	1
CJt010333	g579	Q9SJL0	U86A1_ARATH	UDP-glycosyltransferase 86A1 (EC 2.4.1.-)	UGT86A1 At2g36970 T1J8.15	Arabidopsis thaliana (Mouse-ear cress)	490	GO:0008194; GO:0016758; GO:0043231	0
CJt002690	g579	Q9LME8	U85A7_ARATH	UDP-glycosyltransferase 85A7 (EC 2.4.1.-)	UGT85A7 At1g22340 T16E15.5	Arabidopsis thaliana (Mouse-ear cress)	487	GO:0005829; GO:0008194; GO:0015020; GO:0043231; GO:0080043; GO:0080044	0
CJt055603	g580	Q9S746-1	HTH_ARATH	Protein HOTHEAD (Protein ADHESION OF CALYX EDGES)	HTH ACE At1g72970 F3N23.17	Arabidopsis thaliana (Mouse-ear cress)	594	GO:0005576; GO:0007267; GO:0009553; GO:0010430; GO:0016614; GO:0046593; GO:0050660	0
CJt002697	g580	Q9SSM2	MDLL_ARATH	(R)-mandelonitrile lyase-like (EC 4.1.2.10) (Hydroxynitrile lyase-like) ((R)-oxynitrilase-like)	At1g73050 F3N23.25	Arabidopsis thaliana (Mouse-ear cress)	552	GO:0016614; GO:0046593; GO:0050660	0
CJt020968	g581	Q8W4J9-2	RPP8_ARATH	Disease resistance protein RPP8 (Resistance to Peronospora parasitica protein 8)	RPP8 HRT At5g43470 MWF20.19	Arabidopsis thaliana (Mouse-ear cress)	908	GO:0000166; GO:0002230; GO:0002239; GO:0005524; GO:0005886; GO:0006952; GO:0009416; GO:0009536; GO:0009611; GO:0009626; GO:0009637; GO:0009646; GO:0009751; GO:0043531; GO:0051607; GO:0051707; GO:0071446	0
CJt002698	g581	Q7XA39	RGA4_SOLBU	Putative disease resistance protein RGA4 (RGA4-blb)	RGA4 177O13.34 CB3A14.8	Solanum bulbocastanum (Wild potato)	988	GO:0005524; GO:0006952; GO:0043531	0
CJt094970	g582	P51566-1	AFC1_ARATH	Serine/threonine-protein kinase AFC1 (EC 2.7.12.1)	AFC1 AME2 At3g53570 F4P12_270	Arabidopsis thaliana (Mouse-ear cress)	467	GO:0004674; GO:0004712; GO:0005524; GO:0006355	0
CJt002709	g583	P0CH32	UBQ4_ARATH	Polyubiquitin 4 [Cleaved into: Ubiquitin]	UBQ4 At5g20620 T1M15.20	Arabidopsis thaliana (Mouse-ear cress)	382	GO:0005634; GO:0005737; GO:0006511; GO:0016567; GO:0019941; GO:0031386; GO:0031625	0
CJt085980	g583	P0CH33-1	UBQ11_ARATH	Polyubiquitin 11 [Cleaved into: Ubiquitin]	UBQ11 At4g05050 C17L7.6 T32N4.13	Arabidopsis thaliana (Mouse-ear cress)	229	GO:0005634; GO:0005737; GO:0005829; GO:0006511; GO:0016567; GO:0019941; GO:0031386; GO:0031625	0
CJt002712	g584	Q40170	AGL8_SOLLC	Agamous-like MADS-box protein AGL8 homolog (TM4)	TDR4	Solanum lycopersicum (Tomato) (Lycopersicon esculentum)	227	GO:0000976; GO:0000977; GO:0000981; GO:0005634; GO:0007275; GO:0008134; GO:0043565; GO:0044212; GO:0045944; GO:0046983	0
CJt113942	g584	O64645	SOC1_ARATH	MADS-box protein SOC1 (Agamous-like MADS-box protein AGL20) (Protein SUPPRESSOR OF CONSTANS OVEREXPRESSION 1)	SOC1 AGL20 At2g45660 F17K2.19	Arabidopsis thaliana (Mouse-ear cress)	214	GO:0000976; GO:0000977; GO:0000981; GO:0003700; GO:0005634; GO:0005737; GO:0007275; GO:0008134; GO:0009409; GO:0009739; GO:0009908; GO:0009911; GO:0010077; GO:0030154; GO:0043565; GO:0044212; GO:0045893; GO:0045944; GO:0046983	0
CJt111450	g584	Q9XJ60-2	MAD50_ORYSJ	MADS-box transcription factor 50 (OsMADS50) (Protein AGAMOUS-like 20) (Protein SUPPRESSOR OF CONSTANS OVEREXPRESSION 1-like) (OsSOC1) (RMADS208)	MADS50 AGL20 SOC1 Os03g0122600 LOC_Os03g03070 OJ1126B12.8	Oryza sativa subsp. japonica (Rice)	230	GO:0000976; GO:0000977; GO:0000981; GO:0005634; GO:0007275; GO:0008134; GO:0009908; GO:0030154; GO:0043565; GO:0044212; GO:0045944; GO:0046983	0
CJt058877	g585	O81816	MO2_ARATH	Monooxygenase 2 (AtMO2) (EC 1.14.13.-)	MO2 At4g38540 F20M13.100	Arabidopsis thaliana (Mouse-ear cress)	407	GO:0002239; GO:0004497; GO:0005886; GO:0071949	0
CJt002714	g585	O81816	MO2_ARATH	Monooxygenase 2 (AtMO2) (EC 1.14.13.-)	MO2 At4g38540 F20M13.100	Arabidopsis thaliana (Mouse-ear cress)	407	GO:0002239; GO:0004497; GO:0005886; GO:0071949	0
CJt059068	g585	Q9FLC2	MO3_ARATH	Monooxygenase 3 (AtMO3) (EC 1.14.13.-)	MO3 At5g05320 K18I23.12	Arabidopsis thaliana (Mouse-ear cress)	406	GO:0004497; GO:0071949	0
CJt002724	g586	Q9ZQ99	U73C1_ARATH	UDP-glycosyltransferase 73C1 (EC 2.4.1.-) (Cytokinin-O-glucosyltransferase 1) (Zeatin O-glucosyltransferase 1) (AtZOG1)	UGT73C1 ZOG1 At2g36750 F13K3.15	Arabidopsis thaliana (Mouse-ear cress)	491	GO:0008194; GO:0009636; GO:0010224; GO:0035251; GO:0043231; GO:0050403; GO:0050502	0
CJt010944	g586	Q9AT54	SCGT_TOBAC	Scopoletin glucosyltransferase (EC 2.4.1.128) (Phenylpropanoid:glucosyltransferase 1)	TOGT1	Nicotiana tabacum (Common tobacco)	476	GO:0008194; GO:0042802; GO:0043231; GO:0050275	0
CJt002730	g587	Q9SAG8	DNAJ8_ARATH	Chaperone protein dnaJ 8, chloroplastic (AtDjC8) (AtJ8)	ATJ8 C8 J8 At1g80920 F23A5.28	Arabidopsis thaliana (Mouse-ear cress)	163	GO:0005634; GO:0009416; GO:0009507; GO:0009570	0
CJt002732	g588	Q9SAG8	DNAJ8_ARATH	Chaperone protein dnaJ 8, chloroplastic (AtDjC8) (AtJ8)	ATJ8 C8 J8 At1g80920 F23A5.28	Arabidopsis thaliana (Mouse-ear cress)	163	GO:0005634; GO:0009416; GO:0009507; GO:0009570	0
CJt100006	g588	Q9SAG8	DNAJ8_ARATH	Chaperone protein dnaJ 8, chloroplastic (AtDjC8) (AtJ8)	ATJ8 C8 J8 At1g80920 F23A5.28	Arabidopsis thaliana (Mouse-ear cress)	163	GO:0005634; GO:0009416; GO:0009507; GO:0009570	0
CJt006024	g588	Q9SAG8	DNAJ8_ARATH	Chaperone protein dnaJ 8, chloroplastic (AtDjC8) (AtJ8)	ATJ8 C8 J8 At1g80920 F23A5.28	Arabidopsis thaliana (Mouse-ear cress)	163	GO:0005634; GO:0009416; GO:0009507; GO:0009570	0
CJt053289	g589	Q9SAG8	DNAJ8_ARATH	Chaperone protein dnaJ 8, chloroplastic (AtDjC8) (AtJ8)	ATJ8 C8 J8 At1g80920 F23A5.28	Arabidopsis thaliana (Mouse-ear cress)	163	GO:0005634; GO:0009416; GO:0009507; GO:0009570	0
CJt041233	g589	Q9SAG8	DNAJ8_ARATH	Chaperone protein dnaJ 8, chloroplastic (AtDjC8) (AtJ8)	ATJ8 C8 J8 At1g80920 F23A5.28	Arabidopsis thaliana (Mouse-ear cress)	163	GO:0005634; GO:0009416; GO:0009507; GO:0009570	0
CJt002733	g589	Q9SAG8	DNAJ8_ARATH	Chaperone protein dnaJ 8, chloroplastic (AtDjC8) (AtJ8)	ATJ8 C8 J8 At1g80920 F23A5.28	Arabidopsis thaliana (Mouse-ear cress)	163	GO:0005634; GO:0009416; GO:0009507; GO:0009570	0
CJt002736	g590	Q50EK4	C75A1_PINTA	Cytochrome P450 750A1 (EC 1.14.-.-) (Cytochrome P450 CYPC)	CYP750A1	Pinus taeda (Loblolly pine)	525	GO:0004497; GO:0005506; GO:0016021; GO:0016705; GO:0020037	0
CJt061731	g591	Q9ZSA8	DLO1_ARATH	Protein DMR6-LIKE OXYGENASE 1 (EC 1.14.11.-) (2-oxoglutarate (2OG)-Fe(II) oxygenase-like protein DLO1) (Protein SENESCENCE-ASSOCIATED GENE 108) (Salicylate 3-hydroxylase DLO1) (S3H DLO1) (SA 3-hydroxylase DLO1) (Salicylic acid 3-hydroxylase DLO1) (EC 1.14.13.-)	DLO1 SAG108 At4g10500 F3H7.16 F7L13.80	Arabidopsis thaliana (Mouse-ear cress)	349	GO:0002229; GO:0002239; GO:0009617; GO:0009620; GO:0009751; GO:0010150; GO:0046244; GO:0046872; GO:0051213	0
CJt002738	g591	Q9ZSA8	DLO1_ARATH	Protein DMR6-LIKE OXYGENASE 1 (EC 1.14.11.-) (2-oxoglutarate (2OG)-Fe(II) oxygenase-like protein DLO1) (Protein SENESCENCE-ASSOCIATED GENE 108) (Salicylate 3-hydroxylase DLO1) (S3H DLO1) (SA 3-hydroxylase DLO1) (Salicylic acid 3-hydroxylase DLO1) (EC 1.14.13.-)	DLO1 SAG108 At4g10500 F3H7.16 F7L13.80	Arabidopsis thaliana (Mouse-ear cress)	349	GO:0002229; GO:0002239; GO:0009617; GO:0009620; GO:0009751; GO:0010150; GO:0046244; GO:0046872; GO:0051213	0
CJt072078	g591	Q9ZSA8	DLO1_ARATH	Protein DMR6-LIKE OXYGENASE 1 (EC 1.14.11.-) (2-oxoglutarate (2OG)-Fe(II) oxygenase-like protein DLO1) (Protein SENESCENCE-ASSOCIATED GENE 108) (Salicylate 3-hydroxylase DLO1) (S3H DLO1) (SA 3-hydroxylase DLO1) (Salicylic acid 3-hydroxylase DLO1) (EC 1.14.13.-)	DLO1 SAG108 At4g10500 F3H7.16 F7L13.80	Arabidopsis thaliana (Mouse-ear cress)	349	GO:0002229; GO:0002239; GO:0009617; GO:0009620; GO:0009751; GO:0010150; GO:0046244; GO:0046872; GO:0051213	0
CJt094240	g591	Q9ZSA7	DLO2_ARATH	Protein DMR6-LIKE OXYGENASE 2 (EC 1.14.11.-) (2-oxoglutarate (2OG)-Fe(II) oxygenase-like protein DLO2) (Salicylate 3-hydroxylase DLO2) (S3H DLO2) (SA 3-hydroxylase DLO2) (Salicylic acid 3-hydroxylase DLO2) (EC 1.14.13.-)	DLO2 At4g10490 F3H7.17 F7L13.70	Arabidopsis thaliana (Mouse-ear cress)	348	GO:0002229; GO:0046244; GO:0046872; GO:0051213	0
CJt078780	g591	Q9ZSA8	DLO1_ARATH	Protein DMR6-LIKE OXYGENASE 1 (EC 1.14.11.-) (2-oxoglutarate (2OG)-Fe(II) oxygenase-like protein DLO1) (Protein SENESCENCE-ASSOCIATED GENE 108) (Salicylate 3-hydroxylase DLO1) (S3H DLO1) (SA 3-hydroxylase DLO1) (Salicylic acid 3-hydroxylase DLO1) (EC 1.14.13.-)	DLO1 SAG108 At4g10500 F3H7.16 F7L13.80	Arabidopsis thaliana (Mouse-ear cress)	349	GO:0002229; GO:0002239; GO:0009617; GO:0009620; GO:0009751; GO:0010150; GO:0046244; GO:0046872; GO:0051213	0
CJt002743	g592	O65639	CSP1_ARATH	Cold shock protein 1 (AtCSP1) (Cold shock domain-containing protein 1)	CSP1 CSDP1 At4g36020 T19K4.150	Arabidopsis thaliana (Mouse-ear cress)	299	GO:0003690; GO:0003697; GO:0003723; GO:0003729; GO:0005634; GO:0005737; GO:0005886; GO:0008270; GO:0009409; GO:0009414; GO:0009631; GO:0009651; GO:0010501; GO:0032508	0
CJt082721	g593	V9M398	RUN1_VITRO	Disease resistance protein RUN1 (NAD(+) hydrolase RUN1) (EC 3.2.2.6) (NADP(+) hydrolase RUN1) (EC 3.2.2.-) (Resistance to Uncinula necator protein) (MrRUN1)	RUN1	Vitis rotundifolia (Muscadine grape)	1331	GO:0003953; GO:0005634; GO:0005737; GO:0007165; GO:0009817; GO:0019677; GO:0043068; GO:0043531; GO:0050135; GO:0061809	0
CJt012309	g593	V9M2S5	RPV1_VITRO	Disease resistance protein RPV1 (NAD(+) hydrolase RPV1) (EC 3.2.2.6) (Resistance to Plasmopara viticola protein) (MrRVP1)	RPV1	Vitis rotundifolia (Muscadine grape)	1398	GO:0005634; GO:0005737; GO:0007165; GO:0009817; GO:0042803; GO:0043068; GO:0043531; GO:0050135; GO:0061809	0
CJt085599	g593	A0A290U7C4	ROQ1_NICBE	Disease resistance protein Roq1 (NAD(+) hydrolase RPV1) (EC 3.2.2.6) (Recognition of XopQ 1 protein)	ROQ1	Nicotiana benthamiana	1306	GO:0006952; GO:0007165; GO:0043531; GO:0050135; GO:0061809	0
CJt002744	g593	Q40253	L6_LINUS	Disease resistance protein L6 (NAD(+) hydrolase L6) (EC 3.2.2.6) (NADP(+) hydrolase L6) (EC 3.2.2.-)	L6	Linum usitatissimum (Flax) (Linum humile)	1294	GO:0003953; GO:0006952; GO:0007165; GO:0019677; GO:0043068; GO:0043531; GO:0050135; GO:0061809	0
CJt098494	g594	O22693	GOLS4_ARATH	Galactinol synthase 4 (AtGolS4) (GolS-4) (EC 2.4.1.123)	GOLS4 At1g60470 F8A5.2	Arabidopsis thaliana (Mouse-ear cress)	334	GO:0005737; GO:0006012; GO:0006979; GO:0046872; GO:0047216	0
CJt002753	g594	O22693	GOLS4_ARATH	Galactinol synthase 4 (AtGolS4) (GolS-4) (EC 2.4.1.123)	GOLS4 At1g60470 F8A5.2	Arabidopsis thaliana (Mouse-ear cress)	334	GO:0005737; GO:0006012; GO:0006979; GO:0046872; GO:0047216	0
CJt020989	g594	O22693	GOLS4_ARATH	Galactinol synthase 4 (AtGolS4) (GolS-4) (EC 2.4.1.123)	GOLS4 At1g60470 F8A5.2	Arabidopsis thaliana (Mouse-ear cress)	334	GO:0005737; GO:0006012; GO:0006979; GO:0046872; GO:0047216	0
CJt088163	g594	O22693	GOLS4_ARATH	Galactinol synthase 4 (AtGolS4) (GolS-4) (EC 2.4.1.123)	GOLS4 At1g60470 F8A5.2	Arabidopsis thaliana (Mouse-ear cress)	334	GO:0005737; GO:0006012; GO:0006979; GO:0046872; GO:0047216	0
CJt045571	g594	Q9XGN4	GOLS1_AJURE	Galactinol synthase 1 (ArGolS1) (GolS-1) (EC 2.4.1.123)	GOLS1	Ajuga reptans (Bugle)	333	GO:0005737; GO:0006012; GO:0010325; GO:0046872; GO:0047216; GO:0052576; GO:0070417	0
CJt066863	g594	O22693	GOLS4_ARATH	Galactinol synthase 4 (AtGolS4) (GolS-4) (EC 2.4.1.123)	GOLS4 At1g60470 F8A5.2	Arabidopsis thaliana (Mouse-ear cress)	334	GO:0005737; GO:0006012; GO:0006979; GO:0046872; GO:0047216	0
CJt106961	g594	Q9XGN4	GOLS1_AJURE	Galactinol synthase 1 (ArGolS1) (GolS-1) (EC 2.4.1.123)	GOLS1	Ajuga reptans (Bugle)	333	GO:0005737; GO:0006012; GO:0010325; GO:0046872; GO:0047216; GO:0052576; GO:0070417	0
CJt002754	g595	Q6NLY8	HA22K_ARATH	HVA22-like protein k (AtHVA22k)	HVA22K At4g36720 C7A10.640	Arabidopsis thaliana (Mouse-ear cress)	200	0	0
CJt111899	g596	P07747	CYB_WHEAT	Cytochrome b (Complex III subunit 3) (Complex III subunit III) (Cytochrome b-c1 complex subunit 3) (Ubiquinol-cytochrome-c reductase complex cytochrome b subunit)	MT-CYB COB CYTB MTCYB	Triticum aestivum (Wheat)	398	GO:0005743; GO:0006122; GO:0008121; GO:0016021; GO:0045275; GO:0046872	0
CJt036762	g596	P07747	CYB_WHEAT	Cytochrome b (Complex III subunit 3) (Complex III subunit III) (Cytochrome b-c1 complex subunit 3) (Ubiquinol-cytochrome-c reductase complex cytochrome b subunit)	MT-CYB COB CYTB MTCYB	Triticum aestivum (Wheat)	398	GO:0005743; GO:0006122; GO:0008121; GO:0016021; GO:0045275; GO:0046872	0
CJt114525	g598	Q9LMP1	WAK2_ARATH	Wall-associated receptor kinase 2 (EC 2.7.11.-)	WAK2 At1g21270 F16F4.5	Arabidopsis thaliana (Mouse-ear cress)	732	GO:0004674; GO:0005509; GO:0005524; GO:0005623; GO:0005634; GO:0005886; GO:0006468; GO:0007166; GO:0009311; GO:0009751; GO:0009826; GO:0009992; GO:0016021; GO:0030247	0
CJt002764	g598	Q9LMP1	WAK2_ARATH	Wall-associated receptor kinase 2 (EC 2.7.11.-)	WAK2 At1g21270 F16F4.5	Arabidopsis thaliana (Mouse-ear cress)	732	GO:0004674; GO:0005509; GO:0005524; GO:0005623; GO:0005634; GO:0005886; GO:0006468; GO:0007166; GO:0009311; GO:0009751; GO:0009826; GO:0009992; GO:0016021; GO:0030247	0
CJt089133	g599	P09189	HSP7C_PETHY	Heat shock cognate 70 kDa protein	HSP70	Petunia hybrida (Petunia)	651	GO:0005524	0
CJt002765	g599	P09189	HSP7C_PETHY	Heat shock cognate 70 kDa protein	HSP70	Petunia hybrida (Petunia)	651	GO:0005524	0
CJt056323	g599	P09189	HSP7C_PETHY	Heat shock cognate 70 kDa protein	HSP70	Petunia hybrida (Petunia)	651	GO:0005524	0
CJt082369	g599	P09189	HSP7C_PETHY	Heat shock cognate 70 kDa protein	HSP70	Petunia hybrida (Petunia)	651	GO:0005524	0
CJt023399	g599	P09189	HSP7C_PETHY	Heat shock cognate 70 kDa protein	HSP70	Petunia hybrida (Petunia)	651	GO:0005524	0
CJt002768	g602	Q9FLB5	LAC12_ARATH	Laccase-12 (EC 1.10.3.2) (Benzenediol:oxygen oxidoreductase 12) (Diphenol oxidase 12) (Urishiol oxidase 12)	LAC12 At5g05390 K18I23.20	Arabidopsis thaliana (Mouse-ear cress)	565	GO:0004322; GO:0005507; GO:0005886; GO:0006826; GO:0046274; GO:0048046; GO:0052716; GO:0055072	0
CJt009928	g602	Q9FLB5	LAC12_ARATH	Laccase-12 (EC 1.10.3.2) (Benzenediol:oxygen oxidoreductase 12) (Diphenol oxidase 12) (Urishiol oxidase 12)	LAC12 At5g05390 K18I23.20	Arabidopsis thaliana (Mouse-ear cress)	565	GO:0004322; GO:0005507; GO:0005886; GO:0006826; GO:0046274; GO:0048046; GO:0052716; GO:0055072	0
CJt048194	g603	O23730	CHS4_BROFI	Chalcone synthase 4 (EC 2.3.1.74) (Naringenin-chalcone synthase 4)	CHS4	Bromheadia finlaysoniana (Orchid)	394	GO:0009813; GO:0016210	1
CJt044354	g603	P30079	CHSY_PINSY	Chalcone synthase (EC 2.3.1.74) (Naringenin-chalcone synthase)	CHS	Pinus sylvestris (Scots pine)	396	GO:0009813; GO:0016210	1
CJt064396	g603	P30079	CHSY_PINSY	Chalcone synthase (EC 2.3.1.74) (Naringenin-chalcone synthase)	CHS	Pinus sylvestris (Scots pine)	396	GO:0009813; GO:0016210	1
CJt084055	g603	O65872	CHSY_PINST	Chalcone synthase (EC 2.3.1.74) (Naringenin-chalcone synthase)	CHS	Pinus strobus (Eastern white pine)	395	GO:0009813; GO:0016210	1
CJt002771	g603	Q9M5M0	CHS7_PICMA	Chalcone synthase 7 (EC 2.3.1.74) (Naregenin-chalcone synthase 7)	CSF7	Picea mariana (Black spruce) (Abies mariana)	395	GO:0009813; GO:0016210	1
CJt002770	g603	Q9M5M0	CHS7_PICMA	Chalcone synthase 7 (EC 2.3.1.74) (Naregenin-chalcone synthase 7)	CSF7	Picea mariana (Black spruce) (Abies mariana)	395	GO:0009813; GO:0016210	1
CJt107508	g603	O65872	CHSY_PINST	Chalcone synthase (EC 2.3.1.74) (Naringenin-chalcone synthase)	CHS	Pinus strobus (Eastern white pine)	395	GO:0009813; GO:0016210	1
CJt013605	g603	O65872	CHSY_PINST	Chalcone synthase (EC 2.3.1.74) (Naringenin-chalcone synthase)	CHS	Pinus strobus (Eastern white pine)	395	GO:0009813; GO:0016210	1
CJt080666	g603	Q9ZU06	CHSY_PERAE	Chalcone synthase (EC 2.3.1.74) (Naregenin-chalcone synthase)	CHS	Persea americana (Avocado)	392	GO:0009813; GO:0016210	1
CJt035049	g604	V9M2S5	RPV1_VITRO	Disease resistance protein RPV1 (NAD(+) hydrolase RPV1) (EC 3.2.2.6) (Resistance to Plasmopara viticola protein) (MrRVP1)	RPV1	Vitis rotundifolia (Muscadine grape)	1398	GO:0005634; GO:0005737; GO:0007165; GO:0009817; GO:0042803; GO:0043068; GO:0043531; GO:0050135; GO:0061809	0
CJt002774	g604	Q40253	L6_LINUS	Disease resistance protein L6 (NAD(+) hydrolase L6) (EC 3.2.2.6) (NADP(+) hydrolase L6) (EC 3.2.2.-)	L6	Linum usitatissimum (Flax) (Linum humile)	1294	GO:0003953; GO:0006952; GO:0007165; GO:0019677; GO:0043068; GO:0043531; GO:0050135; GO:0061809	0
CJt002783	g606	Q9LMP1	WAK2_ARATH	Wall-associated receptor kinase 2 (EC 2.7.11.-)	WAK2 At1g21270 F16F4.5	Arabidopsis thaliana (Mouse-ear cress)	732	GO:0004674; GO:0005509; GO:0005524; GO:0005623; GO:0005634; GO:0005886; GO:0006468; GO:0007166; GO:0009311; GO:0009751; GO:0009826; GO:0009992; GO:0016021; GO:0030247	0
CJt052631	g606	Q9SA25	WAKLG_ARATH	Wall-associated receptor kinase-like 8 (EC 2.7.11.-)	WAKL8 At1g16260 F3O9.6	Arabidopsis thaliana (Mouse-ear cress)	720	GO:0004674; GO:0005509; GO:0005524; GO:0005886; GO:0006468; GO:0007166; GO:0016021; GO:0030247	0
CJt002784	g607	Q9LPK5	CML44_ARATH	Probable calcium-binding protein CML44 (Calmodulin-like protein 44)	CML44 At1g21550 F24J8.15	Arabidopsis thaliana (Mouse-ear cress)	155	GO:0005509; GO:0071456	0
CJt056872	g607	Q9LPK5	CML44_ARATH	Probable calcium-binding protein CML44 (Calmodulin-like protein 44)	CML44 At1g21550 F24J8.15	Arabidopsis thaliana (Mouse-ear cress)	155	GO:0005509; GO:0071456	0
CJt002790	g608	Q9FMV4	MED30_ARATH	Mediator of RNA polymerase II transcription subunit 30	MED30 MED30_1 At5g63480 MLE2.11	Arabidopsis thaliana (Mouse-ear cress)	189	GO:0016592	0
CJt113439	g608	Q9FMV4	MED30_ARATH	Mediator of RNA polymerase II transcription subunit 30	MED30 MED30_1 At5g63480 MLE2.11	Arabidopsis thaliana (Mouse-ear cress)	189	GO:0016592	0
CJt108944	g608	Q9FMV4	MED30_ARATH	Mediator of RNA polymerase II transcription subunit 30	MED30 MED30_1 At5g63480 MLE2.11	Arabidopsis thaliana (Mouse-ear cress)	189	GO:0016592	0
CJt108943	g608	Q9FMV4	MED30_ARATH	Mediator of RNA polymerase II transcription subunit 30	MED30 MED30_1 At5g63480 MLE2.11	Arabidopsis thaliana (Mouse-ear cress)	189	GO:0016592	0
CJt002794	g609	Q9FH06	SCP41_ARATH	Serine carboxypeptidase-like 41 (EC 3.4.16.-)	SCPL41 At5g42230 K5J14.3	Arabidopsis thaliana (Mouse-ear cress)	469	GO:0004185; GO:0005576; GO:0005773; GO:0051603	0
CJt002797	g610	Q6Z4N4	40G3_ORYSJ	Ricin B-like lectin R40G3 (Osr40g3)	R40G3 Os07g0684000 LOC_Os07g48500 OsJ_25617 OSJNBa0060O17.15	Oryza sativa subsp. japonica (Rice)	204	GO:0030246	0
CJt052027	g610	Q6Z4N4	40G3_ORYSJ	Ricin B-like lectin R40G3 (Osr40g3)	R40G3 Os07g0684000 LOC_Os07g48500 OsJ_25617 OSJNBa0060O17.15	Oryza sativa subsp. japonica (Rice)	204	GO:0030246	0
CJt013185	g613	Q8RY17-1	WAKLI_ARATH	Wall-associated receptor kinase-like 22 (EC 2.7.11.-)	WAKL22 RFO1 At1g79670 F20B17_27	Arabidopsis thaliana (Mouse-ear cress)	751	GO:0004674; GO:0005524; GO:0005886; GO:0006468; GO:0007166; GO:0009620; GO:0016021; GO:0030247	0
CJt002809	g613	Q9C9L5	WAKLH_ARATH	Wall-associated receptor kinase-like 9 (EC 2.7.11.-)	WAKL9 At1g69730 T6C23.7	Arabidopsis thaliana (Mouse-ear cress)	792	GO:0004674; GO:0005509; GO:0005524; GO:0005886; GO:0006468; GO:0007166; GO:0016021; GO:0030247	0
CJt033943	g614	P10978	POLX_TOBAC	Retrovirus-related Pol polyprotein from transposon TNT 1-94 [Includes: Protease (EC 3.4.23.-); Reverse transcriptase (EC 2.7.7.49); Endonuclease]	0	Nicotiana tabacum (Common tobacco)	1328	GO:0003676; GO:0003964; GO:0004190; GO:0004519; GO:0008270; GO:0015074	0
CJt043846	g614	P10978	POLX_TOBAC	Retrovirus-related Pol polyprotein from transposon TNT 1-94 [Includes: Protease (EC 3.4.23.-); Reverse transcriptase (EC 2.7.7.49); Endonuclease]	0	Nicotiana tabacum (Common tobacco)	1328	GO:0003676; GO:0003964; GO:0004190; GO:0004519; GO:0008270; GO:0015074	0
CJt075272	g614	P10978	POLX_TOBAC	Retrovirus-related Pol polyprotein from transposon TNT 1-94 [Includes: Protease (EC 3.4.23.-); Reverse transcriptase (EC 2.7.7.49); Endonuclease]	0	Nicotiana tabacum (Common tobacco)	1328	GO:0003676; GO:0003964; GO:0004190; GO:0004519; GO:0008270; GO:0015074	0
CJt096619	g614	P10978	POLX_TOBAC	Retrovirus-related Pol polyprotein from transposon TNT 1-94 [Includes: Protease (EC 3.4.23.-); Reverse transcriptase (EC 2.7.7.49); Endonuclease]	0	Nicotiana tabacum (Common tobacco)	1328	GO:0003676; GO:0003964; GO:0004190; GO:0004519; GO:0008270; GO:0015074	0
CJt002812	g614	P10978	POLX_TOBAC	Retrovirus-related Pol polyprotein from transposon TNT 1-94 [Includes: Protease (EC 3.4.23.-); Reverse transcriptase (EC 2.7.7.49); Endonuclease]	0	Nicotiana tabacum (Common tobacco)	1328	GO:0003676; GO:0003964; GO:0004190; GO:0004519; GO:0008270; GO:0015074	0
CJt002825	g616	P17801	KPRO_MAIZE	Putative receptor protein kinase ZmPK1 (EC 2.7.11.1)	PK1	Zea mays (Maize)	817	GO:0004674; GO:0005524; GO:0016021; GO:0048544	0
CJt104941	g616	P17801	KPRO_MAIZE	Putative receptor protein kinase ZmPK1 (EC 2.7.11.1)	PK1	Zea mays (Maize)	817	GO:0004674; GO:0005524; GO:0016021; GO:0048544	0
CJt064888	g616	P17801	KPRO_MAIZE	Putative receptor protein kinase ZmPK1 (EC 2.7.11.1)	PK1	Zea mays (Maize)	817	GO:0004674; GO:0005524; GO:0016021; GO:0048544	0
CJt073518	g617	Q9ZT94	POLR2_ARATH	Retrovirus-related Pol polyprotein from transposon RE2 (Retro element 2) (AtRE2) [Includes: Protease RE2 (EC 3.4.23.-); Reverse transcriptase RE2 (EC 2.7.7.49); Endonuclease RE2]	RE2 At4g02960 T4I9.16	Arabidopsis thaliana (Mouse-ear cress)	1456	GO:0003676; GO:0003964; GO:0004190; GO:0004519; GO:0006310; GO:0015074; GO:0046872	0
CJt002831	g617	Q9ZT94	POLR2_ARATH	Retrovirus-related Pol polyprotein from transposon RE2 (Retro element 2) (AtRE2) [Includes: Protease RE2 (EC 3.4.23.-); Reverse transcriptase RE2 (EC 2.7.7.49); Endonuclease RE2]	RE2 At4g02960 T4I9.16	Arabidopsis thaliana (Mouse-ear cress)	1456	GO:0003676; GO:0003964; GO:0004190; GO:0004519; GO:0006310; GO:0015074; GO:0046872	0
CJt002830	g617	Q9ZT94	POLR2_ARATH	Retrovirus-related Pol polyprotein from transposon RE2 (Retro element 2) (AtRE2) [Includes: Protease RE2 (EC 3.4.23.-); Reverse transcriptase RE2 (EC 2.7.7.49); Endonuclease RE2]	RE2 At4g02960 T4I9.16	Arabidopsis thaliana (Mouse-ear cress)	1456	GO:0003676; GO:0003964; GO:0004190; GO:0004519; GO:0006310; GO:0015074; GO:0046872	0
CJt098592	g617	Q9ZT94	POLR2_ARATH	Retrovirus-related Pol polyprotein from transposon RE2 (Retro element 2) (AtRE2) [Includes: Protease RE2 (EC 3.4.23.-); Reverse transcriptase RE2 (EC 2.7.7.49); Endonuclease RE2]	RE2 At4g02960 T4I9.16	Arabidopsis thaliana (Mouse-ear cress)	1456	GO:0003676; GO:0003964; GO:0004190; GO:0004519; GO:0006310; GO:0015074; GO:0046872	0
CJt108442	g617	Q9ZT94	POLR2_ARATH	Retrovirus-related Pol polyprotein from transposon RE2 (Retro element 2) (AtRE2) [Includes: Protease RE2 (EC 3.4.23.-); Reverse transcriptase RE2 (EC 2.7.7.49); Endonuclease RE2]	RE2 At4g02960 T4I9.16	Arabidopsis thaliana (Mouse-ear cress)	1456	GO:0003676; GO:0003964; GO:0004190; GO:0004519; GO:0006310; GO:0015074; GO:0046872	0
CJt033564	g618	Q941F1-2	PLA15_ARATH	Phospholipase A1-Igamma1, chloroplastic (EC 3.1.1.-)	At1g06800 F4H5.11 F4H5_10	Arabidopsis thaliana (Mouse-ear cress)	515	GO:0004620; GO:0004806; GO:0008970; GO:0009507; GO:0016042; GO:0047714	0
CJt074112	g618	Q941F1-2	PLA15_ARATH	Phospholipase A1-Igamma1, chloroplastic (EC 3.1.1.-)	At1g06800 F4H5.11 F4H5_10	Arabidopsis thaliana (Mouse-ear cress)	515	GO:0004620; GO:0004806; GO:0008970; GO:0009507; GO:0016042; GO:0047714	0
CJt070573	g618	Q941F1-2	PLA15_ARATH	Phospholipase A1-Igamma1, chloroplastic (EC 3.1.1.-)	At1g06800 F4H5.11 F4H5_10	Arabidopsis thaliana (Mouse-ear cress)	515	GO:0004620; GO:0004806; GO:0008970; GO:0009507; GO:0016042; GO:0047714	0
CJt002833	g618	Q941F1-2	PLA15_ARATH	Phospholipase A1-Igamma1, chloroplastic (EC 3.1.1.-)	At1g06800 F4H5.11 F4H5_10	Arabidopsis thaliana (Mouse-ear cress)	515	GO:0004620; GO:0004806; GO:0008970; GO:0009507; GO:0016042; GO:0047714	0
CJt087654	g618	Q941F1-2	PLA15_ARATH	Phospholipase A1-Igamma1, chloroplastic (EC 3.1.1.-)	At1g06800 F4H5.11 F4H5_10	Arabidopsis thaliana (Mouse-ear cress)	515	GO:0004620; GO:0004806; GO:0008970; GO:0009507; GO:0016042; GO:0047714	0
CJt002837	g619	Q94HW2	POLR1_ARATH	Retrovirus-related Pol polyprotein from transposon RE1 (Retro element 1) (AtRE1) [Includes: Protease RE1 (EC 3.4.23.-); Reverse transcriptase RE1 (EC 2.7.7.49); Endonuclease RE1]	RE1 RF12 RF28 At1g58889 R18I; RE1 At1g59265 T4M14.18	Arabidopsis thaliana (Mouse-ear cress)	1466	GO:0003676; GO:0003964; GO:0004190; GO:0004519; GO:0006310; GO:0015074; GO:0046872	0
CJt068804	g619	P10978	POLX_TOBAC	Retrovirus-related Pol polyprotein from transposon TNT 1-94 [Includes: Protease (EC 3.4.23.-); Reverse transcriptase (EC 2.7.7.49); Endonuclease]	0	Nicotiana tabacum (Common tobacco)	1328	GO:0003676; GO:0003964; GO:0004190; GO:0004519; GO:0008270; GO:0015074	0
CJt048149	g619	P10978	POLX_TOBAC	Retrovirus-related Pol polyprotein from transposon TNT 1-94 [Includes: Protease (EC 3.4.23.-); Reverse transcriptase (EC 2.7.7.49); Endonuclease]	0	Nicotiana tabacum (Common tobacco)	1328	GO:0003676; GO:0003964; GO:0004190; GO:0004519; GO:0008270; GO:0015074	0
CJt008614	g621	V9M398	RUN1_VITRO	Disease resistance protein RUN1 (NAD(+) hydrolase RUN1) (EC 3.2.2.6) (NADP(+) hydrolase RUN1) (EC 3.2.2.-) (Resistance to Uncinula necator protein) (MrRUN1)	RUN1	Vitis rotundifolia (Muscadine grape)	1331	GO:0003953; GO:0005634; GO:0005737; GO:0007165; GO:0009817; GO:0019677; GO:0043068; GO:0043531; GO:0050135; GO:0061809	0
CJt098961	g621	V9M2S5	RPV1_VITRO	Disease resistance protein RPV1 (NAD(+) hydrolase RPV1) (EC 3.2.2.6) (Resistance to Plasmopara viticola protein) (MrRVP1)	RPV1	Vitis rotundifolia (Muscadine grape)	1398	GO:0005634; GO:0005737; GO:0007165; GO:0009817; GO:0042803; GO:0043068; GO:0043531; GO:0050135; GO:0061809	0
CJt100490	g621	V9M398	RUN1_VITRO	Disease resistance protein RUN1 (NAD(+) hydrolase RUN1) (EC 3.2.2.6) (NADP(+) hydrolase RUN1) (EC 3.2.2.-) (Resistance to Uncinula necator protein) (MrRUN1)	RUN1	Vitis rotundifolia (Muscadine grape)	1331	GO:0003953; GO:0005634; GO:0005737; GO:0007165; GO:0009817; GO:0019677; GO:0043068; GO:0043531; GO:0050135; GO:0061809	0
CJt046324	g622	Q0WRJ2	TC10A_ARATH	3-dehydrosphinganine reductase TSC10A (EC 1.1.1.102) (3-ketodihydrosphingosine reductase) (KDS reductase) (3-ketosphinganine reductase)	TSC10A At3g06060 F24F17.4	Arabidopsis thaliana (Mouse-ear cress)	326	GO:0005783; GO:0005789; GO:0006666; GO:0016021; GO:0030148; GO:0047560	0
CJt002845	g622	Q0WRJ2	TC10A_ARATH	3-dehydrosphinganine reductase TSC10A (EC 1.1.1.102) (3-ketodihydrosphingosine reductase) (KDS reductase) (3-ketosphinganine reductase)	TSC10A At3g06060 F24F17.4	Arabidopsis thaliana (Mouse-ear cress)	326	GO:0005783; GO:0005789; GO:0006666; GO:0016021; GO:0030148; GO:0047560	0
CJt067994	g623	Q9ZUW3	PP172_ARATH	Pentatricopeptide repeat-containing protein At2g27610	PCMP-H60 At2g27610 F10A12.28 F15K20.29	Arabidopsis thaliana (Mouse-ear cress)	868	GO:0008270; GO:0009451; GO:0043231	0
CJt086106	g623	O65709	FAO4A_ARATH	Long-chain-alcohol oxidase FAO4A (EC 1.1.3.20) (Long-chain fatty alcohol oxidase 4A)	FAO4A At4g19380 T5K18.160	Arabidopsis thaliana (Mouse-ear cress)	726	GO:0016021; GO:0046577; GO:0050660	0
CJt002846	g623	O23169	PP353_ARATH	Pentatricopeptide repeat-containing protein At4g37170	PCMP-H5 At4g37170 AP22.43 C7A10.190	Arabidopsis thaliana (Mouse-ear cress)	691	GO:0008270; GO:0009451; GO:0043231	0
CJt035724	g624	Q9M1I2-2	PTR46_ARATH	Protein NRT1/ PTR FAMILY 5.4 (AtNPF5.4)	NPF5.4 At3g54450 T14E10.20	Arabidopsis thaliana (Mouse-ear cress)	555	GO:0015333; GO:0016021; GO:0035673; GO:1904680	0
CJt013854	g624	Q0WP01	PTR9_ARATH	Protein NRT1/ PTR FAMILY 5.10 (AtNPF5.10)	NPF5.10 At1g22540 F12K8.12	Arabidopsis thaliana (Mouse-ear cress)	557	GO:0015333; GO:0016021; GO:0035673; GO:1904680	0
CJt002847	g624	Q0WP01	PTR9_ARATH	Protein NRT1/ PTR FAMILY 5.10 (AtNPF5.10)	NPF5.10 At1g22540 F12K8.12	Arabidopsis thaliana (Mouse-ear cress)	557	GO:0015333; GO:0016021; GO:0035673; GO:1904680	0
CJt096689	g624	Q9M1I2-2	PTR46_ARATH	Protein NRT1/ PTR FAMILY 5.4 (AtNPF5.4)	NPF5.4 At3g54450 T14E10.20	Arabidopsis thaliana (Mouse-ear cress)	555	GO:0015333; GO:0016021; GO:0035673; GO:1904680	0
CJt103565	g624	Q0WP01	PTR9_ARATH	Protein NRT1/ PTR FAMILY 5.10 (AtNPF5.10)	NPF5.10 At1g22540 F12K8.12	Arabidopsis thaliana (Mouse-ear cress)	557	GO:0015333; GO:0016021; GO:0035673; GO:1904680	0
CJt088405	g624	Q0WP01	PTR9_ARATH	Protein NRT1/ PTR FAMILY 5.10 (AtNPF5.10)	NPF5.10 At1g22540 F12K8.12	Arabidopsis thaliana (Mouse-ear cress)	557	GO:0015333; GO:0016021; GO:0035673; GO:1904680	0
CJt070858	g624	Q9M1I2-2	PTR46_ARATH	Protein NRT1/ PTR FAMILY 5.4 (AtNPF5.4)	NPF5.4 At3g54450 T14E10.20	Arabidopsis thaliana (Mouse-ear cress)	555	GO:0015333; GO:0016021; GO:0035673; GO:1904680	0
CJt096688	g624	Q9M1I2-2	PTR46_ARATH	Protein NRT1/ PTR FAMILY 5.4 (AtNPF5.4)	NPF5.4 At3g54450 T14E10.20	Arabidopsis thaliana (Mouse-ear cress)	555	GO:0015333; GO:0016021; GO:0035673; GO:1904680	0
CJt104880	g625	Q9SZA7	DRL29_ARATH	Probable disease resistance protein At4g33300	At4g33300 F17M5.60	Arabidopsis thaliana (Mouse-ear cress)	816	GO:0005524; GO:0042742; GO:0043531; GO:0048046	0
CJt002851	g625	Q9SZA7	DRL29_ARATH	Probable disease resistance protein At4g33300	At4g33300 F17M5.60	Arabidopsis thaliana (Mouse-ear cress)	816	GO:0005524; GO:0042742; GO:0043531; GO:0048046	0
CJt087871	g625	Q9SZA7	DRL29_ARATH	Probable disease resistance protein At4g33300	At4g33300 F17M5.60	Arabidopsis thaliana (Mouse-ear cress)	816	GO:0005524; GO:0042742; GO:0043531; GO:0048046	0
CJt002852	g626	Q9XEK9	IF2C_EUGGR	Translation initiation factor IF-2, chloroplastic (Fragment)	INFB	Euglena gracilis	822	GO:0003743; GO:0003924; GO:0005525; GO:0009507	0
CJt002855	g627	Q0JKZ0	SNL6_ORYSJ	Cinnamoyl-CoA reductase-like SNL6 (EC 1.2.-.-) (Protein SUPPRESSOR OF NH1-MEDIATED LESION 6)	SNL6 Os01g0639200 LOC_Os01g45200 P0004A09.22 P0004A09.23 P0696E01.43 P0696E01.44	Oryza sativa subsp. japonica (Rice)	379	GO:0003854; GO:0006694; GO:0009809; GO:0016491; GO:0016616; GO:0042742	0
CJt071818	g627	Q0JKZ0	SNL6_ORYSJ	Cinnamoyl-CoA reductase-like SNL6 (EC 1.2.-.-) (Protein SUPPRESSOR OF NH1-MEDIATED LESION 6)	SNL6 Os01g0639200 LOC_Os01g45200 P0004A09.22 P0004A09.23 P0696E01.43 P0696E01.44	Oryza sativa subsp. japonica (Rice)	379	GO:0003854; GO:0006694; GO:0009809; GO:0016491; GO:0016616; GO:0042742	0
CJt002854	g627	Q9SAH9	CCR2_ARATH	Cinnamoyl-CoA reductase 2 (AtCCR2) (EC 1.2.1.44)	CCR2 At1g80820 F23A5.17	Arabidopsis thaliana (Mouse-ear cress)	332	GO:0006952; GO:0007623; GO:0009409; GO:0009699; GO:0016491; GO:0016616; GO:0016621; GO:0042754; GO:0050662	0
CJt055983	g628	P22275	TBA3_MAIZE	Tubulin alpha-3 chain (Alpha-3-tubulin)	TUBA3 TUA3	Zea mays (Maize)	450	GO:0000226; GO:0000278; GO:0003924; GO:0005200; GO:0005525; GO:0005737; GO:0005874; GO:0007017	0
CJt058984	g628	P33629	TBA_PRUDU	Tubulin alpha chain	TUBA	Prunus dulcis (Almond) (Amygdalus dulcis)	450	GO:0003924; GO:0005200; GO:0005525; GO:0005737; GO:0005874; GO:0007017	0
CJt090990	g628	Q6VAF9	TBA4_GOSHI	Tubulin alpha-4 chain (Alpha-4-tubulin)	0	Gossypium hirsutum (Upland cotton) (Gossypium mexicanum)	450	GO:0000226; GO:0000278; GO:0003924; GO:0005200; GO:0005525; GO:0005737; GO:0005874; GO:0007017	0
CJt031780	g628	P33623	TBA1_ANEPH	Tubulin alpha-1 chain	TUBA1	Anemia phyllitidis (Fern) (Osmunda phyllitidis)	451	GO:0003924; GO:0005200; GO:0005525; GO:0005737; GO:0005874; GO:0007017	0
CJt002861	g628	Q6VAF9	TBA4_GOSHI	Tubulin alpha-4 chain (Alpha-4-tubulin)	0	Gossypium hirsutum (Upland cotton) (Gossypium mexicanum)	450	GO:0000226; GO:0000278; GO:0003924; GO:0005200; GO:0005525; GO:0005737; GO:0005874; GO:0007017	0
CJt107148	g628	P33629	TBA_PRUDU	Tubulin alpha chain	TUBA	Prunus dulcis (Almond) (Amygdalus dulcis)	450	GO:0003924; GO:0005200; GO:0005525; GO:0005737; GO:0005874; GO:0007017	0
CJt002862	g628	Q6VAF9	TBA4_GOSHI	Tubulin alpha-4 chain (Alpha-4-tubulin)	0	Gossypium hirsutum (Upland cotton) (Gossypium mexicanum)	450	GO:0000226; GO:0000278; GO:0003924; GO:0005200; GO:0005525; GO:0005737; GO:0005874; GO:0007017	0
CJt002863	g628	P33629	TBA_PRUDU	Tubulin alpha chain	TUBA	Prunus dulcis (Almond) (Amygdalus dulcis)	450	GO:0003924; GO:0005200; GO:0005525; GO:0005737; GO:0005874; GO:0007017	0
CJt028924u	g628	P33629	TBA_PRUDU	Tubulin alpha chain	TUBA	Prunus dulcis (Almond) (Amygdalus dulcis)	450	GO:0003924; GO:0005200; GO:0005525; GO:0005737; GO:0005874; GO:0007017	0
CJt002874	g630	V9M398	RUN1_VITRO	Disease resistance protein RUN1 (NAD(+) hydrolase RUN1) (EC 3.2.2.6) (NADP(+) hydrolase RUN1) (EC 3.2.2.-) (Resistance to Uncinula necator protein) (MrRUN1)	RUN1	Vitis rotundifolia (Muscadine grape)	1331	GO:0003953; GO:0005634; GO:0005737; GO:0007165; GO:0009817; GO:0019677; GO:0043068; GO:0043531; GO:0050135; GO:0061809	0
CJt099830	g631	Q9LPQ3	M2K7_ARATH	Mitogen-activated protein kinase kinase 7 (AtMKK7) (MAP kinase kinase 7) (EC 2.7.12.2) (Protein BUSHY AND DWARF 1)	MKK7 BUD1 At1g18350 F15H18.14	Arabidopsis thaliana (Mouse-ear cress)	307	GO:0002229; GO:0004674; GO:0004708; GO:0005524; GO:0005737; GO:0007346; GO:0009862; GO:0009926; GO:0016301; GO:0023014; GO:0031098; GO:0032147; GO:0042742	0
CJt094083	g631	Q9LPQ3	M2K7_ARATH	Mitogen-activated protein kinase kinase 7 (AtMKK7) (MAP kinase kinase 7) (EC 2.7.12.2) (Protein BUSHY AND DWARF 1)	MKK7 BUD1 At1g18350 F15H18.14	Arabidopsis thaliana (Mouse-ear cress)	307	GO:0002229; GO:0004674; GO:0004708; GO:0005524; GO:0005737; GO:0007346; GO:0009862; GO:0009926; GO:0016301; GO:0023014; GO:0031098; GO:0032147; GO:0042742	0
CJt085786	g631	Q9LPQ3	M2K7_ARATH	Mitogen-activated protein kinase kinase 7 (AtMKK7) (MAP kinase kinase 7) (EC 2.7.12.2) (Protein BUSHY AND DWARF 1)	MKK7 BUD1 At1g18350 F15H18.14	Arabidopsis thaliana (Mouse-ear cress)	307	GO:0002229; GO:0004674; GO:0004708; GO:0005524; GO:0005737; GO:0007346; GO:0009862; GO:0009926; GO:0016301; GO:0023014; GO:0031098; GO:0032147; GO:0042742	0
CJt002876	g631	Q9LPQ3	M2K7_ARATH	Mitogen-activated protein kinase kinase 7 (AtMKK7) (MAP kinase kinase 7) (EC 2.7.12.2) (Protein BUSHY AND DWARF 1)	MKK7 BUD1 At1g18350 F15H18.14	Arabidopsis thaliana (Mouse-ear cress)	307	GO:0002229; GO:0004674; GO:0004708; GO:0005524; GO:0005737; GO:0007346; GO:0009862; GO:0009926; GO:0016301; GO:0023014; GO:0031098; GO:0032147; GO:0042742	0
CJt038005	g631	Q9FYB5	DNJ11_ARATH	Chaperone protein dnaJ 11, chloroplastic (AtDjC11) (AtJ11)	ATJ11 C11 J11 At4g36040 T19K4.170	Arabidopsis thaliana (Mouse-ear cress)	161	GO:0005634; GO:0009507; GO:0009536; GO:0009570	0
CJt074975	g631	Q9FX43	M2K9_ARATH	Mitogen-activated protein kinase kinase 9 (AtMKK9) (MAP kinase kinase 9) (EC 2.7.12.2)	MKK9 MAP2K9 At1g73500 T9L24.32	Arabidopsis thaliana (Mouse-ear cress)	310	GO:0004674; GO:0004708; GO:0005524; GO:0005634; GO:0005737; GO:0007346; GO:0009611; GO:0009620; GO:0009651; GO:0009693; GO:0009873; GO:0010120; GO:0010150; GO:0023014; GO:0030295; GO:0031098; GO:0032147; GO:0045893; GO:0046777; GO:0071456	0
CJt002887	g633	Q9LMT7	MAIN_ARATH	Protein MAINTENANCE OF MERISTEMS	MAIN At1g17930 F2H15.15	Arabidopsis thaliana (Mouse-ear cress)	478	GO:0005634; GO:0007275; GO:0008483; GO:0040008; GO:0048507	0
CJt080312	g633	F4IFD0	MAIL2_ARATH	Protein MAIN-LIKE 2	At2g04865	Arabidopsis thaliana (Mouse-ear cress)	667	GO:0005634; GO:0008483	0
CJt062345	g633	F4IFD0	MAIL2_ARATH	Protein MAIN-LIKE 2	At2g04865	Arabidopsis thaliana (Mouse-ear cress)	667	GO:0005634; GO:0008483	0
CJt052974	g633	Q9LMT7	MAIN_ARATH	Protein MAINTENANCE OF MERISTEMS	MAIN At1g17930 F2H15.15	Arabidopsis thaliana (Mouse-ear cress)	478	GO:0005634; GO:0007275; GO:0008483; GO:0040008; GO:0048507	0
CJt104570	g633	Q9LMT7	MAIN_ARATH	Protein MAINTENANCE OF MERISTEMS	MAIN At1g17930 F2H15.15	Arabidopsis thaliana (Mouse-ear cress)	478	GO:0005634; GO:0007275; GO:0008483; GO:0040008; GO:0048507	0
CJt082188	g633	Q9LMT7	MAIN_ARATH	Protein MAINTENANCE OF MERISTEMS	MAIN At1g17930 F2H15.15	Arabidopsis thaliana (Mouse-ear cress)	478	GO:0005634; GO:0007275; GO:0008483; GO:0040008; GO:0048507	0
CJt052975	g633	F4IFD0	MAIL2_ARATH	Protein MAIN-LIKE 2	At2g04865	Arabidopsis thaliana (Mouse-ear cress)	667	GO:0005634; GO:0008483	0
CJt102165	g633	Q9SK32	MAIL1_ARATH	Protein MAIN-LIKE 1	MAIL1 At2g25010	Arabidopsis thaliana (Mouse-ear cress)	509	GO:0005634; GO:0008483; GO:0010073; GO:0010082; GO:0016458	0
CJt046164	g633	F4IFD0	MAIL2_ARATH	Protein MAIN-LIKE 2	At2g04865	Arabidopsis thaliana (Mouse-ear cress)	667	GO:0005634; GO:0008483	0
CJt046163	g633	Q9LMT7	MAIN_ARATH	Protein MAINTENANCE OF MERISTEMS	MAIN At1g17930 F2H15.15	Arabidopsis thaliana (Mouse-ear cress)	478	GO:0005634; GO:0007275; GO:0008483; GO:0040008; GO:0048507	0
CJt008431	g634	P51567-1	AFC2_ARATH	Serine/threonine-protein kinase AFC2 (EC 2.7.12.1)	AFC2 At4g24740 F22K18.60	Arabidopsis thaliana (Mouse-ear cress)	427	GO:0004672; GO:0004674; GO:0004712; GO:0005524; GO:0006397; GO:0046777	0
CJt043212	g636	Q9SJ44-3	UEV1C_ARATH	Ubiquitin-conjugating enzyme E2 variant 1C (Ubc enzyme variant 1C) (Protein MMS ZWEI HOMOLOG 3)	UEV1C MMZ3 At2g36060 F11F19.3	Arabidopsis thaliana (Mouse-ear cress)	145	GO:0005634; GO:0005783; GO:0005829; GO:0006301; GO:0031372; GO:0061631; GO:0070534	0
CJt111605	g636	Q9SJ44-3	UEV1C_ARATH	Ubiquitin-conjugating enzyme E2 variant 1C (Ubc enzyme variant 1C) (Protein MMS ZWEI HOMOLOG 3)	UEV1C MMZ3 At2g36060 F11F19.3	Arabidopsis thaliana (Mouse-ear cress)	145	GO:0005634; GO:0005783; GO:0005829; GO:0006301; GO:0031372; GO:0061631; GO:0070534	0
CJt095588	g637	Q9SK82	U85A1_ARATH	UDP-glycosyltransferase 85A1 (EC 2.4.1.-) (Cytokinin-O-glucosyltransferase 2) (Zeatin O-glucosyltransferase 2) (AtZOG2)	UGT85A1 ZOG2 At1g22400 F12K8.26	Arabidopsis thaliana (Mouse-ear cress)	489	GO:0008194; GO:0015020; GO:0043231; GO:0050403; GO:0050502; GO:0080043; GO:0080044	0
CJt013476	g637	Q9SK82	U85A1_ARATH	UDP-glycosyltransferase 85A1 (EC 2.4.1.-) (Cytokinin-O-glucosyltransferase 2) (Zeatin O-glucosyltransferase 2) (AtZOG2)	UGT85A1 ZOG2 At1g22400 F12K8.26	Arabidopsis thaliana (Mouse-ear cress)	489	GO:0008194; GO:0015020; GO:0043231; GO:0050403; GO:0050502; GO:0080043; GO:0080044	0
CJt002896	g637	G3FIN9	UGTK5_MANES	Linamarin synthase 2 (EC 2.4.1.63) (Cyanohydrin UDP-glucosyltransferase UGT85K5)	UGT85K5	Manihot esculenta (Cassava) (Jatropha manihot)	483	GO:0006952; GO:0050057	0
CJt044087	g637	Q9SK82	U85A1_ARATH	UDP-glycosyltransferase 85A1 (EC 2.4.1.-) (Cytokinin-O-glucosyltransferase 2) (Zeatin O-glucosyltransferase 2) (AtZOG2)	UGT85A1 ZOG2 At1g22400 F12K8.26	Arabidopsis thaliana (Mouse-ear cress)	489	GO:0008194; GO:0015020; GO:0043231; GO:0050403; GO:0050502; GO:0080043; GO:0080044	0
CJt059116	g637	Q9SK82	U85A1_ARATH	UDP-glycosyltransferase 85A1 (EC 2.4.1.-) (Cytokinin-O-glucosyltransferase 2) (Zeatin O-glucosyltransferase 2) (AtZOG2)	UGT85A1 ZOG2 At1g22400 F12K8.26	Arabidopsis thaliana (Mouse-ear cress)	489	GO:0008194; GO:0015020; GO:0043231; GO:0050403; GO:0050502; GO:0080043; GO:0080044	0
CJt002895	g637	Q9LME8	U85A7_ARATH	UDP-glycosyltransferase 85A7 (EC 2.4.1.-)	UGT85A7 At1g22340 T16E15.5	Arabidopsis thaliana (Mouse-ear cress)	487	GO:0005829; GO:0008194; GO:0015020; GO:0043231; GO:0080043; GO:0080044	0
CJt056090	g637	Q9SK82	U85A1_ARATH	UDP-glycosyltransferase 85A1 (EC 2.4.1.-) (Cytokinin-O-glucosyltransferase 2) (Zeatin O-glucosyltransferase 2) (AtZOG2)	UGT85A1 ZOG2 At1g22400 F12K8.26	Arabidopsis thaliana (Mouse-ear cress)	489	GO:0008194; GO:0015020; GO:0043231; GO:0050403; GO:0050502; GO:0080043; GO:0080044	0
CJt067889	g637	U3U992	UGT8_CATRO	7-deoxyloganetic acid glucosyltransferase (EC 2.4.1.323) (UDP-glucose glucosyltransferase 8) (CrUGT8) (UDP-glycosyltransferase 709C2)	UGT709C2 UGT8	Catharanthus roseus (Madagascar periwinkle) (Vinca rosea)	482	GO:0035251; GO:0102970; GO:1900994	0
CJt057823	g637	U5NH37	7DLGT_CATRO	7-deoxyloganetic acid glucosyl transferase (7-DLGT) (Cr7DLGT) (EC 2.4.1.323) (UDP glycosyltransferase 709C2) (UDP-sugar glycosyltransferase 8) (Cr-UGT8)	7DLGT UGT709C2 UGT8 Caros009839	Catharanthus roseus (Madagascar periwinkle) (Vinca rosea)	482	GO:0005634; GO:0005829; GO:0102970	0
CJt009939	g637	Q9ZUV0	U86A2_ARATH	UDP-glycosyltransferase 86A2 (EC 2.4.1.-)	UGT86A2 At2g28080 F24D13.13	Arabidopsis thaliana (Mouse-ear cress)	482	GO:0008194; GO:0016758; GO:0043231	0
CJt002898	g638	P10978	POLX_TOBAC	Retrovirus-related Pol polyprotein from transposon TNT 1-94 [Includes: Protease (EC 3.4.23.-); Reverse transcriptase (EC 2.7.7.49); Endonuclease]	0	Nicotiana tabacum (Common tobacco)	1328	GO:0003676; GO:0003964; GO:0004190; GO:0004519; GO:0008270; GO:0015074	0
CJt042367	g638	P10978	POLX_TOBAC	Retrovirus-related Pol polyprotein from transposon TNT 1-94 [Includes: Protease (EC 3.4.23.-); Reverse transcriptase (EC 2.7.7.49); Endonuclease]	0	Nicotiana tabacum (Common tobacco)	1328	GO:0003676; GO:0003964; GO:0004190; GO:0004519; GO:0008270; GO:0015074	0
CJt044500	g638	P10978	POLX_TOBAC	Retrovirus-related Pol polyprotein from transposon TNT 1-94 [Includes: Protease (EC 3.4.23.-); Reverse transcriptase (EC 2.7.7.49); Endonuclease]	0	Nicotiana tabacum (Common tobacco)	1328	GO:0003676; GO:0003964; GO:0004190; GO:0004519; GO:0008270; GO:0015074	0
CJt016413	g638	P10978	POLX_TOBAC	Retrovirus-related Pol polyprotein from transposon TNT 1-94 [Includes: Protease (EC 3.4.23.-); Reverse transcriptase (EC 2.7.7.49); Endonuclease]	0	Nicotiana tabacum (Common tobacco)	1328	GO:0003676; GO:0003964; GO:0004190; GO:0004519; GO:0008270; GO:0015074	0
CJt036292	g639	Q9FK23	MTEF8_ARATH	Transcription termination factor MTERF8, chloroplastic (Mitochondrial transcription termination factor 8) (Protein PLASTID TRANSCRIPTIONALLY ACTIVE 15)	MTERF8 PTAC15 At5g54180 K18G13.5	Arabidopsis thaliana (Mouse-ear cress)	500	GO:0003690; GO:0006353; GO:0006355; GO:0009507; GO:0009508; GO:0009658; GO:0032502; GO:0042644	0
CJt116064	g640	W0RYD3	SSG4_ORYSJ	Protein SUBSTANDARD STARCH GRAIN 4, chloroplastic (Translocon at the inner-envelope- membrane of chloroplasts SSG4)	SSG4 Os01g0179400 LOC_Os01g08420 P0406H10.19	Oryza sativa subsp. japonica (Rice)	2135	GO:0005887; GO:0009306; GO:0009501; GO:0009660; GO:0009706; GO:0031972	0
CJt002904	g640	W0RYD3	SSG4_ORYSJ	Protein SUBSTANDARD STARCH GRAIN 4, chloroplastic (Translocon at the inner-envelope- membrane of chloroplasts SSG4)	SSG4 Os01g0179400 LOC_Os01g08420 P0406H10.19	Oryza sativa subsp. japonica (Rice)	2135	GO:0005887; GO:0009306; GO:0009501; GO:0009660; GO:0009706; GO:0031972	0
CJt042542	g641	P93604	LRK10_WHEAT	Rust resistance kinase Lr10 (EC 2.7.11.1) (Probable receptor-like serine/threonine-protein kinase LRK10)	LRK10	Triticum aestivum (Wheat)	636	GO:0004674; GO:0005524; GO:0005886; GO:0016021	0
CJt060116	g641	P93604	LRK10_WHEAT	Rust resistance kinase Lr10 (EC 2.7.11.1) (Probable receptor-like serine/threonine-protein kinase LRK10)	LRK10	Triticum aestivum (Wheat)	636	GO:0004674; GO:0005524; GO:0005886; GO:0016021	0
CJt002910	g641	Q9FF29	PR5K_ARATH	PR5-like receptor kinase (EC 2.7.11.1)	PR5K At5g38280 MXA21.170	Arabidopsis thaliana (Mouse-ear cress)	665	GO:0004672; GO:0004675; GO:0005524; GO:0009506; GO:0009620; GO:0016021	0
CJt106562	g641	P93604	LRK10_WHEAT	Rust resistance kinase Lr10 (EC 2.7.11.1) (Probable receptor-like serine/threonine-protein kinase LRK10)	LRK10	Triticum aestivum (Wheat)	636	GO:0004674; GO:0005524; GO:0005886; GO:0016021	0
CJt107747	g641	P93604	LRK10_WHEAT	Rust resistance kinase Lr10 (EC 2.7.11.1) (Probable receptor-like serine/threonine-protein kinase LRK10)	LRK10	Triticum aestivum (Wheat)	636	GO:0004674; GO:0005524; GO:0005886; GO:0016021	0
CJt034376	g642	P10978	POLX_TOBAC	Retrovirus-related Pol polyprotein from transposon TNT 1-94 [Includes: Protease (EC 3.4.23.-); Reverse transcriptase (EC 2.7.7.49); Endonuclease]	0	Nicotiana tabacum (Common tobacco)	1328	GO:0003676; GO:0003964; GO:0004190; GO:0004519; GO:0008270; GO:0015074	0
CJt032415	g642	P10978	POLX_TOBAC	Retrovirus-related Pol polyprotein from transposon TNT 1-94 [Includes: Protease (EC 3.4.23.-); Reverse transcriptase (EC 2.7.7.49); Endonuclease]	0	Nicotiana tabacum (Common tobacco)	1328	GO:0003676; GO:0003964; GO:0004190; GO:0004519; GO:0008270; GO:0015074	0
CJt023247	g642	P10978	POLX_TOBAC	Retrovirus-related Pol polyprotein from transposon TNT 1-94 [Includes: Protease (EC 3.4.23.-); Reverse transcriptase (EC 2.7.7.49); Endonuclease]	0	Nicotiana tabacum (Common tobacco)	1328	GO:0003676; GO:0003964; GO:0004190; GO:0004519; GO:0008270; GO:0015074	0
CJt002913	g642	P10978	POLX_TOBAC	Retrovirus-related Pol polyprotein from transposon TNT 1-94 [Includes: Protease (EC 3.4.23.-); Reverse transcriptase (EC 2.7.7.49); Endonuclease]	0	Nicotiana tabacum (Common tobacco)	1328	GO:0003676; GO:0003964; GO:0004190; GO:0004519; GO:0008270; GO:0015074	0
CJt002912	g642	P10978	POLX_TOBAC	Retrovirus-related Pol polyprotein from transposon TNT 1-94 [Includes: Protease (EC 3.4.23.-); Reverse transcriptase (EC 2.7.7.49); Endonuclease]	0	Nicotiana tabacum (Common tobacco)	1328	GO:0003676; GO:0003964; GO:0004190; GO:0004519; GO:0008270; GO:0015074	0
CJt023484	g643	Q6AWW5	Y5262_ARATH	Ankyrin repeat-containing protein At5g02620	At5g02620 T22P11.210	Arabidopsis thaliana (Mouse-ear cress)	524	GO:0005783; GO:0005886; GO:0016021	0
CJt002914	g643	Q9ZU96	Y2168_ARATH	Ankyrin repeat-containing protein At2g01680	At2g01680 T8O11.15	Arabidopsis thaliana (Mouse-ear cress)	532	GO:0005886; GO:0016021	0
CJt048466	g644	P10978	POLX_TOBAC	Retrovirus-related Pol polyprotein from transposon TNT 1-94 [Includes: Protease (EC 3.4.23.-); Reverse transcriptase (EC 2.7.7.49); Endonuclease]	0	Nicotiana tabacum (Common tobacco)	1328	GO:0003676; GO:0003964; GO:0004190; GO:0004519; GO:0008270; GO:0015074	0
CJt002915	g644	P92519	M810_ARATH	Uncharacterized mitochondrial protein AtMg00810 (ORF240b)	AtMg00810; At2g07683	Arabidopsis thaliana (Mouse-ear cress)	240	GO:0005739	0
CJt068303	g644	P92519	M810_ARATH	Uncharacterized mitochondrial protein AtMg00810 (ORF240b)	AtMg00810; At2g07683	Arabidopsis thaliana (Mouse-ear cress)	240	GO:0005739	0
CJt083079	g644	P10978	POLX_TOBAC	Retrovirus-related Pol polyprotein from transposon TNT 1-94 [Includes: Protease (EC 3.4.23.-); Reverse transcriptase (EC 2.7.7.49); Endonuclease]	0	Nicotiana tabacum (Common tobacco)	1328	GO:0003676; GO:0003964; GO:0004190; GO:0004519; GO:0008270; GO:0015074	0
CJt002915u	g644	P10978	POLX_TOBAC	Retrovirus-related Pol polyprotein from transposon TNT 1-94 [Includes: Protease (EC 3.4.23.-); Reverse transcriptase (EC 2.7.7.49); Endonuclease]	0	Nicotiana tabacum (Common tobacco)	1328	GO:0003676; GO:0003964; GO:0004190; GO:0004519; GO:0008270; GO:0015074	0
CJt010394	g645	P0C5D0	REHYB_ORYSI	1-Cys peroxiredoxin B (1-Cys Prx B) (EC 1.11.1.15) (Thioredoxin peroxidase B)	OsI_026085	Oryza sativa subsp. indica (Rice)	220	GO:0004601; GO:0005623; GO:0005634; GO:0005737; GO:0045454; GO:0051920	0
CJt002932	g645	P52572	REHY_HORVU	1-Cys peroxiredoxin PER1 (EC 1.11.1.15) (B15C) (Rehydrin homolog) (Thioredoxin peroxidase)	PER1	Hordeum vulgare (Barley)	218	GO:0004601; GO:0005623; GO:0005634; GO:0005737; GO:0045454; GO:0051920	0
CJt031432	g646	O81825	DRL28_ARATH	Probable disease resistance protein At4g27220	At4g27220 M4I22.30	Arabidopsis thaliana (Mouse-ear cress)	919	GO:0005524; GO:0006952; GO:0043531	0
CJt084500	g646	O81825	DRL28_ARATH	Probable disease resistance protein At4g27220	At4g27220 M4I22.30	Arabidopsis thaliana (Mouse-ear cress)	919	GO:0005524; GO:0006952; GO:0043531	0
CJt002957	g648	Q651J5	PHO13_ORYSJ	Phosphate transporter PHO1-3 (Protein PHO1-3) (OsPHO1;3)	PHO1-3 Os06g0493600 LOC_Os06g29790 B1423D04.17	Oryza sativa subsp. japonica (Rice)	828	GO:0000822; GO:0005737; GO:0005794; GO:0005886; GO:0006817; GO:0015114; GO:0016021; GO:0016036	0
CJt002963	g649	P0C2F6	RNHX1_ARATH	Putative ribonuclease H protein At1g65750 (EC 3.1.26.4)	At1g65750 F1E22.12	Arabidopsis thaliana (Mouse-ear cress)	620	GO:0003676; GO:0004523; GO:0046872	0
CJt082258	g649	P0CV25	RLR78_PLAVT	Secreted RxLR effector protein 78	RXLR78	Plasmopara viticola (Downy mildew of grapevine) (Botrytis viticola)	113	GO:0005576; GO:0009405; GO:0043657	0
CJt031769	g650	F4JTS8	NOV_ARATH	Protein NO VEIN (Protein EMBRYO DEFECTIVE 2597)	NOV EMB2597 At4g13750 F18A5.130 F18A5.140	Arabidopsis thaliana (Mouse-ear cress)	2729	GO:0001708; GO:0005634; GO:0009793; GO:0009926; GO:0010305; GO:0019827; GO:0048364	0
CJt025454	g650	F4JTS8	NOV_ARATH	Protein NO VEIN (Protein EMBRYO DEFECTIVE 2597)	NOV EMB2597 At4g13750 F18A5.130 F18A5.140	Arabidopsis thaliana (Mouse-ear cress)	2729	GO:0001708; GO:0005634; GO:0009793; GO:0009926; GO:0010305; GO:0019827; GO:0048364	0
CJt002967	g651	P10978	POLX_TOBAC	Retrovirus-related Pol polyprotein from transposon TNT 1-94 [Includes: Protease (EC 3.4.23.-); Reverse transcriptase (EC 2.7.7.49); Endonuclease]	0	Nicotiana tabacum (Common tobacco)	1328	GO:0003676; GO:0003964; GO:0004190; GO:0004519; GO:0008270; GO:0015074	0
CJt076263	g651	P10978	POLX_TOBAC	Retrovirus-related Pol polyprotein from transposon TNT 1-94 [Includes: Protease (EC 3.4.23.-); Reverse transcriptase (EC 2.7.7.49); Endonuclease]	0	Nicotiana tabacum (Common tobacco)	1328	GO:0003676; GO:0003964; GO:0004190; GO:0004519; GO:0008270; GO:0015074	0
CJt002966	g651	P10978	POLX_TOBAC	Retrovirus-related Pol polyprotein from transposon TNT 1-94 [Includes: Protease (EC 3.4.23.-); Reverse transcriptase (EC 2.7.7.49); Endonuclease]	0	Nicotiana tabacum (Common tobacco)	1328	GO:0003676; GO:0003964; GO:0004190; GO:0004519; GO:0008270; GO:0015074	0
CJt013914	g651	P10978	POLX_TOBAC	Retrovirus-related Pol polyprotein from transposon TNT 1-94 [Includes: Protease (EC 3.4.23.-); Reverse transcriptase (EC 2.7.7.49); Endonuclease]	0	Nicotiana tabacum (Common tobacco)	1328	GO:0003676; GO:0003964; GO:0004190; GO:0004519; GO:0008270; GO:0015074	0
CJt090823	g651	P10978	POLX_TOBAC	Retrovirus-related Pol polyprotein from transposon TNT 1-94 [Includes: Protease (EC 3.4.23.-); Reverse transcriptase (EC 2.7.7.49); Endonuclease]	0	Nicotiana tabacum (Common tobacco)	1328	GO:0003676; GO:0003964; GO:0004190; GO:0004519; GO:0008270; GO:0015074	0
CJt098120	g651	P10978	POLX_TOBAC	Retrovirus-related Pol polyprotein from transposon TNT 1-94 [Includes: Protease (EC 3.4.23.-); Reverse transcriptase (EC 2.7.7.49); Endonuclease]	0	Nicotiana tabacum (Common tobacco)	1328	GO:0003676; GO:0003964; GO:0004190; GO:0004519; GO:0008270; GO:0015074	0
CJt046686	g651	Q9ZT94	POLR2_ARATH	Retrovirus-related Pol polyprotein from transposon RE2 (Retro element 2) (AtRE2) [Includes: Protease RE2 (EC 3.4.23.-); Reverse transcriptase RE2 (EC 2.7.7.49); Endonuclease RE2]	RE2 At4g02960 T4I9.16	Arabidopsis thaliana (Mouse-ear cress)	1456	GO:0003676; GO:0003964; GO:0004190; GO:0004519; GO:0006310; GO:0015074; GO:0046872	0
CJt046687	g651	Q9ZT94	POLR2_ARATH	Retrovirus-related Pol polyprotein from transposon RE2 (Retro element 2) (AtRE2) [Includes: Protease RE2 (EC 3.4.23.-); Reverse transcriptase RE2 (EC 2.7.7.49); Endonuclease RE2]	RE2 At4g02960 T4I9.16	Arabidopsis thaliana (Mouse-ear cress)	1456	GO:0003676; GO:0003964; GO:0004190; GO:0004519; GO:0006310; GO:0015074; GO:0046872	0
CJt005995	g651	Q9ZT94	POLR2_ARATH	Retrovirus-related Pol polyprotein from transposon RE2 (Retro element 2) (AtRE2) [Includes: Protease RE2 (EC 3.4.23.-); Reverse transcriptase RE2 (EC 2.7.7.49); Endonuclease RE2]	RE2 At4g02960 T4I9.16	Arabidopsis thaliana (Mouse-ear cress)	1456	GO:0003676; GO:0003964; GO:0004190; GO:0004519; GO:0006310; GO:0015074; GO:0046872	0
CJt009169	g652	Q5N9X2	LAC4_ORYSJ	Laccase-4 (EC 1.10.3.2) (Benzenediol:oxygen oxidoreductase 4) (Diphenol oxidase 4) (Urishiol oxidase 4)	LAC4 Os01g0842400 LOC_Os01g62480 OsJ_003940 P0406G08.11	Oryza sativa subsp. japonica (Rice)	579	GO:0004322; GO:0005507; GO:0005886; GO:0006826; GO:0046274; GO:0048046; GO:0052716; GO:0055072	0
CJt002969	g652	Q5N9X2	LAC4_ORYSJ	Laccase-4 (EC 1.10.3.2) (Benzenediol:oxygen oxidoreductase 4) (Diphenol oxidase 4) (Urishiol oxidase 4)	LAC4 Os01g0842400 LOC_Os01g62480 OsJ_003940 P0406G08.11	Oryza sativa subsp. japonica (Rice)	579	GO:0004322; GO:0005507; GO:0005886; GO:0006826; GO:0046274; GO:0048046; GO:0052716; GO:0055072	0
CJt016218	g653	Q94HW2	POLR1_ARATH	Retrovirus-related Pol polyprotein from transposon RE1 (Retro element 1) (AtRE1) [Includes: Protease RE1 (EC 3.4.23.-); Reverse transcriptase RE1 (EC 2.7.7.49); Endonuclease RE1]	RE1 RF12 RF28 At1g58889 R18I; RE1 At1g59265 T4M14.18	Arabidopsis thaliana (Mouse-ear cress)	1466	GO:0003676; GO:0003964; GO:0004190; GO:0004519; GO:0006310; GO:0015074; GO:0046872	0
CJt007954	g654	Q94HW2	POLR1_ARATH	Retrovirus-related Pol polyprotein from transposon RE1 (Retro element 1) (AtRE1) [Includes: Protease RE1 (EC 3.4.23.-); Reverse transcriptase RE1 (EC 2.7.7.49); Endonuclease RE1]	RE1 RF12 RF28 At1g58889 R18I; RE1 At1g59265 T4M14.18	Arabidopsis thaliana (Mouse-ear cress)	1466	GO:0003676; GO:0003964; GO:0004190; GO:0004519; GO:0006310; GO:0015074; GO:0046872	0
CJt002975	g654	Q94HW2	POLR1_ARATH	Retrovirus-related Pol polyprotein from transposon RE1 (Retro element 1) (AtRE1) [Includes: Protease RE1 (EC 3.4.23.-); Reverse transcriptase RE1 (EC 2.7.7.49); Endonuclease RE1]	RE1 RF12 RF28 At1g58889 R18I; RE1 At1g59265 T4M14.18	Arabidopsis thaliana (Mouse-ear cress)	1466	GO:0003676; GO:0003964; GO:0004190; GO:0004519; GO:0006310; GO:0015074; GO:0046872	0
CJt046172	g655	P92523	M860_ARATH	Uncharacterized mitochondrial protein AtMg00860 (ORF158)	AtMg00860	Arabidopsis thaliana (Mouse-ear cress)	158	GO:0005739	0
CJt042450	g656	Q9FYK2	CML25_ARATH	Probable calcium-binding protein CML25 (Calmodulin-like protein 25)	CML25 At1g24620 F21J9.28	Arabidopsis thaliana (Mouse-ear cress)	186	GO:0005509; GO:0005634; GO:0005737; GO:0009409; GO:0048767	0
CJt042008	g656	Q9FYK2	CML25_ARATH	Probable calcium-binding protein CML25 (Calmodulin-like protein 25)	CML25 At1g24620 F21J9.28	Arabidopsis thaliana (Mouse-ear cress)	186	GO:0005509; GO:0005634; GO:0005737; GO:0009409; GO:0048767	0
CJt061167	g656	Q9FYK2	CML25_ARATH	Probable calcium-binding protein CML25 (Calmodulin-like protein 25)	CML25 At1g24620 F21J9.28	Arabidopsis thaliana (Mouse-ear cress)	186	GO:0005509; GO:0005634; GO:0005737; GO:0009409; GO:0048767	0
CJt039774	g656	Q9FYK2	CML25_ARATH	Probable calcium-binding protein CML25 (Calmodulin-like protein 25)	CML25 At1g24620 F21J9.28	Arabidopsis thaliana (Mouse-ear cress)	186	GO:0005509; GO:0005634; GO:0005737; GO:0009409; GO:0048767	0
CJt070683	g656	Q8RZB5	CML10_ORYSJ	Probable calcium-binding protein CML10 (Calmodulin-like protein 10)	CML10 Os01g0949500 LOC_Os01g72100 B1147A04.18 OsJ_04761	Oryza sativa subsp. japonica (Rice)	185	GO:0005509	0
CJt002977	g656	Q9FYK2	CML25_ARATH	Probable calcium-binding protein CML25 (Calmodulin-like protein 25)	CML25 At1g24620 F21J9.28	Arabidopsis thaliana (Mouse-ear cress)	186	GO:0005509; GO:0005634; GO:0005737; GO:0009409; GO:0048767	0
CJt064968	g657	Q9FYK2	CML25_ARATH	Probable calcium-binding protein CML25 (Calmodulin-like protein 25)	CML25 At1g24620 F21J9.28	Arabidopsis thaliana (Mouse-ear cress)	186	GO:0005509; GO:0005634; GO:0005737; GO:0009409; GO:0048767	0
CJt002978	g657	Q8RZB5	CML10_ORYSJ	Probable calcium-binding protein CML10 (Calmodulin-like protein 10)	CML10 Os01g0949500 LOC_Os01g72100 B1147A04.18 OsJ_04761	Oryza sativa subsp. japonica (Rice)	185	GO:0005509	0
CJt098200	g657	Q8RZB5	CML10_ORYSJ	Probable calcium-binding protein CML10 (Calmodulin-like protein 10)	CML10 Os01g0949500 LOC_Os01g72100 B1147A04.18 OsJ_04761	Oryza sativa subsp. japonica (Rice)	185	GO:0005509	0
CJt058540	g658	Q94HW2	POLR1_ARATH	Retrovirus-related Pol polyprotein from transposon RE1 (Retro element 1) (AtRE1) [Includes: Protease RE1 (EC 3.4.23.-); Reverse transcriptase RE1 (EC 2.7.7.49); Endonuclease RE1]	RE1 RF12 RF28 At1g58889 R18I; RE1 At1g59265 T4M14.18	Arabidopsis thaliana (Mouse-ear cress)	1466	GO:0003676; GO:0003964; GO:0004190; GO:0004519; GO:0006310; GO:0015074; GO:0046872	0
CJt002979	g658	P0CV72	RL161_PLAVT	Secreted RxLR effector protein 161	RXLR161	Plasmopara viticola (Downy mildew of grapevine) (Botrytis viticola)	142	GO:0005576; GO:0009405; GO:0042025	0
CJt002981	g659	H1A988	C7254_GLYUR	11-oxo-beta-amyrin 30-oxidase (EC 1.14.14.115) (Cytochrome P450 72A154)	CYP72A154	Glycyrrhiza uralensis (Chinese licorice) (Glycyrrhiza shiheziensis)	523	GO:0005506; GO:0016021; GO:0016709; GO:0020037; GO:0102375; GO:1902382; GO:1902386	0
CJt037320	g660	Q9FHB6	DTX16_ARATH	Protein DETOXIFICATION 16 (AtDTX16) (Multidrug and toxic compound extrusion protein 16) (MATE protein 16)	DTX16 At5g52450 K24M7.20	Arabidopsis thaliana (Mouse-ear cress)	486	GO:0005774; GO:0009536; GO:0009624; GO:0015297; GO:0016020; GO:0016021; GO:0022857; GO:0042910	0
CJt021797	g660	Q8VYL8	DTX10_ARATH	Protein DETOXIFICATION 10 (AtDTX10) (Multidrug and toxic compound extrusion protein 10) (MATE protein 10)	DTX10 At1g15150 F9L1.9	Arabidopsis thaliana (Mouse-ear cress)	487	GO:0015297; GO:0016020; GO:0016021; GO:0022857; GO:0042910	0
CJt090193	g660	Q8L731	DTX12_ARATH	Protein DETOXIFICATION 12 (AtDTX12) (Multidrug and toxic compound extrusion protein 12) (MATE protein 12)	DTX12 At1g15170 F9L1.11	Arabidopsis thaliana (Mouse-ear cress)	481	GO:0009507; GO:0015297; GO:0016020; GO:0016021; GO:0022857; GO:0042910	0
CJt032603	g660	Q9FHB6	DTX16_ARATH	Protein DETOXIFICATION 16 (AtDTX16) (Multidrug and toxic compound extrusion protein 16) (MATE protein 16)	DTX16 At5g52450 K24M7.20	Arabidopsis thaliana (Mouse-ear cress)	486	GO:0005774; GO:0009536; GO:0009624; GO:0015297; GO:0016020; GO:0016021; GO:0022857; GO:0042910	0
CJt002982	g660	Q9FHB6	DTX16_ARATH	Protein DETOXIFICATION 16 (AtDTX16) (Multidrug and toxic compound extrusion protein 16) (MATE protein 16)	DTX16 At5g52450 K24M7.20	Arabidopsis thaliana (Mouse-ear cress)	486	GO:0005774; GO:0009536; GO:0009624; GO:0015297; GO:0016020; GO:0016021; GO:0022857; GO:0042910	0
CJt023528	g661	Q39214	RPM1_ARATH	Disease resistance protein RPM1 (Resistance to Pseudomonas syringae protein 3)	RPM1 RPS3 At3g07040 F17A9.20	Arabidopsis thaliana (Mouse-ear cress)	926	GO:0000166; GO:0005524; GO:0005886; GO:0009626; GO:0012505; GO:0019897; GO:0043531	0
CJt002987	g661	Q38834	R13L4_ARATH	Disease resistance RPP13-like protein 4 (Disease resistance protein ZAR1) (Protein HOPZ-ACTIVATED RESISTANCE 1) (AtZAR1)	RPP13L4 ZAR1 At3g50950 F18B3.230	Arabidopsis thaliana (Mouse-ear cress)	852	GO:0005524; GO:0005634; GO:0042742; GO:0043531; GO:0043621; GO:0050776; GO:0050829	0
CJt002998	g663	Q6Z7W3	PHI1_ORYSJ	Protein PHOSPHATE-INDUCED 1 homolog (OsPHI-1)	PHI-1 Os02g0757100 OsJ_08448 P0471A11.10	Oryza sativa subsp. japonica (Rice)	311	GO:0005615; GO:0048046	0
CJt089308	g663	O82161	PHI1_TOBAC	Protein PHOSPHATE-INDUCED 1	PHI-1	Nicotiana tabacum (Common tobacco)	313	GO:0005615; GO:0048046	0
CJt102529	g663	O82161	PHI1_TOBAC	Protein PHOSPHATE-INDUCED 1	PHI-1	Nicotiana tabacum (Common tobacco)	313	GO:0005615; GO:0048046	0
CJt082076	g664	Q2R224	RHD32_ORYSJ	Protein ROOT HAIR DEFECTIVE 3 homolog 2 (EC 3.6.5.-) (Protein SEY1 homolog 3)	Os11g0582300 LOC_Os11g37260 OsJ_34384	Oryza sativa subsp. japonica (Rice)	823	GO:0003924; GO:0005525; GO:0005737; GO:0005783; GO:0005789; GO:0007029; GO:0016021; GO:0016320	0
CJt098071	g668	P10978	POLX_TOBAC	Retrovirus-related Pol polyprotein from transposon TNT 1-94 [Includes: Protease (EC 3.4.23.-); Reverse transcriptase (EC 2.7.7.49); Endonuclease]	0	Nicotiana tabacum (Common tobacco)	1328	GO:0003676; GO:0003964; GO:0004190; GO:0004519; GO:0008270; GO:0015074	0
CJt042215	g668	P10978	POLX_TOBAC	Retrovirus-related Pol polyprotein from transposon TNT 1-94 [Includes: Protease (EC 3.4.23.-); Reverse transcriptase (EC 2.7.7.49); Endonuclease]	0	Nicotiana tabacum (Common tobacco)	1328	GO:0003676; GO:0003964; GO:0004190; GO:0004519; GO:0008270; GO:0015074	0
CJt003017	g668	Q9ZT94	POLR2_ARATH	Retrovirus-related Pol polyprotein from transposon RE2 (Retro element 2) (AtRE2) [Includes: Protease RE2 (EC 3.4.23.-); Reverse transcriptase RE2 (EC 2.7.7.49); Endonuclease RE2]	RE2 At4g02960 T4I9.16	Arabidopsis thaliana (Mouse-ear cress)	1456	GO:0003676; GO:0003964; GO:0004190; GO:0004519; GO:0006310; GO:0015074; GO:0046872	0
CJt004288	g668	Q9ZT94	POLR2_ARATH	Retrovirus-related Pol polyprotein from transposon RE2 (Retro element 2) (AtRE2) [Includes: Protease RE2 (EC 3.4.23.-); Reverse transcriptase RE2 (EC 2.7.7.49); Endonuclease RE2]	RE2 At4g02960 T4I9.16	Arabidopsis thaliana (Mouse-ear cress)	1456	GO:0003676; GO:0003964; GO:0004190; GO:0004519; GO:0006310; GO:0015074; GO:0046872	0
CJt074864	g668	Q94HW2	POLR1_ARATH	Retrovirus-related Pol polyprotein from transposon RE1 (Retro element 1) (AtRE1) [Includes: Protease RE1 (EC 3.4.23.-); Reverse transcriptase RE1 (EC 2.7.7.49); Endonuclease RE1]	RE1 RF12 RF28 At1g58889 R18I; RE1 At1g59265 T4M14.18	Arabidopsis thaliana (Mouse-ear cress)	1466	GO:0003676; GO:0003964; GO:0004190; GO:0004519; GO:0006310; GO:0015074; GO:0046872	0
CJt036663	g668	Q94HW2	POLR1_ARATH	Retrovirus-related Pol polyprotein from transposon RE1 (Retro element 1) (AtRE1) [Includes: Protease RE1 (EC 3.4.23.-); Reverse transcriptase RE1 (EC 2.7.7.49); Endonuclease RE1]	RE1 RF12 RF28 At1g58889 R18I; RE1 At1g59265 T4M14.18	Arabidopsis thaliana (Mouse-ear cress)	1466	GO:0003676; GO:0003964; GO:0004190; GO:0004519; GO:0006310; GO:0015074; GO:0046872	0
CJt028193	g668	P0CV72	RL161_PLAVT	Secreted RxLR effector protein 161	RXLR161	Plasmopara viticola (Downy mildew of grapevine) (Botrytis viticola)	142	GO:0005576; GO:0009405; GO:0042025	0
CJt003142	g674	Q9CAG8	FBK28_ARATH	F-box/kelch-repeat protein At1g67480	At1g67480 F12B7.3 T1F15.5	Arabidopsis thaliana (Mouse-ear cress)	376	0	0
CJt003170	g675	Q8L8B8-1	LOG3_ARATH	Cytokinin riboside 5'-monophosphate phosphoribohydrolase LOG3 (EC 3.2.2.n1) (Protein LONELY GUY 3)	LOG3 At2g37210 T2N18.3	Arabidopsis thaliana (Mouse-ear cress)	215	GO:0005634; GO:0005829; GO:0009691; GO:0016799	0
CJt101857	g679	P10978	POLX_TOBAC	Retrovirus-related Pol polyprotein from transposon TNT 1-94 [Includes: Protease (EC 3.4.23.-); Reverse transcriptase (EC 2.7.7.49); Endonuclease]	0	Nicotiana tabacum (Common tobacco)	1328	GO:0003676; GO:0003964; GO:0004190; GO:0004519; GO:0008270; GO:0015074	0
CJt020029	g679	P10978	POLX_TOBAC	Retrovirus-related Pol polyprotein from transposon TNT 1-94 [Includes: Protease (EC 3.4.23.-); Reverse transcriptase (EC 2.7.7.49); Endonuclease]	0	Nicotiana tabacum (Common tobacco)	1328	GO:0003676; GO:0003964; GO:0004190; GO:0004519; GO:0008270; GO:0015074	0
CJt003293	g680	Q681K7	GEX1_ARATH	Protein GAMETE EXPRESSED 1	GEX1 At5g55490 MTE17.20	Arabidopsis thaliana (Mouse-ear cress)	593	GO:0005886; GO:0005887; GO:0009553; GO:0009555; GO:0009793; GO:0042802	0
CJt003338	g682	Q9C613	SAMBA_ARATH	Protein SAMBA	SAMBA At1g32310 F27G20.14	Arabidopsis thaliana (Mouse-ear cress)	100	GO:0009555; GO:0009556; GO:0010997; GO:0045732; GO:0046621	0
CJt094623	g694	Q8GYA4-2	CRK10_ARATH	Cysteine-rich receptor-like protein kinase 10 (Cysteine-rich RLK10) (EC 2.7.11.-) (Receptor-like protein kinase 4)	CRK10 RLK4 At4g23180 F21P8.70	Arabidopsis thaliana (Mouse-ear cress)	669	GO:0004674; GO:0005524; GO:0005829; GO:0005886; GO:0006468; GO:0016021; GO:0042742	0
CJt049841	g696	Q3E6Q1	PPR32_ARATH	Pentatricopeptide repeat-containing protein At1g11290, chloroplastic (Protein CHLORORESPIRATORY REDUCTION 22)	PCMP-H40 CRR22 PCMP-H72 At1g11290 T28P6.20	Arabidopsis thaliana (Mouse-ear cress)	809	GO:0004519; GO:0006397; GO:0008270; GO:0009451; GO:0009507; GO:0016556; GO:0043231	0
CJt112678	g697	P85261	KIWEL_ACTCC	Kiwellin (allergen Act c 5) [Cleaved into: Kissper; KiTH-3; KiTH-1; KiTH-2]	KWL1 CEY00_Acc32202	Actinidia chinensis var. chinensis (Chinese soft-hair kiwi)	213	GO:0005576	0
CJt003557	g697	P85261	KIWEL_ACTCC	Kiwellin (allergen Act c 5) [Cleaved into: Kissper; KiTH-3; KiTH-1; KiTH-2]	KWL1 CEY00_Acc32202	Actinidia chinensis var. chinensis (Chinese soft-hair kiwi)	213	GO:0005576	0
CJt003632	g702	P31843	RRPO_OENBE	RNA-directed DNA polymerase homolog (EC 2.7.7.48) (Reverse transcriptase homolog)	0	Oenothera berteroana (Bertero's evening primrose)	142	GO:0003964; GO:0003968; GO:0005739	0
CJt048274	g702	P31843	RRPO_OENBE	RNA-directed DNA polymerase homolog (EC 2.7.7.48) (Reverse transcriptase homolog)	0	Oenothera berteroana (Bertero's evening primrose)	142	GO:0003964; GO:0003968; GO:0005739	0
CJt081576	g702	P31843	RRPO_OENBE	RNA-directed DNA polymerase homolog (EC 2.7.7.48) (Reverse transcriptase homolog)	0	Oenothera berteroana (Bertero's evening primrose)	142	GO:0003964; GO:0003968; GO:0005739	0
CJt003641	g704	Q8S4W7	GAI1_VITVI	DELLA protein GAI1 (Gibberellic acid-insensitive mutant protein 1) (VvGAI1)	GAI1	Vitis vinifera (Grape)	590	GO:0003712; GO:0005634; GO:0009740	0
CJt110470	g705	Q1H595	LSM2_ARATH	Sm-like protein LSM2 (AtLSM2) (U6 snRNA-associated Sm-like protein LSM2)	LSM2 At1g03330 F15K9.7	Arabidopsis thaliana (Mouse-ear cress)	93	GO:0000398; GO:0000932; GO:0003723; GO:0005688; GO:0005829; GO:0046540; GO:0071011; GO:0071013; GO:1990726	0
CJt003651	g705	Q1H595	LSM2_ARATH	Sm-like protein LSM2 (AtLSM2) (U6 snRNA-associated Sm-like protein LSM2)	LSM2 At1g03330 F15K9.7	Arabidopsis thaliana (Mouse-ear cress)	93	GO:0000398; GO:0000932; GO:0003723; GO:0005688; GO:0005829; GO:0046540; GO:0071011; GO:0071013; GO:1990726	0
CJt092011	g706	P31843	RRPO_OENBE	RNA-directed DNA polymerase homolog (EC 2.7.7.48) (Reverse transcriptase homolog)	0	Oenothera berteroana (Bertero's evening primrose)	142	GO:0003964; GO:0003968; GO:0005739	0
CJt003657	g706	P31843	RRPO_OENBE	RNA-directed DNA polymerase homolog (EC 2.7.7.48) (Reverse transcriptase homolog)	0	Oenothera berteroana (Bertero's evening primrose)	142	GO:0003964; GO:0003968; GO:0005739	0
CJt016995	g706	P31843	RRPO_OENBE	RNA-directed DNA polymerase homolog (EC 2.7.7.48) (Reverse transcriptase homolog)	0	Oenothera berteroana (Bertero's evening primrose)	142	GO:0003964; GO:0003968; GO:0005739	0
CJt112035	g709	P37107	SR54C_ARATH	Signal recognition particle 54 kDa protein, chloroplastic (54 chloroplast protein) (54CP) (SRP54) (cpSRP54) (FFC)	FFC CPSRP54 At5g03940 F8F6_150	Arabidopsis thaliana (Mouse-ear cress)	564	GO:0003924; GO:0005525; GO:0005786; GO:0005886; GO:0006614; GO:0008312; GO:0009507; GO:0009570; GO:0019904; GO:0032991; GO:0070208	0
CJt003672	g709	P37107	SR54C_ARATH	Signal recognition particle 54 kDa protein, chloroplastic (54 chloroplast protein) (54CP) (SRP54) (cpSRP54) (FFC)	FFC CPSRP54 At5g03940 F8F6_150	Arabidopsis thaliana (Mouse-ear cress)	564	GO:0003924; GO:0005525; GO:0005786; GO:0005886; GO:0006614; GO:0008312; GO:0009507; GO:0009570; GO:0019904; GO:0032991; GO:0070208	0
CJt068599	g711	P0CV25	RLR78_PLAVT	Secreted RxLR effector protein 78	RXLR78	Plasmopara viticola (Downy mildew of grapevine) (Botrytis viticola)	113	GO:0005576; GO:0009405; GO:0043657	0
CJt003679	g711	P0C2F6	RNHX1_ARATH	Putative ribonuclease H protein At1g65750 (EC 3.1.26.4)	At1g65750 F1E22.12	Arabidopsis thaliana (Mouse-ear cress)	620	GO:0003676; GO:0004523; GO:0046872	0
CJt003682	g712	Q38890	GUN25_ARATH	Endoglucanase 25 (EC 3.2.1.4) (Cellulase homolog OR16pep) (Endo-1,4-beta glucanase 25) (Protein KORRIGAN) (Protein RADIALLY SWOLLEN 2)	KOR DEC KOR1 RSW2 At5g49720 K2I5.8	Arabidopsis thaliana (Mouse-ear cress)	621	GO:0005768; GO:0005769; GO:0005794; GO:0005802; GO:0005886; GO:0008810; GO:0009504; GO:0009735; GO:0009826; GO:0016021; GO:0030244; GO:0030245; GO:0042538; GO:0043622; GO:0048367; GO:0071555	0
CJt015459	g712	Q38890	GUN25_ARATH	Endoglucanase 25 (EC 3.2.1.4) (Cellulase homolog OR16pep) (Endo-1,4-beta glucanase 25) (Protein KORRIGAN) (Protein RADIALLY SWOLLEN 2)	KOR DEC KOR1 RSW2 At5g49720 K2I5.8	Arabidopsis thaliana (Mouse-ear cress)	621	GO:0005768; GO:0005769; GO:0005794; GO:0005802; GO:0005886; GO:0008810; GO:0009504; GO:0009735; GO:0009826; GO:0016021; GO:0030244; GO:0030245; GO:0042538; GO:0043622; GO:0048367; GO:0071555	0
CJt056762	g715	Q9ZT94	POLR2_ARATH	Retrovirus-related Pol polyprotein from transposon RE2 (Retro element 2) (AtRE2) [Includes: Protease RE2 (EC 3.4.23.-); Reverse transcriptase RE2 (EC 2.7.7.49); Endonuclease RE2]	RE2 At4g02960 T4I9.16	Arabidopsis thaliana (Mouse-ear cress)	1456	GO:0003676; GO:0003964; GO:0004190; GO:0004519; GO:0006310; GO:0015074; GO:0046872	0
CJt003720	g715	Q9ZT94	POLR2_ARATH	Retrovirus-related Pol polyprotein from transposon RE2 (Retro element 2) (AtRE2) [Includes: Protease RE2 (EC 3.4.23.-); Reverse transcriptase RE2 (EC 2.7.7.49); Endonuclease RE2]	RE2 At4g02960 T4I9.16	Arabidopsis thaliana (Mouse-ear cress)	1456	GO:0003676; GO:0003964; GO:0004190; GO:0004519; GO:0006310; GO:0015074; GO:0046872	0
CJt041490	g719	Q9LFV5	FK111_ARATH	F-box/kelch-repeat protein At5g15710	At5g15710 F14F8.90	Arabidopsis thaliana (Mouse-ear cress)	448	GO:0004842; GO:0031146	0
CJt112356	g720	A4L7R8	DEF2_PINSY	Defensin-2	Def2	Pinus sylvestris (Scots pine)	83	GO:0005576; GO:0031640; GO:0050832	1
CJt003789	g720	A4L7R8	DEF2_PINSY	Defensin-2	Def2	Pinus sylvestris (Scots pine)	83	GO:0005576; GO:0031640; GO:0050832	1
CJt003791	g721	Q8W4T9	T13H_TAXCU	Taxane 13-alpha-hydroxylase (EC 1.14.14.106) (Cytochrome P450 725A2)	CYP725A2	Taxus cuspidata (Japanese yew)	485	GO:0005506; GO:0020037; GO:0042617; GO:0050598	0
CJt003793	g722	P0C2F6	RNHX1_ARATH	Putative ribonuclease H protein At1g65750 (EC 3.1.26.4)	At1g65750 F1E22.12	Arabidopsis thaliana (Mouse-ear cress)	620	GO:0003676; GO:0004523; GO:0046872	0
CJt092686	g722	P92555	M1250_ARATH	Uncharacterized mitochondrial protein AtMg01250 (ORF102)	AtMg01250; At2g07697	Arabidopsis thaliana (Mouse-ear cress)	122	GO:0005739	0
CJt033227	g722	P0C2F6	RNHX1_ARATH	Putative ribonuclease H protein At1g65750 (EC 3.1.26.4)	At1g65750 F1E22.12	Arabidopsis thaliana (Mouse-ear cress)	620	GO:0003676; GO:0004523; GO:0046872	0
CJt036910	g723	P31843	RRPO_OENBE	RNA-directed DNA polymerase homolog (EC 2.7.7.48) (Reverse transcriptase homolog)	0	Oenothera berteroana (Bertero's evening primrose)	142	GO:0003964; GO:0003968; GO:0005739	0
CJt003802	g724	P93740	NUD23_ARATH	Nudix hydrolase 23, chloroplastic (AtNUDT23) (EC 3.6.1.-) (ADP-ribose pyrophosphatase) (EC 3.6.1.13) (FAD diphosphatase) (EC 3.6.1.18)	NUDT23 NUDX23 At2g42070 T6D20.4	Arabidopsis thaliana (Mouse-ear cress)	280	GO:0009416; GO:0009507; GO:0042726; GO:0046872; GO:0047631; GO:0047884	0
CJt112864	g724	P93740	NUD23_ARATH	Nudix hydrolase 23, chloroplastic (AtNUDT23) (EC 3.6.1.-) (ADP-ribose pyrophosphatase) (EC 3.6.1.13) (FAD diphosphatase) (EC 3.6.1.18)	NUDT23 NUDX23 At2g42070 T6D20.4	Arabidopsis thaliana (Mouse-ear cress)	280	GO:0009416; GO:0009507; GO:0042726; GO:0046872; GO:0047631; GO:0047884	0
CJt068149	g726	Q9FMF6	PP444_ARATH	Pentatricopeptide repeat-containing protein At5g64320, mitochondrial	At5g64320 MSJ1.16	Arabidopsis thaliana (Mouse-ear cress)	730	GO:0005739; GO:0032543	0
CJt034617	g726	Q3EDA9	PPR46_ARATH	Putative pentatricopeptide repeat-containing protein At1g16830	At1g16830 F17F16.24	Arabidopsis thaliana (Mouse-ear cress)	608	0	0
CJt092395	g728	Q9ZPX9	KIC_ARATH	Calcium-binding protein KIC (KCBP-interacting calcium-binding protein)	KIC At2g46600 F13A10.13	Arabidopsis thaliana (Mouse-ear cress)	135	GO:0005509; GO:0010091	0
CJt086884	g728	Q9ZPX9	KIC_ARATH	Calcium-binding protein KIC (KCBP-interacting calcium-binding protein)	KIC At2g46600 F13A10.13	Arabidopsis thaliana (Mouse-ear cress)	135	GO:0005509; GO:0010091	0
CJt003869	g728	Q9ZPX9	KIC_ARATH	Calcium-binding protein KIC (KCBP-interacting calcium-binding protein)	KIC At2g46600 F13A10.13	Arabidopsis thaliana (Mouse-ear cress)	135	GO:0005509; GO:0010091	0
CJt003873	g729	Q9LXB4	Y5620_ARATH	Putative RNA methyltransferase At5g10620 (EC 2.1.1.-)	At5g10620 F12B17_30	Arabidopsis thaliana (Mouse-ear cress)	193	GO:0006364; GO:0008168; GO:0032259	0
CJt003899	g732	Q8VYR7-1	BOR1_ARATH	Boron transporter 1	BOR1 At2g47160 T3D7.3	Arabidopsis thaliana (Mouse-ear cress)	704	GO:0005452; GO:0005768; GO:0005773; GO:0010036; GO:0015301; GO:0016021; GO:0046713; GO:0080139	0
CJt003901	g733	Q9SY02	PP301_ARATH	Pentatricopeptide repeat-containing protein At4g02750	PCMP-H24 At4g02750 T5J8.5	Arabidopsis thaliana (Mouse-ear cress)	781	GO:0008270; GO:0009451; GO:0043231	0
CJt003911	g736	P10978	POLX_TOBAC	Retrovirus-related Pol polyprotein from transposon TNT 1-94 [Includes: Protease (EC 3.4.23.-); Reverse transcriptase (EC 2.7.7.49); Endonuclease]	0	Nicotiana tabacum (Common tobacco)	1328	GO:0003676; GO:0003964; GO:0004190; GO:0004519; GO:0008270; GO:0015074	0
CJt063702	g736	P10978	POLX_TOBAC	Retrovirus-related Pol polyprotein from transposon TNT 1-94 [Includes: Protease (EC 3.4.23.-); Reverse transcriptase (EC 2.7.7.49); Endonuclease]	0	Nicotiana tabacum (Common tobacco)	1328	GO:0003676; GO:0003964; GO:0004190; GO:0004519; GO:0008270; GO:0015074	0
CJt030630	g737	O64437	RINO1_ORYSJ	Inositol-3-phosphate synthase 1 (MIP synthase 1) (EC 5.5.1.4) (Myo-inositol 1-phosphate synthase) (IPS) (MI-1-P synthase) (OsINO1-1)	RINO1 INO1 INO1-1 Os03g0192700 LOC_Os03g09250	Oryza sativa subsp. japonica (Rice)	510	GO:0004512; GO:0005737; GO:0006021; GO:0008654	0
CJt111244	g738	Q9FJH0	RAA1F_ARATH	Ras-related protein RABA1f (AtRABA1f)	RABA1F At5g60860 MAE1.9	Arabidopsis thaliana (Mouse-ear cress)	217	GO:0003924; GO:0005525; GO:0005768; GO:0005886; GO:0006886; GO:0012505; GO:0032482	0
CJt003953	g738	Q9FJH0	RAA1F_ARATH	Ras-related protein RABA1f (AtRABA1f)	RABA1F At5g60860 MAE1.9	Arabidopsis thaliana (Mouse-ear cress)	217	GO:0003924; GO:0005525; GO:0005768; GO:0005886; GO:0006886; GO:0012505; GO:0032482	0
CJt003954	g739	P10978	POLX_TOBAC	Retrovirus-related Pol polyprotein from transposon TNT 1-94 [Includes: Protease (EC 3.4.23.-); Reverse transcriptase (EC 2.7.7.49); Endonuclease]	0	Nicotiana tabacum (Common tobacco)	1328	GO:0003676; GO:0003964; GO:0004190; GO:0004519; GO:0008270; GO:0015074	0
CJt005677	g739	P10978	POLX_TOBAC	Retrovirus-related Pol polyprotein from transposon TNT 1-94 [Includes: Protease (EC 3.4.23.-); Reverse transcriptase (EC 2.7.7.49); Endonuclease]	0	Nicotiana tabacum (Common tobacco)	1328	GO:0003676; GO:0003964; GO:0004190; GO:0004519; GO:0008270; GO:0015074	0
CJt003977	g742	Q02921	NO93_SOYBN	Early nodulin-93 (N-93)	0	Glycine max (Soybean) (Glycine hispida)	105	GO:0009877; GO:0016021	0
CJt114803	g742	Q02921	NO93_SOYBN	Early nodulin-93 (N-93)	0	Glycine max (Soybean) (Glycine hispida)	105	GO:0009877; GO:0016021	0
CJt003991	g743	Q945P1	EULS3_ARATH	Ricin B-like lectin EULS3 (Euonymus lectin S3) (AtEULS3)	EULS3 At2g39050	Arabidopsis thaliana (Mouse-ear cress)	317	GO:0005634; GO:0005737; GO:0005794; GO:0030246; GO:0042742; GO:0090332	0
CJt016887	g743	Q945P1	EULS3_ARATH	Ricin B-like lectin EULS3 (Euonymus lectin S3) (AtEULS3)	EULS3 At2g39050	Arabidopsis thaliana (Mouse-ear cress)	317	GO:0005634; GO:0005737; GO:0005794; GO:0030246; GO:0042742; GO:0090332	0
CJt004003	g748	O04616-1	CUT1A_ARATH	Protein CURVATURE THYLAKOID 1A, chloroplastic	CURT1A At4g01150 A_IG002N01.18 F2N1.18	Arabidopsis thaliana (Mouse-ear cress)	164	GO:0005829; GO:0009507; GO:0009534; GO:0009535; GO:0009579; GO:0009941; GO:0010287; GO:0016021	0
CJt061965	g749	P0CV25	RLR78_PLAVT	Secreted RxLR effector protein 78	RXLR78	Plasmopara viticola (Downy mildew of grapevine) (Botrytis viticola)	113	GO:0005576; GO:0009405; GO:0043657	0
CJt004012	g749	P0CV25	RLR78_PLAVT	Secreted RxLR effector protein 78	RXLR78	Plasmopara viticola (Downy mildew of grapevine) (Botrytis viticola)	113	GO:0005576; GO:0009405; GO:0043657	0
CJt004017	g750	P0C2F6	RNHX1_ARATH	Putative ribonuclease H protein At1g65750 (EC 3.1.26.4)	At1g65750 F1E22.12	Arabidopsis thaliana (Mouse-ear cress)	620	GO:0003676; GO:0004523; GO:0046872	0
CJt004017u	g750	P0C2F6	RNHX1_ARATH	Putative ribonuclease H protein At1g65750 (EC 3.1.26.4)	At1g65750 F1E22.12	Arabidopsis thaliana (Mouse-ear cress)	620	GO:0003676; GO:0004523; GO:0046872	0
CJt004022	g751	Q9LW88	NU50B_ARATH	Nuclear pore complex protein NUP50B (Nucleoporin 50B)	NUP50B At3g15970 MSL1.1	Arabidopsis thaliana (Mouse-ear cress)	465	GO:0005634; GO:0005643; GO:0005654; GO:0005737; GO:0005829; GO:0008536; GO:0015031; GO:0043547; GO:0046907; GO:0051028	0
CJt027238	g753	Q39962	CBPR_HEVBR	Citrate-binding protein	CBP	Hevea brasiliensis (Para rubber tree) (Siphonia brasiliensis)	238	GO:0005773	0
CJt112995	g753	Q39962	CBPR_HEVBR	Citrate-binding protein	CBP	Hevea brasiliensis (Para rubber tree) (Siphonia brasiliensis)	238	GO:0005773	0
CJt112996	g753	Q39962	CBPR_HEVBR	Citrate-binding protein	CBP	Hevea brasiliensis (Para rubber tree) (Siphonia brasiliensis)	238	GO:0005773	0
CJt034815	g753	Q39962	CBPR_HEVBR	Citrate-binding protein	CBP	Hevea brasiliensis (Para rubber tree) (Siphonia brasiliensis)	238	GO:0005773	0
CJt004038	g753	Q39962	CBPR_HEVBR	Citrate-binding protein	CBP	Hevea brasiliensis (Para rubber tree) (Siphonia brasiliensis)	238	GO:0005773	0
CJt036112	g756	Q3HRQ2	GLOX_VITPS	Aldehyde oxidase GLOX (EC 1.2.3.1) (Glyoxal oxidase) (VpGLOX)	GLOX	Vitis pseudoreticulata (Chinese wild grapevine)	523	GO:0004031; GO:0005615; GO:0005618; GO:0050832; GO:0102797; GO:0102798	0
CJt004052	g756	Q3HRQ2	GLOX_VITPS	Aldehyde oxidase GLOX (EC 1.2.3.1) (Glyoxal oxidase) (VpGLOX)	GLOX	Vitis pseudoreticulata (Chinese wild grapevine)	523	GO:0004031; GO:0005615; GO:0005618; GO:0050832; GO:0102797; GO:0102798	0
CJt004056	g757	O24454	UBP3_ARATH	Ubiquitin carboxyl-terminal hydrolase 3 (EC 3.4.19.12) (Deubiquitinating enzyme 3) (AtUBP3) (Ubiquitin thioesterase 3) (Ubiquitin-specific-processing protease 3)	UBP3 At4g39910 T5J17.80	Arabidopsis thaliana (Mouse-ear cress)	371	GO:0004197; GO:0004843; GO:0005634; GO:0006511; GO:0016579	0
CJt004069	g759	A2Y3Q5	HEMH_ORYSI	Ferrochelatase-2, chloroplastic (EC 4.99.1.1) (Ferrochelatase II) (Heme synthase 2) (Protoheme ferro-lyase 2)	HEMH OsI_018948	Oryza sativa subsp. indica (Rice)	526	GO:0004325; GO:0006783; GO:0009507	0
CJt112748	g759	A2Y3Q5	HEMH_ORYSI	Ferrochelatase-2, chloroplastic (EC 4.99.1.1) (Ferrochelatase II) (Heme synthase 2) (Protoheme ferro-lyase 2)	HEMH OsI_018948	Oryza sativa subsp. indica (Rice)	526	GO:0004325; GO:0006783; GO:0009507	0
CJt004070	g760	Q9XIK3	ISCAP_ARATH	Iron-sulfur assembly protein IscA, chloroplastic (Plastid SufA-like protein) (Protein scaffold protein AtCpIscA)	ISCA At1g10500 T10O24.11	Arabidopsis thaliana (Mouse-ear cress)	180	GO:0005198; GO:0009570; GO:0016226; GO:0030674; GO:0046872; GO:0051536; GO:0097428	0
CJt115773	g760	Q9XIK3	ISCAP_ARATH	Iron-sulfur assembly protein IscA, chloroplastic (Plastid SufA-like protein) (Protein scaffold protein AtCpIscA)	ISCA At1g10500 T10O24.11	Arabidopsis thaliana (Mouse-ear cress)	180	GO:0005198; GO:0009570; GO:0016226; GO:0030674; GO:0046872; GO:0051536; GO:0097428	0
CJt067991	g761	Q9M345	LRK42_ARATH	L-type lectin-domain containing receptor kinase IV.2 (Arabidopsis thaliana lectin-receptor kinase a4) (AthlecRK-a4) (LecRK-IV.2) (EC 2.7.11.1) (Protein SMALL, GLUED-TOGETHER, AND COLLAPSED POLLEN)	LECRK42 LECRKA4 SGC At3g53810 F5K20.110	Arabidopsis thaliana (Mouse-ear cress)	677	GO:0002229; GO:0004675; GO:0005524; GO:0005829; GO:0005886; GO:0006952; GO:0009555; GO:0016021; GO:0030246; GO:0042742	0
CJt004090	g761	Q9M345	LRK42_ARATH	L-type lectin-domain containing receptor kinase IV.2 (Arabidopsis thaliana lectin-receptor kinase a4) (AthlecRK-a4) (LecRK-IV.2) (EC 2.7.11.1) (Protein SMALL, GLUED-TOGETHER, AND COLLAPSED POLLEN)	LECRK42 LECRKA4 SGC At3g53810 F5K20.110	Arabidopsis thaliana (Mouse-ear cress)	677	GO:0002229; GO:0004675; GO:0005524; GO:0005829; GO:0005886; GO:0006952; GO:0009555; GO:0016021; GO:0030246; GO:0042742	0
CJt110156	g762	Q9C7R6	PUB17_ARATH	U-box domain-containing protein 17 (EC 2.3.2.27) (Plant U-box protein 17) (RING-type E3 ubiquitin transferase PUB17)	PUB17 At1g29340 F15D2.34	Arabidopsis thaliana (Mouse-ear cress)	729	GO:0004842; GO:0005634; GO:0005737; GO:0009814; GO:0016567	0
CJt004091	g762	O22193-1	PUB4_ARATH	U-box domain-containing protein 4 (EC 2.3.2.27) (Plant U-box protein 4) (RING-type E3 ubiquitin transferase PUB4)	PUB4 At2g23140 T20D16.23	Arabidopsis thaliana (Mouse-ear cress)	826	GO:0004842; GO:0005634; GO:0005737	0
CJt004104	g765	B9DFU2-2	MAX1_ARATH	Cytochrome P450 711A1 (EC 1.14.-.-) (Protein MORE AXILLARY BRANCHES 1)	CYP711A1 MAX1 At2g26170 T19L18.2 T1D16.2	Arabidopsis thaliana (Mouse-ear cress)	522	GO:0004497; GO:0005506; GO:0009926; GO:0009934; GO:0009963; GO:0010223; GO:0016021; GO:0016117; GO:0016705; GO:0020037	0
CJt004110	g766	Q9STL8-1	UFSP_ARATH	Probable Ufm1-specific protease (UfSP) (EC 3.4.22.-)	At3g48380 T29H11.100	Arabidopsis thaliana (Mouse-ear cress)	645	GO:0008234	0
CJt083156	g768	Q9C7A2	ITN1_ARATH	Ankyrin repeat-containing protein ITN1 (Protein INCREASED TOLERANCE TO NACL)	ITN1 At3g12360 MQC3.17 T2E22.31	Arabidopsis thaliana (Mouse-ear cress)	590	GO:0005634; GO:0005886; GO:0009651; GO:0016020; GO:0016021; GO:0034613	0
CJt004129	g768	Q6AWW5	Y5262_ARATH	Ankyrin repeat-containing protein At5g02620	At5g02620 T22P11.210	Arabidopsis thaliana (Mouse-ear cress)	524	GO:0005783; GO:0005886; GO:0016021	0
CJt032277	g768	Q6AWW5	Y5262_ARATH	Ankyrin repeat-containing protein At5g02620	At5g02620 T22P11.210	Arabidopsis thaliana (Mouse-ear cress)	524	GO:0005783; GO:0005886; GO:0016021	0
CJt004130	g769	Q8LF65	ATL17_ARATH	RING-H2 finger protein ATL17 (EC 2.3.2.27) (RING-type E3 ubiquitin transferase ATL17)	ATL17 At4g15975 dl4025w FCAALL.90	Arabidopsis thaliana (Mouse-ear cress)	235	GO:0006952; GO:0016021; GO:0016567; GO:0016740; GO:0046872	0
CJt004131	g769	Q8L9T5	ATL2_ARATH	RING-H2 finger protein ATL2 (EC 2.3.2.27) (Protein ARABIDOPSIS TOXICOS EN LEVADURA 2) (Protein ATL2) (RING-type E3 ubiquitin transferase ATL2)	ATL2 At3g16720 MGL6.19	Arabidopsis thaliana (Mouse-ear cress)	304	GO:0006952; GO:0010200; GO:0016021; GO:0016567; GO:0016740; GO:0046872	0
CJt004132	g770	Q9AT54	SCGT_TOBAC	Scopoletin glucosyltransferase (EC 2.4.1.128) (Phenylpropanoid:glucosyltransferase 1)	TOGT1	Nicotiana tabacum (Common tobacco)	476	GO:0008194; GO:0042802; GO:0043231; GO:0050275	0
CJt009644	g770	Q9SCP6	U73D1_ARATH	UDP-glycosyltransferase 73D1 (EC 2.4.1.-)	UGT73D1 At3g53150 T4D2.80	Arabidopsis thaliana (Mouse-ear cress)	507	GO:0008194; GO:0016758; GO:0043231	0
CJt004137	g771	Q0JBH9	ERG3_ORYSJ	Elicitor-responsive protein 3 (OsERG3) (16 kDa phloem protein) (RPP16)	ERG3 Os04g0531100 LOC_Os04g44870 OsJ_014914 OSJNBa0081C01.13	Oryza sativa subsp. japonica (Rice)	144	GO:0005737; GO:0006952	0
CJt099093	g771	Q0JBH9	ERG3_ORYSJ	Elicitor-responsive protein 3 (OsERG3) (16 kDa phloem protein) (RPP16)	ERG3 Os04g0531100 LOC_Os04g44870 OsJ_014914 OSJNBa0081C01.13	Oryza sativa subsp. japonica (Rice)	144	GO:0005737; GO:0006952	0
CJt050644	g771	Q0JBH9	ERG3_ORYSJ	Elicitor-responsive protein 3 (OsERG3) (16 kDa phloem protein) (RPP16)	ERG3 Os04g0531100 LOC_Os04g44870 OsJ_014914 OSJNBa0081C01.13	Oryza sativa subsp. japonica (Rice)	144	GO:0005737; GO:0006952	0
CJt004159	g773	P92523	M860_ARATH	Uncharacterized mitochondrial protein AtMg00860 (ORF158)	AtMg00860	Arabidopsis thaliana (Mouse-ear cress)	158	GO:0005739	0
CJt109142	g774	Q8W1X2-2	PDXK_ARATH	Pyridoxal kinase (EC 2.7.1.35) (Protein SALT OVERLY SENSITIVE 4) (Pyridoxal kinase-like protein SOS4) (Pyridoxine kinase) [Cleaved into: Pyridoxal kinase, N-terminally processed]	PK PDXK SOS4 At5g37850 K18L3_10	Arabidopsis thaliana (Mouse-ear cress)	309	GO:0005524; GO:0005829; GO:0008478; GO:0008615; GO:0009443; GO:0009507; GO:0009536; GO:0010054; GO:0042538; GO:0046872	0
CJt004167	g774	Q8W1X2-2	PDXK_ARATH	Pyridoxal kinase (EC 2.7.1.35) (Protein SALT OVERLY SENSITIVE 4) (Pyridoxal kinase-like protein SOS4) (Pyridoxine kinase) [Cleaved into: Pyridoxal kinase, N-terminally processed]	PK PDXK SOS4 At5g37850 K18L3_10	Arabidopsis thaliana (Mouse-ear cress)	309	GO:0005524; GO:0005829; GO:0008478; GO:0008615; GO:0009443; GO:0009507; GO:0009536; GO:0010054; GO:0042538; GO:0046872	0
CJt040428	g776	Q0JA29	FLS2_ORYSJ	LRR receptor-like serine/threonine-protein kinase FLS2 (EC 2.7.11.1) (Protein FLAGELLIN-SENSING 2 homolog) (OsFLS2) (Protein FLAGELLIN-SENSITIVE 2 homolog)	FLS2 Os04g0618700 LOC_Os04g52780 OsJ_16186	Oryza sativa subsp. japonica (Rice)	1183	GO:0004674; GO:0005524; GO:0005768; GO:0005886; GO:0006898; GO:0010359; GO:0016021; GO:0016045; GO:0042742; GO:0042802; GO:0052544	0
CJt004180	g776	Q0JA29	FLS2_ORYSJ	LRR receptor-like serine/threonine-protein kinase FLS2 (EC 2.7.11.1) (Protein FLAGELLIN-SENSING 2 homolog) (OsFLS2) (Protein FLAGELLIN-SENSITIVE 2 homolog)	FLS2 Os04g0618700 LOC_Os04g52780 OsJ_16186	Oryza sativa subsp. japonica (Rice)	1183	GO:0004674; GO:0005524; GO:0005768; GO:0005886; GO:0006898; GO:0010359; GO:0016021; GO:0016045; GO:0042742; GO:0042802; GO:0052544	0
CJt008927	g777	Q8H157	PTR19_ARATH	Protein NRT1/ PTR FAMILY 4.6 (AtNPF4.6) (Nitrate transporter 1.2) (Nitrate transporter NTL1) (Protein ABA-IMPORTING TRANSPORTER 1)	NPF4.6 AIT1 NRT1.2 NTL1 NTR1:2 At1g69850 T17F3.12	Arabidopsis thaliana (Mouse-ear cress)	585	GO:0005886; GO:0009624; GO:0010119; GO:0015333; GO:0016021; GO:0035673; GO:0042128; GO:0080168; GO:0090440; GO:1904680	0
CJt004197	g780	O80504	CH102_ARATH	10 kDa chaperonin 2, chloroplastic (Chloroplast chaperonin 10) (Chl-Cpn10)	CPN10-2 CPN10 At2g44650	Arabidopsis thaliana (Mouse-ear cress)	139	GO:0005759; GO:0005829; GO:0006457; GO:0009507; GO:0009536; GO:0009570; GO:0009941; GO:0019904; GO:0046872; GO:0051082; GO:0051085; GO:0051087	0
CJt109621	g780	O80504	CH102_ARATH	10 kDa chaperonin 2, chloroplastic (Chloroplast chaperonin 10) (Chl-Cpn10)	CPN10-2 CPN10 At2g44650	Arabidopsis thaliana (Mouse-ear cress)	139	GO:0005759; GO:0005829; GO:0006457; GO:0009507; GO:0009536; GO:0009570; GO:0009941; GO:0019904; GO:0046872; GO:0051082; GO:0051085; GO:0051087	0
CJt033356	g781	Q9FJ93	DRE1D_ARATH	Dehydration-responsive element-binding protein 1D (Protein DREB1D) (C-repeat/dehydration-responsive element-binding factor 4) (C-repeat-binding factor 4) (CRT/DRE-binding factor 4)	DREB1D CBF4 ERF028 At5g51990 MSG15.7	Arabidopsis thaliana (Mouse-ear cress)	224	GO:0003700; GO:0005634; GO:0009738; GO:0019760; GO:0044212	0
CJt032767	g786	Q39224	SRG1_ARATH	Protein SRG1 (AtSRG1) (Protein SENESCENCE-RELATED GENE 1)	SRG1 At1g17020 F20D23.28 F6I1.30	Arabidopsis thaliana (Mouse-ear cress)	358	GO:0010150; GO:0016682; GO:0046872; GO:0051213	0
CJt004222	g786	Q9FFF6	DIOX5_ARATH	Probable 2-oxoglutarate-dependent dioxygenase At5g05600 (EC 1.14.11.-)	At5g05600 MOP10.14	Arabidopsis thaliana (Mouse-ear cress)	371	GO:0005829; GO:0009813; GO:0046872; GO:0051213; GO:0080167; GO:0097237; GO:0120091; GO:2000022	0
CJt004223	g786	Q39224	SRG1_ARATH	Protein SRG1 (AtSRG1) (Protein SENESCENCE-RELATED GENE 1)	SRG1 At1g17020 F20D23.28 F6I1.30	Arabidopsis thaliana (Mouse-ear cress)	358	GO:0010150; GO:0016682; GO:0046872; GO:0051213	0
CJt004244	g788	Q9SFF7	HIP43_ARATH	Heavy metal-associated isoprenylated plant protein 43 (AtHIP43)	HIPP43 At3g05920 F10A16.22 F2O10.12	Arabidopsis thaliana (Mouse-ear cress)	126	GO:0030001; GO:0046872	0
CJt116182	g788	Q9M8K5-1	HIP32_ARATH	Heavy metal-associated isoprenylated plant protein 32 (AtHIP32)	HIPP32 At3g06130 F28L1.7	Arabidopsis thaliana (Mouse-ear cress)	473	GO:0005618; GO:0030001; GO:0046872	0
CJt085818	g791	Q93YQ1	RTOR1_ARATH	Regulatory-associated protein of TOR 1 (Protein RAPTOR 1) (Protein RAPTOR 1B) (AtRaptor1b)	RAPTOR1 RAPTOR1B At3g08850 T16O11.22	Arabidopsis thaliana (Mouse-ear cress)	1344	GO:0005737; GO:0008361; GO:0009267; GO:0009793; GO:0010492; GO:0010506; GO:0010507; GO:0019900; GO:0030307; GO:0030674; GO:0031929; GO:0031931; GO:0071230; GO:0071902; GO:0080008	0
CJt098387	g792	Q8LD98	NHL6_ARATH	NDR1/HIN1-like protein 6	NHL6 At1g65690 F1E22.7	Arabidopsis thaliana (Mouse-ear cress)	252	GO:0005829; GO:0005886; GO:0006970; GO:0009737; GO:0009738; GO:0010116; GO:0016021; GO:1902074	0
CJt004292	g792	Q8LD98	NHL6_ARATH	NDR1/HIN1-like protein 6	NHL6 At1g65690 F1E22.7	Arabidopsis thaliana (Mouse-ear cress)	252	GO:0005829; GO:0005886; GO:0006970; GO:0009737; GO:0009738; GO:0010116; GO:0016021; GO:1902074	0
CJt004320	g794	O64404	TPSD4_ABIGR	Delta-selinene synthase (EC 4.2.3.71) (EC 4.2.3.76) (Agfdsel1)	ag4	Abies grandis (Grand fir) (Pinus grandis)	581	GO:0000287; GO:0005737; GO:0010333	0
CJt066895	g794	Q41594	TASY_TAXBR	Taxadiene synthase (EC 4.2.3.17) (Taxa-4(5),11(12)-diene synthase)	TDC1	Taxus brevifolia (Pacific yew)	862	GO:0000287; GO:0010333; GO:0042617; GO:0050553	0
CJt004321	g795	Q9SKI4-1	RFA1A_ARATH	Replication protein A 70 kDa DNA-binding subunit A (AtRPA70A) (AtRPA1-3) (Replication factor A protein 1A) (Replication protein A 1A) (AtRPA1A)	RPA1A RPA70A At2g06510 T12H3.6	Arabidopsis thaliana (Mouse-ear cress)	640	GO:0000723; GO:0000724; GO:0000784; GO:0000790; GO:0003684; GO:0003697; GO:0005662; GO:0006261; GO:0006268; GO:0006281; GO:0006289; GO:0007004; GO:0007131; GO:0007141; GO:0009555; GO:0043047; GO:0043565; GO:0046872; GO:0048232; GO:0051026; GO:0051321	0
CJt065060	g796	P09189	HSP7C_PETHY	Heat shock cognate 70 kDa protein	HSP70	Petunia hybrida (Petunia)	651	GO:0005524	0
CJt004323	g796	P09189	HSP7C_PETHY	Heat shock cognate 70 kDa protein	HSP70	Petunia hybrida (Petunia)	651	GO:0005524	0
CJt026030	g796	P09189	HSP7C_PETHY	Heat shock cognate 70 kDa protein	HSP70	Petunia hybrida (Petunia)	651	GO:0005524	0
CJt113072	g798	Q9LY16	CCU42_ARATH	Cyclin-U4-2 (CycU4;2) (Cyclin-P4.3) (CycP4;3)	CYCU4-2 At5g07450 T2I1.160	Arabidopsis thaliana (Mouse-ear cress)	216	GO:0000079; GO:0007049; GO:0019901; GO:0051301	0
CJt004339	g798	O80513	CCU41_ARATH	Cyclin-U4-1 (CycU4;1) (Cyclin-P4.1) (CycP4;1)	CYCU4-1 At2g44740 F16B22.23	Arabidopsis thaliana (Mouse-ear cress)	202	GO:0000079; GO:0007049; GO:0019901; GO:0051301	0
CJt046989	g799	P92523	M860_ARATH	Uncharacterized mitochondrial protein AtMg00860 (ORF158)	AtMg00860	Arabidopsis thaliana (Mouse-ear cress)	158	GO:0005739	0
CJt004341	g799	P31843	RRPO_OENBE	RNA-directed DNA polymerase homolog (EC 2.7.7.48) (Reverse transcriptase homolog)	0	Oenothera berteroana (Bertero's evening primrose)	142	GO:0003964; GO:0003968; GO:0005739	0
CJt063267	g799	P92523	M860_ARATH	Uncharacterized mitochondrial protein AtMg00860 (ORF158)	AtMg00860	Arabidopsis thaliana (Mouse-ear cress)	158	GO:0005739	0
CJt004349	g801	Q9FKY4	PILS7_ARATH	Protein PIN-LIKES 7 (Auxin efflux carrier-like protein 7)	PILS7 At5g65980 K2A18.4	Arabidopsis thaliana (Mouse-ear cress)	395	GO:0005789; GO:0009733; GO:0009734; GO:0016021; GO:0055085	0
CJt004351	g802	Q8L8T7-2	COR27_ARATH	Cold-regulated protein 27	COR27 At5g42900 MBD2.9	Arabidopsis thaliana (Mouse-ear cress)	246	GO:0005634; GO:0009409; GO:0009615; GO:0009637; GO:0009646; GO:0009737; GO:0010114; GO:0010228; GO:0042752; GO:0045892; GO:0048511; GO:0080167; GO:2000028	0
CJt017383	g805	P0CV25	RLR78_PLAVT	Secreted RxLR effector protein 78	RXLR78	Plasmopara viticola (Downy mildew of grapevine) (Botrytis viticola)	113	GO:0005576; GO:0009405; GO:0043657	0
CJt004408	g805	P0CV25	RLR78_PLAVT	Secreted RxLR effector protein 78	RXLR78	Plasmopara viticola (Downy mildew of grapevine) (Botrytis viticola)	113	GO:0005576; GO:0009405; GO:0043657	0
CJt004427	g806	Q9S7E9	GGT2_ARATH	Glutamate--glyoxylate aminotransferase 2 (AtGGT2) (EC 2.6.1.4) (Alanine aminotransferase GGT2) (EC 2.6.1.2) (Alanine--glyoxylate aminotransferase GGT2) (EC 2.6.1.44) (Alanine-2-oxoglutarate aminotransferase 2) (EC 2.6.1.-)	GGAT2 AOAT2 GGT2 At1g70580 F24J13.15 F5A18.24	Arabidopsis thaliana (Mouse-ear cress)	481	GO:0004021; GO:0005739; GO:0005777; GO:0005829; GO:0008453; GO:0009058; GO:0009507; GO:0009570; GO:0009853; GO:0030170; GO:0042853; GO:0047958	0
CJt090551	g806	Q9S7E9	GGT2_ARATH	Glutamate--glyoxylate aminotransferase 2 (AtGGT2) (EC 2.6.1.4) (Alanine aminotransferase GGT2) (EC 2.6.1.2) (Alanine--glyoxylate aminotransferase GGT2) (EC 2.6.1.44) (Alanine-2-oxoglutarate aminotransferase 2) (EC 2.6.1.-)	GGAT2 AOAT2 GGT2 At1g70580 F24J13.15 F5A18.24	Arabidopsis thaliana (Mouse-ear cress)	481	GO:0004021; GO:0005739; GO:0005777; GO:0005829; GO:0008453; GO:0009058; GO:0009507; GO:0009570; GO:0009853; GO:0030170; GO:0042853; GO:0047958	0
CJt073627	g807	C0LGQ5	GSO1_ARATH	LRR receptor-like serine/threonine-protein kinase GSO1 (EC 2.7.11.1) (Protein GASSHO 1) (Protein SCHENGEN 3)	GSO1 SGN3 At4g20140 F1C12.60	Arabidopsis thaliana (Mouse-ear cress)	1249	GO:0004674; GO:0005524; GO:0005886; GO:0006833; GO:0009611; GO:0009793; GO:0016021; GO:0030104; GO:0035987; GO:0042659; GO:0045184; GO:0048226; GO:0051302; GO:0055075; GO:0071555; GO:0090558; GO:0090708; GO:1903224; GO:2000067; GO:2000280	0
CJt004436	g807	Q6JN46	EIX2_SOLLC	Receptor-like protein EIX2 (EIX receptor 2)	EIX2 Solyc07g008630.1.1	Solanum lycopersicum (Tomato) (Lycopersicon esculentum)	1021	GO:0005886; GO:0016021; GO:0050832	0
CJt040746	g808	V9M398	RUN1_VITRO	Disease resistance protein RUN1 (NAD(+) hydrolase RUN1) (EC 3.2.2.6) (NADP(+) hydrolase RUN1) (EC 3.2.2.-) (Resistance to Uncinula necator protein) (MrRUN1)	RUN1	Vitis rotundifolia (Muscadine grape)	1331	GO:0003953; GO:0005634; GO:0005737; GO:0007165; GO:0009817; GO:0019677; GO:0043068; GO:0043531; GO:0050135; GO:0061809	0
CJt004450	g808	V9M398	RUN1_VITRO	Disease resistance protein RUN1 (NAD(+) hydrolase RUN1) (EC 3.2.2.6) (NADP(+) hydrolase RUN1) (EC 3.2.2.-) (Resistance to Uncinula necator protein) (MrRUN1)	RUN1	Vitis rotundifolia (Muscadine grape)	1331	GO:0003953; GO:0005634; GO:0005737; GO:0007165; GO:0009817; GO:0019677; GO:0043068; GO:0043531; GO:0050135; GO:0061809	0
CJt112882	g809	Q8S904	MFDX2_ARATH	Adrenodoxin-like protein 2, mitochondrial (Mitochondrial ferredoxin 2) (AtMFDX2)	MFDX2 ADX2 At4g21090 F7J7.30	Arabidopsis thaliana (Mouse-ear cress)	197	GO:0005739; GO:0005829; GO:0009055; GO:0046872; GO:0051537	0
CJt004458	g809	Q8S904	MFDX2_ARATH	Adrenodoxin-like protein 2, mitochondrial (Mitochondrial ferredoxin 2) (AtMFDX2)	MFDX2 ADX2 At4g21090 F7J7.30	Arabidopsis thaliana (Mouse-ear cress)	197	GO:0005739; GO:0005829; GO:0009055; GO:0046872; GO:0051537	0
CJt113967	g810	Q84JP1-2	NFYA7_ARATH	Nuclear transcription factor Y subunit A-7 (AtNF-YA-7)	NFYA7 At1g30500 F26G16.12	Arabidopsis thaliana (Mouse-ear cress)	190	GO:0000978; GO:0003700; GO:0005634; GO:0006355; GO:0045892	0
CJt004462	g810	Q84JP1-2	NFYA7_ARATH	Nuclear transcription factor Y subunit A-7 (AtNF-YA-7)	NFYA7 At1g30500 F26G16.12	Arabidopsis thaliana (Mouse-ear cress)	190	GO:0000978; GO:0003700; GO:0005634; GO:0006355; GO:0045892	0
CJt004518	g812	Q7XA40	RGA3_SOLBU	Putative disease resistance protein RGA3 (Blight resistance protein B149) (RGA1-blb)	RGA3 177O13.36 CB3A14.6	Solanum bulbocastanum (Wild potato)	992	GO:0005524; GO:0006952; GO:0043531	0
CJt026382	g814	Q9FGF0-1	PGML1_ARATH	Phosphoglycerate mutase-like protein 1	At5g64460 T12B11.5	Arabidopsis thaliana (Mouse-ear cress)	282	GO:0005737; GO:0005829; GO:0009536; GO:0016868	0
CJt109787	g814	Q9FGF0-1	PGML1_ARATH	Phosphoglycerate mutase-like protein 1	At5g64460 T12B11.5	Arabidopsis thaliana (Mouse-ear cress)	282	GO:0005737; GO:0005829; GO:0009536; GO:0016868	0
CJt059212	g814	Q9FGF0-1	PGML1_ARATH	Phosphoglycerate mutase-like protein 1	At5g64460 T12B11.5	Arabidopsis thaliana (Mouse-ear cress)	282	GO:0005737; GO:0005829; GO:0009536; GO:0016868	0
CJt004535	g814	F4IBB2-2	PGML2_ARATH	Phosphoglycerate mutase-like protein 2	At1g58280 F19C14.10	Arabidopsis thaliana (Mouse-ear cress)	343	GO:0005737; GO:0009507; GO:0016868	0
CJt004541	g815	Q8L3R2	CML41_ARATH	Probable calcium-binding protein CML41 (Calmodulin-like protein 41)	CML41 At3g50770 F18B3.50	Arabidopsis thaliana (Mouse-ear cress)	205	GO:0005509	0
CJt020482	g815	Q9SU00	CML2_ARATH	Calmodulin-like protein 2 (Protein UNFERTILIZED EMBRYO SAC 14)	CML2 UNE14 At4g12860 T20K18.210	Arabidopsis thaliana (Mouse-ear cress)	152	GO:0005509; GO:0005737; GO:0009567	0
CJt084789	g816	P0CV72	RL161_PLAVT	Secreted RxLR effector protein 161	RXLR161	Plasmopara viticola (Downy mildew of grapevine) (Botrytis viticola)	142	GO:0005576; GO:0009405; GO:0042025	0
CJt004550	g816	P0CV72	RL161_PLAVT	Secreted RxLR effector protein 161	RXLR161	Plasmopara viticola (Downy mildew of grapevine) (Botrytis viticola)	142	GO:0005576; GO:0009405; GO:0042025	0
CJt004577	g818	Q8GTS0	IP5P4_ARATH	Type I inositol polyphosphate 5-phosphatase 4 (At5PTase4) (EC 3.1.3.-)	IP5P4 At3g63240 F16M2_90	Arabidopsis thaliana (Mouse-ear cress)	547	GO:0004439; GO:0034485; GO:0046856	0
CJt102123	g818	Q0WQ41	IP5P7_ARATH	Type IV inositol polyphosphate 5-phosphatase 7 (At5PTase7) (EC 3.1.3.36) (EC 3.1.3.86) (Protein CVP2 LIKE 1) (Protein CVL1)	IP5P7 CVL1 IPP4 At2g32010 F22D22.24	Arabidopsis thaliana (Mouse-ear cress)	594	GO:0004439; GO:0005634; GO:0005886; GO:0010305; GO:0034485; GO:0046856; GO:0071472; GO:2000377	0
CJt064114	g821	Q9ZQI8-2	NLTL2_ARATH	Non-specific lipid-transfer protein-like protein At2g13820	At2g13820 F17L24.13	Arabidopsis thaliana (Mouse-ear cress)	169	GO:0005576; GO:0005886; GO:0006869; GO:0008289; GO:0046658	0
CJt021800	g821	Q9ZQI8-2	NLTL2_ARATH	Non-specific lipid-transfer protein-like protein At2g13820	At2g13820 F17L24.13	Arabidopsis thaliana (Mouse-ear cress)	169	GO:0005576; GO:0005886; GO:0006869; GO:0008289; GO:0046658	0
CJt004599	g821	Q9ZQI8-2	NLTL2_ARATH	Non-specific lipid-transfer protein-like protein At2g13820	At2g13820 F17L24.13	Arabidopsis thaliana (Mouse-ear cress)	169	GO:0005576; GO:0005886; GO:0006869; GO:0008289; GO:0046658	0
CJt089136	g822	Q9SRR0-2	PEX13_ARATH	Peroxisomal membrane protein 13 (ABSTINENCE BY MUTUAL CONSENT) (Peroxin-13) (AtPEX13) (Peroxisome biogenesis protein 13) (Pex13p) (Protein ABERRANT PEROXISOME MORPHOLOGY 2) (Protein AMC)	PEX13 AMC APM2 At3g07560 F21O3.27	Arabidopsis thaliana (Mouse-ear cress)	304	GO:0005778; GO:0006635; GO:0016021; GO:0016558; GO:0016560; GO:1990429	0
CJt103751	g823	Q9FHG4	LRKS7_ARATH	Probable L-type lectin-domain containing receptor kinase S.7 (LecRK-S.7) (EC 2.7.11.1)	LECRKS7 At5g55830 MDF20.27	Arabidopsis thaliana (Mouse-ear cress)	681	GO:0002229; GO:0004675; GO:0005524; GO:0005886; GO:0006952; GO:0016021; GO:0030246; GO:0042742	0
CJt110637	g824	Q8H0T9-2	KTNB1_ARATH	Katanin p80 WD40 repeat-containing subunit B1 homolog	At5g23430 K19M13.6	Arabidopsis thaliana (Mouse-ear cress)	837	GO:0005737; GO:0005874; GO:0007019; GO:0008017; GO:0008352; GO:0051013; GO:0080008	0
CJt004636	g824	Q8H0T9-2	KTNB1_ARATH	Katanin p80 WD40 repeat-containing subunit B1 homolog	At5g23430 K19M13.6	Arabidopsis thaliana (Mouse-ear cress)	837	GO:0005737; GO:0005874; GO:0007019; GO:0008017; GO:0008352; GO:0051013; GO:0080008	0
CJt004662	g825	Q9SX98	LHTL8_ARATH	Lysine histidine transporter-like 8 (Amino acid transporter-like protein 1)	AATL1 At1g47670 F16N3.4	Arabidopsis thaliana (Mouse-ear cress)	519	GO:0003333; GO:0005886; GO:0015171; GO:0016021	0
CJt010016	g826	F4JSG3	RFA1E_ARATH	Replication protein A 70 kDa DNA-binding subunit E (AtRPA70E) (AtRPA1-1) (Replication factor A protein 1E) (Replication protein A 1E) (AtRPA1E)	RPA1E RPA70E At4g19130 T18B16.100	Arabidopsis thaliana (Mouse-ear cress)	784	GO:0000723; GO:0000724; GO:0000784; GO:0003684; GO:0003697; GO:0005662; GO:0006261; GO:0006268; GO:0006281; GO:0006289; GO:0007004; GO:0008270; GO:0043047; GO:0043565; GO:0051321	0
CJt013935	g828	P0CV72	RL161_PLAVT	Secreted RxLR effector protein 161	RXLR161	Plasmopara viticola (Downy mildew of grapevine) (Botrytis viticola)	142	GO:0005576; GO:0009405; GO:0042025	0
CJt077873	g828	P10978	POLX_TOBAC	Retrovirus-related Pol polyprotein from transposon TNT 1-94 [Includes: Protease (EC 3.4.23.-); Reverse transcriptase (EC 2.7.7.49); Endonuclease]	0	Nicotiana tabacum (Common tobacco)	1328	GO:0003676; GO:0003964; GO:0004190; GO:0004519; GO:0008270; GO:0015074	0
CJt004686	g828	Q9ZT94	POLR2_ARATH	Retrovirus-related Pol polyprotein from transposon RE2 (Retro element 2) (AtRE2) [Includes: Protease RE2 (EC 3.4.23.-); Reverse transcriptase RE2 (EC 2.7.7.49); Endonuclease RE2]	RE2 At4g02960 T4I9.16	Arabidopsis thaliana (Mouse-ear cress)	1456	GO:0003676; GO:0003964; GO:0004190; GO:0004519; GO:0006310; GO:0015074; GO:0046872	0
CJt073435	g829	Q9LMT7	MAIN_ARATH	Protein MAINTENANCE OF MERISTEMS	MAIN At1g17930 F2H15.15	Arabidopsis thaliana (Mouse-ear cress)	478	GO:0005634; GO:0007275; GO:0008483; GO:0040008; GO:0048507	0
CJt073436	g829	Q9SK32	MAIL1_ARATH	Protein MAIN-LIKE 1	MAIL1 At2g25010	Arabidopsis thaliana (Mouse-ear cress)	509	GO:0005634; GO:0008483; GO:0010073; GO:0010082; GO:0016458	0
CJt030564	g829	Q9SK32	MAIL1_ARATH	Protein MAIN-LIKE 1	MAIL1 At2g25010	Arabidopsis thaliana (Mouse-ear cress)	509	GO:0005634; GO:0008483; GO:0010073; GO:0010082; GO:0016458	0
CJt004688	g829	Q9SK32	MAIL1_ARATH	Protein MAIN-LIKE 1	MAIL1 At2g25010	Arabidopsis thaliana (Mouse-ear cress)	509	GO:0005634; GO:0008483; GO:0010073; GO:0010082; GO:0016458	0
CJt004701	g830	Q9SD53	Y3720_ARATH	UPF0481 protein At3g47200	At3g47200 F13I12.250	Arabidopsis thaliana (Mouse-ear cress)	476	GO:0005886; GO:0016021	0
CJt004718	g831	Q9SZN7	HIP26_ARATH	Heavy metal-associated isoprenylated plant protein 26 (AtHIP26) (AtHIPP26) (Farnesylated protein 6) (AtFP6)	HIPP26 FP6 At4g38580 F20M13.140	Arabidopsis thaliana (Mouse-ear cress)	153	GO:0005507; GO:0005886; GO:0009506; GO:0010286; GO:0030001; GO:0031965; GO:0032791; GO:0046870	0
CJt083931	g831	Q9SZN7	HIP26_ARATH	Heavy metal-associated isoprenylated plant protein 26 (AtHIP26) (AtHIPP26) (Farnesylated protein 6) (AtFP6)	HIPP26 FP6 At4g38580 F20M13.140	Arabidopsis thaliana (Mouse-ear cress)	153	GO:0005507; GO:0005886; GO:0009506; GO:0010286; GO:0030001; GO:0031965; GO:0032791; GO:0046870	0
CJt039176	g831	Q9SZN7	HIP26_ARATH	Heavy metal-associated isoprenylated plant protein 26 (AtHIP26) (AtHIPP26) (Farnesylated protein 6) (AtFP6)	HIPP26 FP6 At4g38580 F20M13.140	Arabidopsis thaliana (Mouse-ear cress)	153	GO:0005507; GO:0005886; GO:0009506; GO:0010286; GO:0030001; GO:0031965; GO:0032791; GO:0046870	0
CJt076330	g831	Q9SZN7	HIP26_ARATH	Heavy metal-associated isoprenylated plant protein 26 (AtHIP26) (AtHIPP26) (Farnesylated protein 6) (AtFP6)	HIPP26 FP6 At4g38580 F20M13.140	Arabidopsis thaliana (Mouse-ear cress)	153	GO:0005507; GO:0005886; GO:0009506; GO:0010286; GO:0030001; GO:0031965; GO:0032791; GO:0046870	0
CJt029006	g831	Q9SZN7	HIP26_ARATH	Heavy metal-associated isoprenylated plant protein 26 (AtHIP26) (AtHIPP26) (Farnesylated protein 6) (AtFP6)	HIPP26 FP6 At4g38580 F20M13.140	Arabidopsis thaliana (Mouse-ear cress)	153	GO:0005507; GO:0005886; GO:0009506; GO:0010286; GO:0030001; GO:0031965; GO:0032791; GO:0046870	0
CJt004730	g832	Q8GVE1	CIGR2_ORYSJ	Chitin-inducible gibberellin-responsive protein 2	CIGR2 Os07g0583600 LOC_Os07g39470 OJ1127_E01.113 OsJ_24900	Oryza sativa subsp. japonica (Rice)	544	GO:0003700; GO:0005634; GO:0006355; GO:0043565	0
CJt012340	g833	Q9FE06	EXOL2_ARATH	Protein EXORDIUM-like 2	EXL2 At5g64260 MSJ1.10	Arabidopsis thaliana (Mouse-ear cress)	305	GO:0005615; GO:0005618; GO:0005794; GO:0005829; GO:0009505; GO:0009506; GO:0009536; GO:0048046; GO:0071456	0
CJt004732	g833	Q9FE06	EXOL2_ARATH	Protein EXORDIUM-like 2	EXL2 At5g64260 MSJ1.10	Arabidopsis thaliana (Mouse-ear cress)	305	GO:0005615; GO:0005618; GO:0005794; GO:0005829; GO:0009505; GO:0009506; GO:0009536; GO:0048046; GO:0071456	0
CJt004741	g834	Q9LUM3	SBT15_ARATH	Subtilisin-like protease SBT1.5 (EC 3.4.21.-) (Subtilase subfamily 1 member 5) (AtSBT1.5)	SBT1.5 At3g14240 MLN21.2	Arabidopsis thaliana (Mouse-ear cress)	775	GO:0004252; GO:0005576; GO:0005886; GO:0016020; GO:0016485	0
CJt004754	g835	Q9SP07	1433_LILLO	14-3-3-like protein	0	Lilium longiflorum (Trumpet lily)	259	GO:0019904	0
CJt109338	g835	Q9SP07	1433_LILLO	14-3-3-like protein	0	Lilium longiflorum (Trumpet lily)	259	GO:0019904	0
CJt035083	g838	Q942D4	BURP3_ORYSJ	BURP domain-containing protein 3 (OsBURP03)	BURP3 Os01g0733500 LOC_Os01g53240 B1060H01.8 OsJ_03360 OSJNBb0036G09.19	Oryza sativa subsp. japonica (Rice)	429	0	0
CJt004765	g838	A0A068Q5V6	C7150_PRUMU	Cytochrome P450 71AU50 (EC 1.14.-.-)	CYP71AU50	Prunus mume (Japanese apricot) (Armeniaca mume)	497	GO:0004497; GO:0005506; GO:0016021; GO:0016705; GO:0020037	0
CJt115362	g842	Q9FH94	ERF10_ARATH	Ethylene-responsive transcription factor ERF010	ERF010 At5g67190 K21H1.15	Arabidopsis thaliana (Mouse-ear cress)	184	GO:0003700; GO:0005634; GO:0009873; GO:0044212	0
CJt053305	g842	Q9FH94	ERF10_ARATH	Ethylene-responsive transcription factor ERF010	ERF010 At5g67190 K21H1.15	Arabidopsis thaliana (Mouse-ear cress)	184	GO:0003700; GO:0005634; GO:0009873; GO:0044212	0
CJt111031	g842	Q9FH94	ERF10_ARATH	Ethylene-responsive transcription factor ERF010	ERF010 At5g67190 K21H1.15	Arabidopsis thaliana (Mouse-ear cress)	184	GO:0003700; GO:0005634; GO:0009873; GO:0044212	0
CJt004868	g842	Q9FH94	ERF10_ARATH	Ethylene-responsive transcription factor ERF010	ERF010 At5g67190 K21H1.15	Arabidopsis thaliana (Mouse-ear cress)	184	GO:0003700; GO:0005634; GO:0009873; GO:0044212	0
CJt019156	g842	Q9FH94	ERF10_ARATH	Ethylene-responsive transcription factor ERF010	ERF010 At5g67190 K21H1.15	Arabidopsis thaliana (Mouse-ear cress)	184	GO:0003700; GO:0005634; GO:0009873; GO:0044212	0
CJt099200	g842	Q9FH94	ERF10_ARATH	Ethylene-responsive transcription factor ERF010	ERF010 At5g67190 K21H1.15	Arabidopsis thaliana (Mouse-ear cress)	184	GO:0003700; GO:0005634; GO:0009873; GO:0044212	0
CJt004870	g843	Q93YN1	CRPK1_ARATH	Cold-responsive protein kinase 1 (EC 2.7.11.1)	CRPK1 At1g16670 F19K19.4	Arabidopsis thaliana (Mouse-ear cress)	390	GO:0002237; GO:0004674; GO:0005524; GO:0005634; GO:0005886; GO:0009409; GO:0009625; GO:0046777; GO:0050826	0
CJt041423	g843	Q9FI80	PP425_ARATH	Pentatricopeptide repeat-containing protein At5g48910	PCMP-H38 At5g48910 K19E20.2	Arabidopsis thaliana (Mouse-ear cress)	646	GO:0008270; GO:0009451; GO:0009507; GO:0043231	0
CJt021923	g845	Q9FFN0	GDL72_ARATH	GDSL esterase/lipase At5g03810 (EC 3.1.1.-) (Extracellular lipase At5g03810)	At5g03810 F8F6.20 MED24.11	Arabidopsis thaliana (Mouse-ear cress)	353	GO:0005576; GO:0016042; GO:0016298	0
CJt082599	g845	Q9FFN0	GDL72_ARATH	GDSL esterase/lipase At5g03810 (EC 3.1.1.-) (Extracellular lipase At5g03810)	At5g03810 F8F6.20 MED24.11	Arabidopsis thaliana (Mouse-ear cress)	353	GO:0005576; GO:0016042; GO:0016298	0
CJt004937	g845	Q9FFN0	GDL72_ARATH	GDSL esterase/lipase At5g03810 (EC 3.1.1.-) (Extracellular lipase At5g03810)	At5g03810 F8F6.20 MED24.11	Arabidopsis thaliana (Mouse-ear cress)	353	GO:0005576; GO:0016042; GO:0016298	0
CJt041333	g846	Q9XET4	RS7_SECCE	40S ribosomal protein S7	RPS7	Secale cereale (Rye)	192	GO:0003735; GO:0005840; GO:0006412	0
CJt059994	g846	Q9XET4	RS7_SECCE	40S ribosomal protein S7	RPS7	Secale cereale (Rye)	192	GO:0003735; GO:0005840; GO:0006412	0
CJt053833	g846	Q9M885	RS72_ARATH	40S ribosomal protein S7-2	RPS7B At3g02560 F16B3.19	Arabidopsis thaliana (Mouse-ear cress)	191	GO:0003729; GO:0003735; GO:0005829; GO:0006364; GO:0006412; GO:0009507; GO:0022626; GO:0022627; GO:0032040; GO:0042274	0
CJt004943	g846	Q9XET4	RS7_SECCE	40S ribosomal protein S7	RPS7	Secale cereale (Rye)	192	GO:0003735; GO:0005840; GO:0006412	0
CJt023246	g846	Q9XET4	RS7_SECCE	40S ribosomal protein S7	RPS7	Secale cereale (Rye)	192	GO:0003735; GO:0005840; GO:0006412	0
CJt086024	g847	Q8RX01	Y3567_ARATH	BTB/POZ domain-containing protein At3g05675	At3g05675 F18C1	Arabidopsis thaliana (Mouse-ear cress)	441	GO:0016567	0
CJt075078	g848	P10978	POLX_TOBAC	Retrovirus-related Pol polyprotein from transposon TNT 1-94 [Includes: Protease (EC 3.4.23.-); Reverse transcriptase (EC 2.7.7.49); Endonuclease]	0	Nicotiana tabacum (Common tobacco)	1328	GO:0003676; GO:0003964; GO:0004190; GO:0004519; GO:0008270; GO:0015074	0
CJt103864	g848	P10978	POLX_TOBAC	Retrovirus-related Pol polyprotein from transposon TNT 1-94 [Includes: Protease (EC 3.4.23.-); Reverse transcriptase (EC 2.7.7.49); Endonuclease]	0	Nicotiana tabacum (Common tobacco)	1328	GO:0003676; GO:0003964; GO:0004190; GO:0004519; GO:0008270; GO:0015074	0
CJt005006	g848	P10978	POLX_TOBAC	Retrovirus-related Pol polyprotein from transposon TNT 1-94 [Includes: Protease (EC 3.4.23.-); Reverse transcriptase (EC 2.7.7.49); Endonuclease]	0	Nicotiana tabacum (Common tobacco)	1328	GO:0003676; GO:0003964; GO:0004190; GO:0004519; GO:0008270; GO:0015074	0
CJt064565	g849	O64637	C76C2_ARATH	Cytochrome P450 76C2 (EC 1.14.-.-) (Protein YELLOW-LEAF-SPECIFIC GENE 6)	CYP76C2 YLS6 At2g45570 F17K2.10	Arabidopsis thaliana (Mouse-ear cress)	512	GO:0005506; GO:0016020; GO:0016021; GO:0016709; GO:0020037	0
CJt005007	g849	O64637	C76C2_ARATH	Cytochrome P450 76C2 (EC 1.14.-.-) (Protein YELLOW-LEAF-SPECIFIC GENE 6)	CYP76C2 YLS6 At2g45570 F17K2.10	Arabidopsis thaliana (Mouse-ear cress)	512	GO:0005506; GO:0016020; GO:0016021; GO:0016709; GO:0020037	0
CJt106792	g849	O64637	C76C2_ARATH	Cytochrome P450 76C2 (EC 1.14.-.-) (Protein YELLOW-LEAF-SPECIFIC GENE 6)	CYP76C2 YLS6 At2g45570 F17K2.10	Arabidopsis thaliana (Mouse-ear cress)	512	GO:0005506; GO:0016020; GO:0016021; GO:0016709; GO:0020037	0
CJt005013	g850	Q40392-2	TMVRN_NICGU	TMV resistance protein N (EC 3.2.2.6)	N	Nicotiana glutinosa (Tobacco)	1144	GO:0005524; GO:0005737; GO:0007165; GO:0009626; GO:0043531; GO:0050135; GO:0061809	0
CJt005130	g854	P10978	POLX_TOBAC	Retrovirus-related Pol polyprotein from transposon TNT 1-94 [Includes: Protease (EC 3.4.23.-); Reverse transcriptase (EC 2.7.7.49); Endonuclease]	0	Nicotiana tabacum (Common tobacco)	1328	GO:0003676; GO:0003964; GO:0004190; GO:0004519; GO:0008270; GO:0015074	0
CJt099470	g854	P10978	POLX_TOBAC	Retrovirus-related Pol polyprotein from transposon TNT 1-94 [Includes: Protease (EC 3.4.23.-); Reverse transcriptase (EC 2.7.7.49); Endonuclease]	0	Nicotiana tabacum (Common tobacco)	1328	GO:0003676; GO:0003964; GO:0004190; GO:0004519; GO:0008270; GO:0015074	0
CJt110967	g855	P40267	H1_SOLPN	Histone H1	0	Solanum pennellii (Tomato) (Lycopersicon pennellii)	202	GO:0000786; GO:0003677; GO:0005634; GO:0006334	0
CJt005151	g855	P40267	H1_SOLPN	Histone H1	0	Solanum pennellii (Tomato) (Lycopersicon pennellii)	202	GO:0000786; GO:0003677; GO:0005634; GO:0006334	0
CJt005179	g856	Q9LJG8	ASIL2_ARATH	Trihelix transcription factor ASIL2 (6B-interacting protein 1-like 2) (Trihelix DNA-binding protein ASIL2)	ASIL2 At3g14180 MAG2.16	Arabidopsis thaliana (Mouse-ear cress)	443	GO:0003700; GO:0005634; GO:0006355; GO:0009793; GO:0010431; GO:0043565; GO:0044212	0
CJt005183	g857	Q0DWQ7	CCB12_ORYSJ	Cyclin-B1-2 (G2/mitotic-specific cyclin-B1-2) (CycB1;2)	CYCB1-2 Os02g0801300 LOC_Os02g55720	Oryza sativa subsp. japonica (Rice)	391	GO:0000079; GO:0000307; GO:0005634; GO:0005737; GO:0006468; GO:0016538; GO:0019901; GO:0043248; GO:0044772; GO:0051301	0
CJt110902	g857	Q0DWQ7	CCB12_ORYSJ	Cyclin-B1-2 (G2/mitotic-specific cyclin-B1-2) (CycB1;2)	CYCB1-2 Os02g0801300 LOC_Os02g55720	Oryza sativa subsp. japonica (Rice)	391	GO:0000079; GO:0000307; GO:0005634; GO:0005737; GO:0006468; GO:0016538; GO:0019901; GO:0043248; GO:0044772; GO:0051301	0
CJt005189	g858	Q8VY52	PPD2_ARATH	PsbP domain-containing protein 2, chloroplastic (PsbP-related thylakoid lumenal protein 3)	PPD2 At2g28605 T8O18.1	Arabidopsis thaliana (Mouse-ear cress)	232	GO:0005509; GO:0009507; GO:0009543; GO:0009579; GO:0009654; GO:0015979; GO:0019898	0
CJt005193	g859	Q93VR4	ML423_ARATH	MLP-like protein 423	MLP423 At1g24020 T23E23.17 T23E23_22	Arabidopsis thaliana (Mouse-ear cress)	155	GO:0004864; GO:0005634; GO:0005829; GO:0006952; GO:0009738; GO:0010427; GO:0038023	0
CJt005194	g859	Q93VR4	ML423_ARATH	MLP-like protein 423	MLP423 At1g24020 T23E23.17 T23E23_22	Arabidopsis thaliana (Mouse-ear cress)	155	GO:0004864; GO:0005634; GO:0005829; GO:0006952; GO:0009738; GO:0010427; GO:0038023	0
CJt104160	g859	Q93VR4	ML423_ARATH	MLP-like protein 423	MLP423 At1g24020 T23E23.17 T23E23_22	Arabidopsis thaliana (Mouse-ear cress)	155	GO:0004864; GO:0005634; GO:0005829; GO:0006952; GO:0009738; GO:0010427; GO:0038023	0
CJt101277	g859	Q93VR4	ML423_ARATH	MLP-like protein 423	MLP423 At1g24020 T23E23.17 T23E23_22	Arabidopsis thaliana (Mouse-ear cress)	155	GO:0004864; GO:0005634; GO:0005829; GO:0006952; GO:0009738; GO:0010427; GO:0038023	0
CJt082316	g859	Q93VR4	ML423_ARATH	MLP-like protein 423	MLP423 At1g24020 T23E23.17 T23E23_22	Arabidopsis thaliana (Mouse-ear cress)	155	GO:0004864; GO:0005634; GO:0005829; GO:0006952; GO:0009738; GO:0010427; GO:0038023	0
CJt020081	g859	Q93VR4	ML423_ARATH	MLP-like protein 423	MLP423 At1g24020 T23E23.17 T23E23_22	Arabidopsis thaliana (Mouse-ear cress)	155	GO:0004864; GO:0005634; GO:0005829; GO:0006952; GO:0009738; GO:0010427; GO:0038023	0
CJt048497	g859	Q93VR4	ML423_ARATH	MLP-like protein 423	MLP423 At1g24020 T23E23.17 T23E23_22	Arabidopsis thaliana (Mouse-ear cress)	155	GO:0004864; GO:0005634; GO:0005829; GO:0006952; GO:0009738; GO:0010427; GO:0038023	0
CJt048498	g859	Q93VR4	ML423_ARATH	MLP-like protein 423	MLP423 At1g24020 T23E23.17 T23E23_22	Arabidopsis thaliana (Mouse-ear cress)	155	GO:0004864; GO:0005634; GO:0005829; GO:0006952; GO:0009738; GO:0010427; GO:0038023	0
CJt062771	g859	Q93VR4	ML423_ARATH	MLP-like protein 423	MLP423 At1g24020 T23E23.17 T23E23_22	Arabidopsis thaliana (Mouse-ear cress)	155	GO:0004864; GO:0005634; GO:0005829; GO:0006952; GO:0009738; GO:0010427; GO:0038023	0
CJt058281	g859	Q93VR4	ML423_ARATH	MLP-like protein 423	MLP423 At1g24020 T23E23.17 T23E23_22	Arabidopsis thaliana (Mouse-ear cress)	155	GO:0004864; GO:0005634; GO:0005829; GO:0006952; GO:0009738; GO:0010427; GO:0038023	0
CJt087325	g861	Q9C7A2	ITN1_ARATH	Ankyrin repeat-containing protein ITN1 (Protein INCREASED TOLERANCE TO NACL)	ITN1 At3g12360 MQC3.17 T2E22.31	Arabidopsis thaliana (Mouse-ear cress)	590	GO:0005634; GO:0005886; GO:0009651; GO:0016020; GO:0016021; GO:0034613	0
CJt083218	g862	Q9FYE4	CML50_ARATH	Probable calcium-binding protein CML50 (Calmodulin-like protein 50)	CML50 At5g04170 F21E1.90	Arabidopsis thaliana (Mouse-ear cress)	354	GO:0005509	0
CJt005257	g864	Q8L850	PI5K9_ARATH	Phosphatidylinositol 4-phosphate 5-kinase 9 (AtPIP5K9) (EC 2.7.1.68) (1-phosphatidylinositol 4-phosphate kinase 9) (Diphosphoinositide kinase 9) (PtdIns(4)P-5-kinase 9)	PIP5K9 At3g09920 F8A24.2	Arabidopsis thaliana (Mouse-ear cress)	815	GO:0005524; GO:0005634; GO:0005829; GO:0005975; GO:0006520; GO:0016020; GO:0016308	0
CJt089516	g866	Q9FHB6	DTX16_ARATH	Protein DETOXIFICATION 16 (AtDTX16) (Multidrug and toxic compound extrusion protein 16) (MATE protein 16)	DTX16 At5g52450 K24M7.20	Arabidopsis thaliana (Mouse-ear cress)	486	GO:0005774; GO:0009536; GO:0009624; GO:0015297; GO:0016020; GO:0016021; GO:0022857; GO:0042910	0
CJt031945	g866	Q9FHB6	DTX16_ARATH	Protein DETOXIFICATION 16 (AtDTX16) (Multidrug and toxic compound extrusion protein 16) (MATE protein 16)	DTX16 At5g52450 K24M7.20	Arabidopsis thaliana (Mouse-ear cress)	486	GO:0005774; GO:0009536; GO:0009624; GO:0015297; GO:0016020; GO:0016021; GO:0022857; GO:0042910	0
CJt034944	g866	Q9FHB6	DTX16_ARATH	Protein DETOXIFICATION 16 (AtDTX16) (Multidrug and toxic compound extrusion protein 16) (MATE protein 16)	DTX16 At5g52450 K24M7.20	Arabidopsis thaliana (Mouse-ear cress)	486	GO:0005774; GO:0009536; GO:0009624; GO:0015297; GO:0016020; GO:0016021; GO:0022857; GO:0042910	0
CJt010379	g866	Q9C994	DTX14_ARATH	Protein DETOXIFICATION 14 (AtDTX14) (Multidrug and toxic compound extrusion protein 14) (MATE protein 14)	DTX14 At1g71140 F23N20.13	Arabidopsis thaliana (Mouse-ear cress)	485	GO:0005774; GO:0015297; GO:0016020; GO:0016021; GO:0022857; GO:0042908; GO:0042910	0
CJt099366	g866	Q9FHB6	DTX16_ARATH	Protein DETOXIFICATION 16 (AtDTX16) (Multidrug and toxic compound extrusion protein 16) (MATE protein 16)	DTX16 At5g52450 K24M7.20	Arabidopsis thaliana (Mouse-ear cress)	486	GO:0005774; GO:0009536; GO:0009624; GO:0015297; GO:0016020; GO:0016021; GO:0022857; GO:0042910	0
CJt076086	g866	Q9FHB6	DTX16_ARATH	Protein DETOXIFICATION 16 (AtDTX16) (Multidrug and toxic compound extrusion protein 16) (MATE protein 16)	DTX16 At5g52450 K24M7.20	Arabidopsis thaliana (Mouse-ear cress)	486	GO:0005774; GO:0009536; GO:0009624; GO:0015297; GO:0016020; GO:0016021; GO:0022857; GO:0042910	0
CJt099642	g866	Q9C9U1	DTX17_ARATH	Protein DETOXIFICATION 17 (AtDTX17) (Multidrug and toxic compound extrusion protein 17) (MATE protein 17)	DTX17 At1g73700 F25P22.12	Arabidopsis thaliana (Mouse-ear cress)	476	GO:0015297; GO:0016020; GO:0016021; GO:0022857; GO:0042910	0
CJt025595	g866	Q9FHB6	DTX16_ARATH	Protein DETOXIFICATION 16 (AtDTX16) (Multidrug and toxic compound extrusion protein 16) (MATE protein 16)	DTX16 At5g52450 K24M7.20	Arabidopsis thaliana (Mouse-ear cress)	486	GO:0005774; GO:0009536; GO:0009624; GO:0015297; GO:0016020; GO:0016021; GO:0022857; GO:0042910	0
CJt005270	g866	Q9FHB6	DTX16_ARATH	Protein DETOXIFICATION 16 (AtDTX16) (Multidrug and toxic compound extrusion protein 16) (MATE protein 16)	DTX16 At5g52450 K24M7.20	Arabidopsis thaliana (Mouse-ear cress)	486	GO:0005774; GO:0009536; GO:0009624; GO:0015297; GO:0016020; GO:0016021; GO:0022857; GO:0042910	0
CJt090809	g866	Q9FHB6	DTX16_ARATH	Protein DETOXIFICATION 16 (AtDTX16) (Multidrug and toxic compound extrusion protein 16) (MATE protein 16)	DTX16 At5g52450 K24M7.20	Arabidopsis thaliana (Mouse-ear cress)	486	GO:0005774; GO:0009536; GO:0009624; GO:0015297; GO:0016020; GO:0016021; GO:0022857; GO:0042910	0
CJt103115	g866	Q9FHB6	DTX16_ARATH	Protein DETOXIFICATION 16 (AtDTX16) (Multidrug and toxic compound extrusion protein 16) (MATE protein 16)	DTX16 At5g52450 K24M7.20	Arabidopsis thaliana (Mouse-ear cress)	486	GO:0005774; GO:0009536; GO:0009624; GO:0015297; GO:0016020; GO:0016021; GO:0022857; GO:0042910	0
CJt046387	g868	Q0JEU6	LERK3_ORYSJ	G-type lectin S-receptor-like serine/threonine-protein kinase LECRK3 (OsLecRK3) (EC 2.7.11.1) (OsRLCK135)	LECRK3 Os04g0202500 LOC_Os04g12580 OSJNBb0005B05.7	Oryza sativa subsp. japonica (Rice)	811	GO:0004674; GO:0005524; GO:0006952; GO:0016021; GO:0030246	0
CJt005272	g868	Q25AG3	LERK3_ORYSI	G-type lectin S-receptor-like serine/threonine-protein kinase LECRK3 (OsLecRK3) (EC 2.7.11.1) (OsRLCK135)	LECRK3 H0512B01.11 OsI_14844 OSIGBa0147O06.1	Oryza sativa subsp. indica (Rice)	811	GO:0004674; GO:0005524; GO:0006952; GO:0016021; GO:0030246	0
CJt005294	g870	Q9C5G0-2	SUF4_ARATH	Protein SUPPRESSOR OF FRI 4	SUF4 At1g30970 F17F8.14	Arabidopsis thaliana (Mouse-ear cress)	367	GO:0003677; GO:0003700; GO:0005634; GO:0006355; GO:0009908; GO:0009910; GO:0030154; GO:0044212; GO:0046872	0
CJt005299	g871	Q6JN47	EIX1_SOLLC	Receptor-like protein EIX1 (EIX receptor 1)	EIX1 Solyc07g008620.1.1	Solanum lycopersicum (Tomato) (Lycopersicon esculentum)	1031	GO:0005886; GO:0016021; GO:0050832	0
CJt061920	g871	Q6JN46	EIX2_SOLLC	Receptor-like protein EIX2 (EIX receptor 2)	EIX2 Solyc07g008630.1.1	Solanum lycopersicum (Tomato) (Lycopersicon esculentum)	1021	GO:0005886; GO:0016021; GO:0050832	0
CJt035239	g871	Q9SRL7	RLP35_ARATH	Receptor-like protein 35 (AtRLP35)	RLP35 At3g11080 F11B9.4 F9F8.11	Arabidopsis thaliana (Mouse-ear cress)	943	GO:0005886; GO:0016021	0
CJt086975	g871	Q40235	CF9_SOLPI	Receptor-like protein Cf-9	CF-9	Solanum pimpinellifolium (Currant tomato) (Lycopersicon pimpinellifolium)	863	GO:0002238; GO:0005886; GO:0016021; GO:0050832	0
CJt109798	g873	Q9ZUU4	CP29B_ARATH	RNA-binding protein CP29B, chloroplastic (Ribonucleoprotein At2g37220)	CP29B At2g37220 F3G5.1	Arabidopsis thaliana (Mouse-ear cress)	289	GO:0003723; GO:0003729; GO:0005634; GO:0005783; GO:0006397; GO:0008266; GO:0009409; GO:0009507; GO:0009534; GO:0009535; GO:0009570; GO:0009579; GO:0009737; GO:0009941; GO:0010319; GO:0045087; GO:0051252; GO:1990904	0
CJt005316	g873	Q08937	ROC2_NICSY	29 kDa ribonucleoprotein B, chloroplastic (CP29B)	0	Nicotiana sylvestris (Wood tobacco) (South American tobacco)	291	GO:0003723; GO:0006397; GO:0009507	0
CJt008840	g874	Q9LN69	PPR50_ARATH	Putative pentatricopeptide repeat-containing protein At1g19290	At1g19290 F18O14.1 T29M8.14	Arabidopsis thaliana (Mouse-ear cress)	904	0	0
CJt079180	g875	Q6NQ66	GGLO2_ARATH	L-gulonolactone oxidase 2 (AtGulLO2) (EC 1.1.3.8)	GULLO2 At2g46750 F19D11.3	Arabidopsis thaliana (Mouse-ear cress)	591	GO:0003885; GO:0016020; GO:0019853; GO:0050105; GO:0071949	0
CJt020440	g875	Q6NQ66	GGLO2_ARATH	L-gulonolactone oxidase 2 (AtGulLO2) (EC 1.1.3.8)	GULLO2 At2g46750 F19D11.3	Arabidopsis thaliana (Mouse-ear cress)	591	GO:0003885; GO:0016020; GO:0019853; GO:0050105; GO:0071949	0
CJt101709	g875	Q9LYD8	GGLO3_ARATH	L-gulonolactone oxidase 3 (AtGulLO3) (EC 1.1.3.8)	GULLO3 At5g11540 F15N18.130	Arabidopsis thaliana (Mouse-ear cress)	585	GO:0003885; GO:0005773; GO:0016020; GO:0019853; GO:0050105; GO:0071949	0
CJt005338	g876	P09762	WIN2_SOLTU	Wound-induced protein WIN2	WIN2	Solanum tuberosum (Potato)	211	GO:0008061; GO:0042742; GO:0050832	0
CJt005337	g876	P09761	WIN1_SOLTU	Wound-induced protein WIN1	WIN1	Solanum tuberosum (Potato)	200	GO:0008061; GO:0042742; GO:0050832	0
CJt052854	g877	P0CV25	RLR78_PLAVT	Secreted RxLR effector protein 78	RXLR78	Plasmopara viticola (Downy mildew of grapevine) (Botrytis viticola)	113	GO:0005576; GO:0009405; GO:0043657	0
CJt005371	g878	Q6JN46	EIX2_SOLLC	Receptor-like protein EIX2 (EIX receptor 2)	EIX2 Solyc07g008630.1.1	Solanum lycopersicum (Tomato) (Lycopersicon esculentum)	1021	GO:0005886; GO:0016021; GO:0050832	0
CJt068916	g879	P51070	THS2_VITVI	Stilbene synthase 2 (EC 2.3.1.95) (PSV21) (Resveratrol synthase 2) (Trihydroxystilbene synthase 2) (StSy 2)	GSVIVT00004047001 LOC100246143 VITISV_010833; GSVIVT00008253001 LOC100259169 VITISV_024260	Vitis vinifera (Grape)	392	GO:0005737; GO:0006952; GO:0009058; GO:0050350	1
CJt089754	g879	Q9M5M0	CHS7_PICMA	Chalcone synthase 7 (EC 2.3.1.74) (Naregenin-chalcone synthase 7)	CSF7	Picea mariana (Black spruce) (Abies mariana)	395	GO:0009813; GO:0016210	1
CJt005426	g880	O65351	SBT17_ARATH	Subtilisin-like protease SBT1.7 (EC 3.4.21.-) (Cucumisin-like serine protease) (Subtilase subfamily 1 member 7) (AtSBT1.7) (Subtilisin-like serine protease 1) (At-SLP1)	SBT1.7 ARA12 ASP48 SLP1 At5g67360 K8K14.8	Arabidopsis thaliana (Mouse-ear cress)	757	GO:0004252; GO:0005576; GO:0005618; GO:0010214; GO:0048046; GO:0048359; GO:0080001; GO:0099503	0
CJt033642	g880	Q9FLI4	SBT13_ARATH	Subtilisin-like protease SBT1.3 (EC 3.4.21.-) (Subtilase subfamily 1 member 3) (AtSBT1.3)	SBT1.3 At5g51750 MIO24.12	Arabidopsis thaliana (Mouse-ear cress)	780	GO:0004252; GO:0005576	0
CJt035661	g881	P0C5E2-3	LRL12_ARATH	LEAF RUST 10 DISEASE-RESISTANCE LOCUS RECEPTOR-LIKE PROTEIN KINASE-like 1.2 (EC 2.7.11.1) (Probable receptor-like serine/threonine-protein kinase LRK10L-1.2)	LRK10L-1.2 LRK10L1 At1g18390 F15H18.11 F15H18.25	Arabidopsis thaliana (Mouse-ear cress)	651	GO:0004674; GO:0005524; GO:0005886; GO:0016021; GO:0016301; GO:0016310; GO:0030247; GO:0042631; GO:0048573; GO:0071215	0
CJt005461	g884	Q43716	UFOG_PETHY	Anthocyanidin-3-O-glucoside rhamnosyltransferase (EC 2.4.1.-) (Anthocyanin rhamnosyl transferase)	RT UGT72	Petunia hybrida (Petunia)	473	GO:0009718; GO:0051566	0
CJt085783	g884	Q43716	UFOG_PETHY	Anthocyanidin-3-O-glucoside rhamnosyltransferase (EC 2.4.1.-) (Anthocyanin rhamnosyl transferase)	RT UGT72	Petunia hybrida (Petunia)	473	GO:0009718; GO:0051566	0
CJt098558	g885	Q9SZY4	PTR27_ARATH	Protein NRT1/ PTR FAMILY 6.2 (AtNPF6.2) (Nitrate transporter 1.4)	NPF6.2 NRT1.4 NTP2 At2g26690 F18A8.6	Arabidopsis thaliana (Mouse-ear cress)	577	GO:0009611; GO:0009753; GO:0015333; GO:0016021; GO:0035673; GO:0042128; GO:1904680	0
CJt005503	g886	Q9FI14	TAO1_ARATH	Disease resistance protein TAO1 (EC 3.2.2.6) (Protein TARGET OF AVRB OPERATION 1)	TAO1 At5g44510 MFC16.19	Arabidopsis thaliana (Mouse-ear cress)	1187	GO:0005524; GO:0007165; GO:0009816; GO:0042742; GO:0043531; GO:0050135; GO:0061809	0
CJt005503u	g886	Q40392-2	TMVRN_NICGU	TMV resistance protein N (EC 3.2.2.6)	N	Nicotiana glutinosa (Tobacco)	1144	GO:0005524; GO:0005737; GO:0007165; GO:0009626; GO:0043531; GO:0050135; GO:0061809	0
CJt005529	g887	P22196	PER2_ARAHY	Cationic peroxidase 2 (EC 1.11.1.7) (PNPC2)	PNC2	Arachis hypogaea (Peanut)	330	GO:0004601; GO:0005576; GO:0006979; GO:0020037; GO:0042744; GO:0046872	0
CJt100529	g887	P22196	PER2_ARAHY	Cationic peroxidase 2 (EC 1.11.1.7) (PNPC2)	PNC2	Arachis hypogaea (Peanut)	330	GO:0004601; GO:0005576; GO:0006979; GO:0020037; GO:0042744; GO:0046872	0
CJt061103	g889	P98188	C94A2_VICSA	Cytochrome P450 94A2 (EC 1.14.-.-) (P450-dependent fatty acid omega-hydroxylase)	CYP94A2 VAGH811	Vicia sativa (Spring vetch) (Tare)	513	GO:0004497; GO:0005506; GO:0005789; GO:0016021; GO:0016705; GO:0020037	0
CJt005614	g889	Q4R1I9	ANGLT_ROSHC	Anthocyanidin 5,3-O-glucosyltransferase (EC 2.4.1.-) (UDP-glucose: anthocyanidin 5,3-O-glucosyltransferase)	RhGT1	Rosa hybrid cultivar	473	GO:0009718; GO:0016758	0
CJt108276	g889	P98188	C94A2_VICSA	Cytochrome P450 94A2 (EC 1.14.-.-) (P450-dependent fatty acid omega-hydroxylase)	CYP94A2 VAGH811	Vicia sativa (Spring vetch) (Tare)	513	GO:0004497; GO:0005506; GO:0005789; GO:0016021; GO:0016705; GO:0020037	0
CJt010055	g890	O81906	B120_ARATH	G-type lectin S-receptor-like serine/threonine-protein kinase B120 (EC 2.7.11.1)	B120 At4g21390 F18E5.10 T6K22.120	Arabidopsis thaliana (Mouse-ear cress)	849	GO:0004674; GO:0005516; GO:0005524; GO:0005886; GO:0006468; GO:0016021; GO:0030246; GO:0048544	0
CJt005627	g890	P17840	SLSG3_BRAOL	S-locus-specific glycoprotein S13 (SLSG-13)	SLSG	Brassica oleracea (Wild cabbage)	435	GO:0060320	0
CJt056228	g891	Q9LXA5	LRK91_ARATH	L-type lectin-domain containing receptor kinase IX.1 (LecRK-IX.1) (EC 2.7.11.1)	LECRK91 At5g10530 F12B17.120	Arabidopsis thaliana (Mouse-ear cress)	651	GO:0002229; GO:0004675; GO:0005524; GO:0005886; GO:0006952; GO:0010726; GO:0010942; GO:0016021; GO:0030246; GO:0042742	0
CJt040662	g891	Q9LXA5	LRK91_ARATH	L-type lectin-domain containing receptor kinase IX.1 (LecRK-IX.1) (EC 2.7.11.1)	LECRK91 At5g10530 F12B17.120	Arabidopsis thaliana (Mouse-ear cress)	651	GO:0002229; GO:0004675; GO:0005524; GO:0005886; GO:0006952; GO:0010726; GO:0010942; GO:0016021; GO:0030246; GO:0042742	0
CJt056227	g891	Q9LXA5	LRK91_ARATH	L-type lectin-domain containing receptor kinase IX.1 (LecRK-IX.1) (EC 2.7.11.1)	LECRK91 At5g10530 F12B17.120	Arabidopsis thaliana (Mouse-ear cress)	651	GO:0002229; GO:0004675; GO:0005524; GO:0005886; GO:0006952; GO:0010726; GO:0010942; GO:0016021; GO:0030246; GO:0042742	0
CJt005635	g891	Q9LXA5	LRK91_ARATH	L-type lectin-domain containing receptor kinase IX.1 (LecRK-IX.1) (EC 2.7.11.1)	LECRK91 At5g10530 F12B17.120	Arabidopsis thaliana (Mouse-ear cress)	651	GO:0002229; GO:0004675; GO:0005524; GO:0005886; GO:0006952; GO:0010726; GO:0010942; GO:0016021; GO:0030246; GO:0042742	0
CJt109424	g892	Q84MA9	Y1063_ARATH	Inactive leucine-rich repeat receptor-like serine/threonine-protein kinase At1g60630	At1g60630 F8A5.15	Arabidopsis thaliana (Mouse-ear cress)	652	GO:0004672; GO:0005524; GO:0005886; GO:0016021	0
CJt005636	g892	Q84MA9	Y1063_ARATH	Inactive leucine-rich repeat receptor-like serine/threonine-protein kinase At1g60630	At1g60630 F8A5.15	Arabidopsis thaliana (Mouse-ear cress)	652	GO:0004672; GO:0005524; GO:0005886; GO:0016021	0
CJt005653	g893	Q9LNG5	PPP7L_ARATH	Serine/threonine-protein phosphatase 7 long form homolog (EC 3.1.3.16) (Protein MAIN-LIKE 3)	MAIL3 At1g48120 F21D18.16	Arabidopsis thaliana (Mouse-ear cress)	1340	GO:0004722; GO:0005634; GO:0005829; GO:0046872	0
CJt032783	g894	Q6WWW4-1	UPL3_ARATH	E3 ubiquitin-protein ligase UPL3 (Ubiquitin-protein ligase 3) (EC 2.3.2.26) (HECT ubiquitin-protein ligase 3) (HECT-type E3 ubiquitin transferase UPL3) (Protein KAKTUS)	UPL3 KAK At4g38600/At4g38610 F20M13.160/F20M13.170	Arabidopsis thaliana (Mouse-ear cress)	1888	GO:0004842; GO:0005886; GO:0010091; GO:0042023	0
CJt029087	g896	Q9AT63	PDX1_GINBI	Probable pyridoxal 5'-phosphate synthase subunit PDX1 (PLP synthase subunit PDX1) (EC 4.3.3.6) (Sor-like protein)	PDX1	Ginkgo biloba (Ginkgo) (Maidenhair tree)	309	GO:0036381; GO:0042823	0
CJt005707	g897	Q9LMN7	WAK5_ARATH	Wall-associated receptor kinase 5 (EC 2.7.11.-)	WAK5 At1g21230 F16F4.9	Arabidopsis thaliana (Mouse-ear cress)	733	GO:0004674; GO:0005509; GO:0005524; GO:0005886; GO:0006468; GO:0007166; GO:0016021; GO:0030247	0
CJt022906	g897	Q9SA25	WAKLG_ARATH	Wall-associated receptor kinase-like 8 (EC 2.7.11.-)	WAKL8 At1g16260 F3O9.6	Arabidopsis thaliana (Mouse-ear cress)	720	GO:0004674; GO:0005509; GO:0005524; GO:0005886; GO:0006468; GO:0007166; GO:0016021; GO:0030247	0
CJt005711	g898	Q93ZR6	WSD1_ARATH	O-acyltransferase WSD1 (Diacylglycerol O-acyltransferase) (DGAT) (EC 2.3.1.20) (Long-chain-alcohol O-fatty-acyltransferase) (EC 2.3.1.75) (Wax synthase) (WS)	WSD1 At5g37300 MNJ8.9	Arabidopsis thaliana (Mouse-ear cress)	481	GO:0004144; GO:0005783; GO:0005789; GO:0005886; GO:0010025; GO:0016021; GO:0019432; GO:0047196; GO:0102966	0
CJt011921	g898	Q93ZR6	WSD1_ARATH	O-acyltransferase WSD1 (Diacylglycerol O-acyltransferase) (DGAT) (EC 2.3.1.20) (Long-chain-alcohol O-fatty-acyltransferase) (EC 2.3.1.75) (Wax synthase) (WS)	WSD1 At5g37300 MNJ8.9	Arabidopsis thaliana (Mouse-ear cress)	481	GO:0004144; GO:0005783; GO:0005789; GO:0005886; GO:0010025; GO:0016021; GO:0019432; GO:0047196; GO:0102966	0
CJt109829	g898	Q93ZR6	WSD1_ARATH	O-acyltransferase WSD1 (Diacylglycerol O-acyltransferase) (DGAT) (EC 2.3.1.20) (Long-chain-alcohol O-fatty-acyltransferase) (EC 2.3.1.75) (Wax synthase) (WS)	WSD1 At5g37300 MNJ8.9	Arabidopsis thaliana (Mouse-ear cress)	481	GO:0004144; GO:0005783; GO:0005789; GO:0005886; GO:0010025; GO:0016021; GO:0019432; GO:0047196; GO:0102966	0
CJt005725	g899	Q8VYN2-2	VAP42_ARATH	Vesicle-associated protein 4-2 (Plant VAP homolog 4-2) (AtPVA42) (VAMP-associated protein 4-2)	PVA42 At4g21450 F18E5.70	Arabidopsis thaliana (Mouse-ear cress)	295	GO:0005789; GO:0005886; GO:0061817; GO:0090158	0
CJt062996	g901	P92555	M1250_ARATH	Uncharacterized mitochondrial protein AtMg01250 (ORF102)	AtMg01250; At2g07697	Arabidopsis thaliana (Mouse-ear cress)	122	GO:0005739	0
CJt025665	g901	P0C2F6	RNHX1_ARATH	Putative ribonuclease H protein At1g65750 (EC 3.1.26.4)	At1g65750 F1E22.12	Arabidopsis thaliana (Mouse-ear cress)	620	GO:0003676; GO:0004523; GO:0046872	0
CJt005735	g901	P0C2F6	RNHX1_ARATH	Putative ribonuclease H protein At1g65750 (EC 3.1.26.4)	At1g65750 F1E22.12	Arabidopsis thaliana (Mouse-ear cress)	620	GO:0003676; GO:0004523; GO:0046872	0
CJt005768	g902	O49545	BAME1_ARATH	Leucine-rich repeat receptor-like serine/threonine-protein kinase BAM1 (EC 2.7.11.1) (Protein BARELY ANY MERISTEM 1)	BAM1 At5g65700 F6H11.170 MPA24.5	Arabidopsis thaliana (Mouse-ear cress)	1003	GO:0004674; GO:0005524; GO:0005886; GO:0009755; GO:0009934; GO:0010075; GO:0016021; GO:0030154; GO:0033612; GO:0042802; GO:0043621; GO:0048229; GO:0048437	0
CJt051801	g902	Q9SGP2	HSL1_ARATH	Receptor-like protein kinase HSL1 (EC 2.7.11.1) (Protein HAESA-LIKE1)	HSL1 At1g28440 F3M18.12	Arabidopsis thaliana (Mouse-ear cress)	996	GO:0004674; GO:0005524; GO:0005886; GO:0016021	0
CJt016488	g902	Q9SGP2	HSL1_ARATH	Receptor-like protein kinase HSL1 (EC 2.7.11.1) (Protein HAESA-LIKE1)	HSL1 At1g28440 F3M18.12	Arabidopsis thaliana (Mouse-ear cress)	996	GO:0004674; GO:0005524; GO:0005886; GO:0016021	0
CJt105449	g903	P10978	POLX_TOBAC	Retrovirus-related Pol polyprotein from transposon TNT 1-94 [Includes: Protease (EC 3.4.23.-); Reverse transcriptase (EC 2.7.7.49); Endonuclease]	0	Nicotiana tabacum (Common tobacco)	1328	GO:0003676; GO:0003964; GO:0004190; GO:0004519; GO:0008270; GO:0015074	0
CJt005802	g903	Q94HW2	POLR1_ARATH	Retrovirus-related Pol polyprotein from transposon RE1 (Retro element 1) (AtRE1) [Includes: Protease RE1 (EC 3.4.23.-); Reverse transcriptase RE1 (EC 2.7.7.49); Endonuclease RE1]	RE1 RF12 RF28 At1g58889 R18I; RE1 At1g59265 T4M14.18	Arabidopsis thaliana (Mouse-ear cress)	1466	GO:0003676; GO:0003964; GO:0004190; GO:0004519; GO:0006310; GO:0015074; GO:0046872	0
CJt012678	g904	Q94HW2	POLR1_ARATH	Retrovirus-related Pol polyprotein from transposon RE1 (Retro element 1) (AtRE1) [Includes: Protease RE1 (EC 3.4.23.-); Reverse transcriptase RE1 (EC 2.7.7.49); Endonuclease RE1]	RE1 RF12 RF28 At1g58889 R18I; RE1 At1g59265 T4M14.18	Arabidopsis thaliana (Mouse-ear cress)	1466	GO:0003676; GO:0003964; GO:0004190; GO:0004519; GO:0006310; GO:0015074; GO:0046872	0
CJt005815	g904	Q94HW2	POLR1_ARATH	Retrovirus-related Pol polyprotein from transposon RE1 (Retro element 1) (AtRE1) [Includes: Protease RE1 (EC 3.4.23.-); Reverse transcriptase RE1 (EC 2.7.7.49); Endonuclease RE1]	RE1 RF12 RF28 At1g58889 R18I; RE1 At1g59265 T4M14.18	Arabidopsis thaliana (Mouse-ear cress)	1466	GO:0003676; GO:0003964; GO:0004190; GO:0004519; GO:0006310; GO:0015074; GO:0046872	0
CJt090707	g906	Q8VYW1-8	PAPS4_ARATH	Nuclear poly(A) polymerase 4 (AtPAP(IV)) (PAP(IV)) (Poly(A) polymerase IV) (nPAP) (EC 2.7.7.19) (Polynucleotide adenylyltransferase 4)	PAPS4 NPAP At4g32850 T16I18.60	Arabidopsis thaliana (Mouse-ear cress)	741	GO:0003723; GO:0004652; GO:0005524; GO:0005634; GO:0006378; GO:0043631; GO:0046872	0
CJt005870	g908	Q3HRQ2	GLOX_VITPS	Aldehyde oxidase GLOX (EC 1.2.3.1) (Glyoxal oxidase) (VpGLOX)	GLOX	Vitis pseudoreticulata (Chinese wild grapevine)	523	GO:0004031; GO:0005615; GO:0005618; GO:0050832; GO:0102797; GO:0102798	0
CJt039043	g908	Q9FYG4	GLOX1_ARATH	Aldehyde oxidase GLOX1 (EC 1.2.3.1) (Glyoxal oxidase 1)	GLOX1 At1g67290 F1N21.11	Arabidopsis thaliana (Mouse-ear cress)	615	GO:0004031; GO:0005576; GO:0007275; GO:0102797; GO:0102798	0
CJt039739	g915	Q943I6	STOP1_ORYSJ	Zinc finger protein STOP1 homolog (Protein STOP1 homolog)	Os01g0871200 LOC_Os01g65080 OsJ_04239 OSJNBb0008G24.8 P0039A07.24-1	Oryza sativa subsp. japonica (Rice)	522	GO:0003676; GO:0005634; GO:0006355; GO:0046872	0
CJt111006	g915	Q9C8N5-1	STOP1_ARATH	Protein SENSITIVE TO PROTON RHIZOTOXICITY 1 (Zinc finger protein STOP1)	STOP1 At1g34370 F7P12.7	Arabidopsis thaliana (Mouse-ear cress)	499	GO:0003700; GO:0005634; GO:0006355; GO:0010044; GO:0010447; GO:0043565; GO:0046872	0
CJt005993	g915	Q8VYI1	SBH1_ARATH	Sphinganine C4-monooxygenase 1 (EC 1.14.18.5) (Sphingoid C4-hydroxylase 1) (Sphingoid base hydroxylase 1)	SBH1 At1g69640 F24J1.22 T6C23.16	Arabidopsis thaliana (Mouse-ear cress)	260	GO:0005506; GO:0005783; GO:0005789; GO:0005794; GO:0009640; GO:0016020; GO:0016021; GO:0016491; GO:0046520	0
CJt006022	g916	Q10LX4	CML27_ORYSJ	Probable calcium-binding protein CML27 (Calmodulin-like protein 27)	CML27 Os03g0331700 LOC_Os03g21380	Oryza sativa subsp. japonica (Rice)	190	GO:0005509	0
CJt082798	g916	Q10LX4	CML27_ORYSJ	Probable calcium-binding protein CML27 (Calmodulin-like protein 27)	CML27 Os03g0331700 LOC_Os03g21380	Oryza sativa subsp. japonica (Rice)	190	GO:0005509	0
CJt041129	g917	A0A290U7C4	ROQ1_NICBE	Disease resistance protein Roq1 (NAD(+) hydrolase RPV1) (EC 3.2.2.6) (Recognition of XopQ 1 protein)	ROQ1	Nicotiana benthamiana	1306	GO:0006952; GO:0007165; GO:0043531; GO:0050135; GO:0061809	0
CJt006066	g917	Q40392-2	TMVRN_NICGU	TMV resistance protein N (EC 3.2.2.6)	N	Nicotiana glutinosa (Tobacco)	1144	GO:0005524; GO:0005737; GO:0007165; GO:0009626; GO:0043531; GO:0050135; GO:0061809	0
CJt112232	g919	Q0JF58	AGO4B_ORYSJ	Protein argonaute 4B (OsAGO4b)	AGO4B Os04g0151800 LOC_Os04g06770 OsJ_13701	Oryza sativa subsp. japonica (Rice)	911	GO:0003676; GO:0031047	0
CJt006162	g919	Q9SDG8	AGO4A_ORYSJ	Protein argonaute 4A (OsAGO4a)	AGO4A Os01g0275600 LOC_Os01g16870 P0038F12.13	Oryza sativa subsp. japonica (Rice)	904	GO:0003676; GO:0031047	0
CJt006215	g920	Q6JN46	EIX2_SOLLC	Receptor-like protein EIX2 (EIX receptor 2)	EIX2 Solyc07g008630.1.1	Solanum lycopersicum (Tomato) (Lycopersicon esculentum)	1021	GO:0005886; GO:0016021; GO:0050832	0
CJt101165	g920	Q6JN46	EIX2_SOLLC	Receptor-like protein EIX2 (EIX receptor 2)	EIX2 Solyc07g008630.1.1	Solanum lycopersicum (Tomato) (Lycopersicon esculentum)	1021	GO:0005886; GO:0016021; GO:0050832	0
CJt015126	g922	Q8RXW0-3	RBL14_ARATH	Rhomboid-like protein 14, mitochondrial (AtRBL14) (EC 3.4.21.-)	RBL14 RBL10 At3g17611 MKP6.17	Arabidopsis thaliana (Mouse-ear cress)	334	GO:0004175; GO:0004252; GO:0005886; GO:0016021; GO:0031966; GO:0046872	0
CJt090618	g923	Q9LUH2	DTX19_ARATH	Protein DETOXIFICATION 19 (AtDTX19) (Multidrug and toxic compound extrusion protein 19) (MATE protein 19) (Protein ABERRANT LATERAL ROOT FORMATION 5)	DTX19 ALF5 At3g23560 MDB19.4	Arabidopsis thaliana (Mouse-ear cress)	477	GO:0009636; GO:0015297; GO:0016020; GO:0016021; GO:0022857; GO:0042910	0
CJt040821	g923	P16031	RBS_LARLA	Ribulose bisphosphate carboxylase small chain, chloroplastic (RuBisCO small subunit) (EC 4.1.1.39)	RBCS	Larix laricina (Tamarack) (Pinus laricina)	189	GO:0004497; GO:0009507; GO:0009853; GO:0016984; GO:0019253	0
CJt109750	g923	P16031	RBS_LARLA	Ribulose bisphosphate carboxylase small chain, chloroplastic (RuBisCO small subunit) (EC 4.1.1.39)	RBCS	Larix laricina (Tamarack) (Pinus laricina)	189	GO:0004497; GO:0009507; GO:0009853; GO:0016984; GO:0019253	0
CJt080184	g923	P31333	RBS_GOSHI	Ribulose bisphosphate carboxylase small chain, chloroplastic (RuBisCO small subunit) (EC 4.1.1.39)	RBCS	Gossypium hirsutum (Upland cotton) (Gossypium mexicanum)	182	GO:0004497; GO:0009507; GO:0009853; GO:0016984; GO:0019253	0
CJt110688	g923	P16031	RBS_LARLA	Ribulose bisphosphate carboxylase small chain, chloroplastic (RuBisCO small subunit) (EC 4.1.1.39)	RBCS	Larix laricina (Tamarack) (Pinus laricina)	189	GO:0004497; GO:0009507; GO:0009853; GO:0016984; GO:0019253	0
CJt017408	g924	Q9FZ45	Y1686_ARATH	Uncharacterized membrane protein At1g16860	At1g16860 F6I1.14	Arabidopsis thaliana (Mouse-ear cress)	474	GO:0005886; GO:0016021; GO:2001007	0
CJt032314	g925	P0C5E2-3	LRL12_ARATH	LEAF RUST 10 DISEASE-RESISTANCE LOCUS RECEPTOR-LIKE PROTEIN KINASE-like 1.2 (EC 2.7.11.1) (Probable receptor-like serine/threonine-protein kinase LRK10L-1.2)	LRK10L-1.2 LRK10L1 At1g18390 F15H18.11 F15H18.25	Arabidopsis thaliana (Mouse-ear cress)	651	GO:0004674; GO:0005524; GO:0005886; GO:0016021; GO:0016301; GO:0016310; GO:0030247; GO:0042631; GO:0048573; GO:0071215	0
CJt006287	g925	P0C5E2-3	LRL12_ARATH	LEAF RUST 10 DISEASE-RESISTANCE LOCUS RECEPTOR-LIKE PROTEIN KINASE-like 1.2 (EC 2.7.11.1) (Probable receptor-like serine/threonine-protein kinase LRK10L-1.2)	LRK10L-1.2 LRK10L1 At1g18390 F15H18.11 F15H18.25	Arabidopsis thaliana (Mouse-ear cress)	651	GO:0004674; GO:0005524; GO:0005886; GO:0016021; GO:0016301; GO:0016310; GO:0030247; GO:0042631; GO:0048573; GO:0071215	0
CJt098301	g927	A0A290U7C4	ROQ1_NICBE	Disease resistance protein Roq1 (NAD(+) hydrolase RPV1) (EC 3.2.2.6) (Recognition of XopQ 1 protein)	ROQ1	Nicotiana benthamiana	1306	GO:0006952; GO:0007165; GO:0043531; GO:0050135; GO:0061809	0
CJt006341	g927	Q40253	L6_LINUS	Disease resistance protein L6 (NAD(+) hydrolase L6) (EC 3.2.2.6) (NADP(+) hydrolase L6) (EC 3.2.2.-)	L6	Linum usitatissimum (Flax) (Linum humile)	1294	GO:0003953; GO:0006952; GO:0007165; GO:0019677; GO:0043068; GO:0043531; GO:0050135; GO:0061809	0
CJt006362	g928	Q8S8Q6	TET8_ARATH	Tetraspanin-8	TET8 At2g23810 F27L4.1	Arabidopsis thaliana (Mouse-ear cress)	273	GO:0005773; GO:0005794; GO:0005886; GO:0009506; GO:0016021; GO:0050829	0
CJt109773	g928	Q8S8Q6	TET8_ARATH	Tetraspanin-8	TET8 At2g23810 F27L4.1	Arabidopsis thaliana (Mouse-ear cress)	273	GO:0005773; GO:0005794; GO:0005886; GO:0009506; GO:0016021; GO:0050829	0
CJt032928	g929	Q8LPJ4	AB2E_ARATH	ABC transporter E family member 2 (ABC transporter ABCE.2) (AtABCE2) (RNase L inhibitor-like protein 2) (AtRLI2) (AthaRLI2)	ABCE2 RLI2 At4g19210 T18B16.180	Arabidopsis thaliana (Mouse-ear cress)	605	GO:0000054; GO:0005506; GO:0005524; GO:0005829; GO:0006413; GO:0006415; GO:0016020; GO:0016887; GO:0043024; GO:0051539	0
CJt006422	g929	Q8LPJ4	AB2E_ARATH	ABC transporter E family member 2 (ABC transporter ABCE.2) (AtABCE2) (RNase L inhibitor-like protein 2) (AtRLI2) (AthaRLI2)	ABCE2 RLI2 At4g19210 T18B16.180	Arabidopsis thaliana (Mouse-ear cress)	605	GO:0000054; GO:0005506; GO:0005524; GO:0005829; GO:0006413; GO:0006415; GO:0016020; GO:0016887; GO:0043024; GO:0051539	0
CJt039780	g930	P48622-1	FAD3D_ARATH	Temperature-sensitive sn-2 acyl-lipid omega-3 desaturase (ferredoxin), chloroplastic (EC 1.14.19.35) (Temperature-sensitive omega-3 fatty acid desaturase 8, chloroplastic)	FAD8 At5g05580 MOP10.12	Arabidopsis thaliana (Mouse-ear cress)	435	GO:0005886; GO:0006633; GO:0006636; GO:0009507; GO:0009941; GO:0016021; GO:0016717; GO:0031969; GO:0042389	1
CJt028079	g931	Q9ZT48	ATE1_ARATH	Arginyl-tRNA--protein transferase 1 (Arginyltransferase 1) (R-transferase 1) (EC 2.3.2.8) (Arginine-tRNA--protein transferase 1) (AtATE1) (Protein DELAYED-LEAF-SENESCENCE 1)	ATE1 DLS1 At5g05700 MJJ3.10	Arabidopsis thaliana (Mouse-ear cress)	632	GO:0004057; GO:0005737; GO:0009737; GO:0010029; GO:0010150; GO:0016598; GO:0050832; GO:0050994	0
CJt006468	g933	Q27GI3-2	NAT6_ARATH	Nucleobase-ascorbate transporter 6 (AtNAT6)	NAT6 At5g62890 MQB2.190 MQB2.21	Arabidopsis thaliana (Mouse-ear cress)	532	GO:0005618; GO:0005773; GO:0005783; GO:0009506; GO:0016021; GO:0022857	0
CJt068462	g933	P13194	PSAE_HORVU	Photosystem I reaction center subunit IV, chloroplastic (PSI-E) (Photosystem I 10.8 kDa polypeptide)	PSAE	Hordeum vulgare (Barley)	147	GO:0009535; GO:0009538; GO:0015979	0
CJt032905	g933	Q41228	PSAEA_NICSY	Photosystem I reaction center subunit IV A, chloroplastic (PSI-E A) [Cleaved into: Photosystem I reaction center subunit IV A isoform 2]	PSAEA	Nicotiana sylvestris (Wood tobacco) (South American tobacco)	141	GO:0009535; GO:0009538; GO:0015979	0
CJt071252	g936	P92555	M1250_ARATH	Uncharacterized mitochondrial protein AtMg01250 (ORF102)	AtMg01250; At2g07697	Arabidopsis thaliana (Mouse-ear cress)	122	GO:0005739	0
CJt035532	g937	Q9FL28	FLS2_ARATH	LRR receptor-like serine/threonine-protein kinase FLS2 (EC 2.7.11.1) (Protein FLAGELLIN-SENSING 2) (Protein FLAGELLIN-SENSITIVE 2)	FLS2 At5g46330 MPL12.13 MPL12.8	Arabidopsis thaliana (Mouse-ear cress)	1173	GO:0004675; GO:0005524; GO:0005768; GO:0005886; GO:0006898; GO:0010008; GO:0010359; GO:0016020; GO:0016021; GO:0016045; GO:0042742; GO:0042802; GO:0052544	0
CJt034351	g937	Q0JA29	FLS2_ORYSJ	LRR receptor-like serine/threonine-protein kinase FLS2 (EC 2.7.11.1) (Protein FLAGELLIN-SENSING 2 homolog) (OsFLS2) (Protein FLAGELLIN-SENSITIVE 2 homolog)	FLS2 Os04g0618700 LOC_Os04g52780 OsJ_16186	Oryza sativa subsp. japonica (Rice)	1183	GO:0004674; GO:0005524; GO:0005768; GO:0005886; GO:0006898; GO:0010359; GO:0016021; GO:0016045; GO:0042742; GO:0042802; GO:0052544	0
CJt013014	g937	Q9ZUI0	Y2241_ARATH	Putative leucine-rich repeat receptor-like serine/threonine-protein kinase At2g24130 (EC 2.7.11.1)	At2g24130 F27D4.4	Arabidopsis thaliana (Mouse-ear cress)	980	GO:0004674; GO:0005524; GO:0005886; GO:0016021	0
CJt006551	g937	Q9ZUI0	Y2241_ARATH	Putative leucine-rich repeat receptor-like serine/threonine-protein kinase At2g24130 (EC 2.7.11.1)	At2g24130 F27D4.4	Arabidopsis thaliana (Mouse-ear cress)	980	GO:0004674; GO:0005524; GO:0005886; GO:0016021	0
CJt108567	g937	C0LGP4	Y3475_ARATH	Probable LRR receptor-like serine/threonine-protein kinase At3g47570 (EC 2.7.11.1)	At3g47570 F1P2.120	Arabidopsis thaliana (Mouse-ear cress)	1010	GO:0004674; GO:0005524; GO:0005886; GO:0016021	0
CJt031212	g937	Q9ZUI0	Y2241_ARATH	Putative leucine-rich repeat receptor-like serine/threonine-protein kinase At2g24130 (EC 2.7.11.1)	At2g24130 F27D4.4	Arabidopsis thaliana (Mouse-ear cress)	980	GO:0004674; GO:0005524; GO:0005886; GO:0016021	0
CJt036558	g941	Q9M3V8	RS6_ASPOF	40S ribosomal protein S6	rps6	Asparagus officinalis (Garden asparagus)	251	GO:0003735; GO:0005840; GO:0006412	0
CJt096394	g941	Q9M3V8	RS6_ASPOF	40S ribosomal protein S6	rps6	Asparagus officinalis (Garden asparagus)	251	GO:0003735; GO:0005840; GO:0006412	0
CJt024806	g941	Q9M3V8	RS6_ASPOF	40S ribosomal protein S6	rps6	Asparagus officinalis (Garden asparagus)	251	GO:0003735; GO:0005840; GO:0006412	0
CJt096393	g941	Q9M3V8	RS6_ASPOF	40S ribosomal protein S6	rps6	Asparagus officinalis (Garden asparagus)	251	GO:0003735; GO:0005840; GO:0006412	0
CJt006664	g941	Q9M3V8	RS6_ASPOF	40S ribosomal protein S6	rps6	Asparagus officinalis (Garden asparagus)	251	GO:0003735; GO:0005840; GO:0006412	0
CJt103676	g941	Q9M3V8	RS6_ASPOF	40S ribosomal protein S6	rps6	Asparagus officinalis (Garden asparagus)	251	GO:0003735; GO:0005840; GO:0006412	0
CJt006688	g942	Q9FR99	ACCO_MUSAC	1-aminocyclopropane-1-carboxylate oxidase (ACC oxidase) (EC 1.14.17.4) (Ethylene-forming enzyme) (EFE)	MAO1B	Musa acuminata (Banana) (Musa cavendishii)	306	GO:0009693; GO:0009815; GO:0009835; GO:0031418; GO:0046872	0
CJt112024	g943	Q6VAB3	U85A8_STERE	UDP-glycosyltransferase 85A8 (EC 2.4.1.-)	UGT85A8	Stevia rebaudiana (Stevia) (Eupatorium rebaudianum)	479	GO:0016758	0
CJt006714	g943	Q6VAB3	U85A8_STERE	UDP-glycosyltransferase 85A8 (EC 2.4.1.-)	UGT85A8	Stevia rebaudiana (Stevia) (Eupatorium rebaudianum)	479	GO:0016758	0
CJt115237	g943	Q6VAB3	U85A8_STERE	UDP-glycosyltransferase 85A8 (EC 2.4.1.-)	UGT85A8	Stevia rebaudiana (Stevia) (Eupatorium rebaudianum)	479	GO:0016758	0
CJt109978	g944	P35131-3	UBC8_ARATH	Ubiquitin-conjugating enzyme E2 8 (EC 2.3.2.23) (E2 ubiquitin-conjugating enzyme 8) (UBCAT4A) (Ubiquitin carrier protein 8) (Ubiquitin-conjugating enzyme E2-17 kDa 8) (Ubiquitin-protein ligase 8)	UBC8 UBC4A At5g41700 MBK23.24	Arabidopsis thaliana (Mouse-ear cress)	148	GO:0004842; GO:0005524; GO:0005634; GO:0005737; GO:0006511; GO:0009960; GO:0061631	0
CJt110963	g944	P35131-3	UBC8_ARATH	Ubiquitin-conjugating enzyme E2 8 (EC 2.3.2.23) (E2 ubiquitin-conjugating enzyme 8) (UBCAT4A) (Ubiquitin carrier protein 8) (Ubiquitin-conjugating enzyme E2-17 kDa 8) (Ubiquitin-protein ligase 8)	UBC8 UBC4A At5g41700 MBK23.24	Arabidopsis thaliana (Mouse-ear cress)	148	GO:0004842; GO:0005524; GO:0005634; GO:0005737; GO:0006511; GO:0009960; GO:0061631	0
CJt006754	g946	Q9LVG4-1	APRR3_ARATH	Two-component response regulator-like APRR3 (Pseudo-response regulator 3)	APRR3 At5g60100 MGO3.8	Arabidopsis thaliana (Mouse-ear cress)	495	GO:0000160; GO:0005634; GO:0048511	0
CJt047388	g947	Q9FVG7	METK2_PINCO	S-adenosylmethionine synthase 2 (AdoMet synthase 2) (EC 2.5.1.6) (Methionine adenosyltransferase 2) (MAT 2)	SAMS2	Pinus contorta (Shore pine) (Lodgepole pine)	393	GO:0004478; GO:0005524; GO:0005737; GO:0006556; GO:0006730; GO:0046872	0
CJt105406	g947	A9NYY0	METK2_PICSI	S-adenosylmethionine synthase 2 (AdoMet synthase 2) (EC 2.5.1.6) (Methionine adenosyltransferase 2) (MAT 2)	METK2	Picea sitchensis (Sitka spruce) (Pinus sitchensis)	393	GO:0004478; GO:0005524; GO:0005737; GO:0006556; GO:0006730; GO:0046872	0
CJt099674	g947	A9NYY0	METK2_PICSI	S-adenosylmethionine synthase 2 (AdoMet synthase 2) (EC 2.5.1.6) (Methionine adenosyltransferase 2) (MAT 2)	METK2	Picea sitchensis (Sitka spruce) (Pinus sitchensis)	393	GO:0004478; GO:0005524; GO:0005737; GO:0006556; GO:0006730; GO:0046872	0
CJt006792	g947	Q9FVG7	METK2_PINCO	S-adenosylmethionine synthase 2 (AdoMet synthase 2) (EC 2.5.1.6) (Methionine adenosyltransferase 2) (MAT 2)	SAMS2	Pinus contorta (Shore pine) (Lodgepole pine)	393	GO:0004478; GO:0005524; GO:0005737; GO:0006556; GO:0006730; GO:0046872	0
CJt006908	g949	Q9M0X5	CRK25_ARATH	Cysteine-rich receptor-like protein kinase 25 (Cysteine-rich RLK25) (EC 2.7.11.-)	CRK25 At4g05200 C17L7.120 C6L9.3	Arabidopsis thaliana (Mouse-ear cress)	675	GO:0004674; GO:0005524; GO:0005886; GO:0006468; GO:0016021; GO:0042742	0
CJt028305	g950	Q9SGH2-1	MBD9_ARATH	Methyl-CpG-binding domain-containing protein 9 (AtMBD9) (MBD09) (EC 2.3.1.48) (Histone acetyl transferase MBD9) (Methyl-CpG-binding protein MBD9)	MBD9 At3g01460 F4P13.1 T13O15.10	Arabidopsis thaliana (Mouse-ear cress)	2176	GO:0004402; GO:0005634; GO:0006355; GO:0008327; GO:0009506; GO:0010223; GO:0016573; GO:0042393; GO:0043966; GO:0043967; GO:0046872; GO:0048573	0
CJt110724	g952	Q9C835	CP21D_ARATH	Peptidyl-prolyl cis-trans isomerase CYP21-4 (PPIase CYP21-4) (EC 5.2.1.8) (Cyclophilin of 21 kDa 4) (Cyclophilin-21-4)	CYP21-4 At3g66654 T8E24.14	Arabidopsis thaliana (Mouse-ear cress)	236	GO:0003755; GO:0005768; GO:0005794; GO:0005797; GO:0005802; GO:0005886; GO:0016021	0
CJt006935	g952	Q9C835	CP21D_ARATH	Peptidyl-prolyl cis-trans isomerase CYP21-4 (PPIase CYP21-4) (EC 5.2.1.8) (Cyclophilin of 21 kDa 4) (Cyclophilin-21-4)	CYP21-4 At3g66654 T8E24.14	Arabidopsis thaliana (Mouse-ear cress)	236	GO:0003755; GO:0005768; GO:0005794; GO:0005797; GO:0005802; GO:0005886; GO:0016021	0
CJt110723	g952	Q9C835	CP21D_ARATH	Peptidyl-prolyl cis-trans isomerase CYP21-4 (PPIase CYP21-4) (EC 5.2.1.8) (Cyclophilin of 21 kDa 4) (Cyclophilin-21-4)	CYP21-4 At3g66654 T8E24.14	Arabidopsis thaliana (Mouse-ear cress)	236	GO:0003755; GO:0005768; GO:0005794; GO:0005797; GO:0005802; GO:0005886; GO:0016021	0
CJt006959	g955	Q6AWW5	Y5262_ARATH	Ankyrin repeat-containing protein At5g02620	At5g02620 T22P11.210	Arabidopsis thaliana (Mouse-ear cress)	524	GO:0005783; GO:0005886; GO:0016021	0
CJt032573	g958	Q9SY02	PP301_ARATH	Pentatricopeptide repeat-containing protein At4g02750	PCMP-H24 At4g02750 T5J8.5	Arabidopsis thaliana (Mouse-ear cress)	781	GO:0008270; GO:0009451; GO:0043231	0
CJt006985	g958	P0C7R1	PPR74_ARATH	Pentatricopeptide repeat-containing protein DWY1, chloroplastic (DYW-domain protein 1)	DYW1 PCMP-H50 At1g47580 F16N3.14	Arabidopsis thaliana (Mouse-ear cress)	239	GO:0006397; GO:0008270; GO:0009507; GO:0009536; GO:1900865; GO:1900871	0
CJt058858	g959	P0C042	Y4597_ARATH	Uncharacterized protein At4g15970	At4g15970 dl4025w FCAALL.245	Arabidopsis thaliana (Mouse-ear cress)	367	0	0
CJt071664	g959	P0C042	Y4597_ARATH	Uncharacterized protein At4g15970	At4g15970 dl4025w FCAALL.245	Arabidopsis thaliana (Mouse-ear cress)	367	0	0
CJt007010	g959	P0C042	Y4597_ARATH	Uncharacterized protein At4g15970	At4g15970 dl4025w FCAALL.245	Arabidopsis thaliana (Mouse-ear cress)	367	0	0
CJt007016	g960	Q9ZNV9	AHP1_ARATH	Histidine-containing phosphotransfer protein 1	AHP1 ATHP3 At3g21510 MIL23.8	Arabidopsis thaliana (Mouse-ear cress)	154	GO:0000160; GO:0005634; GO:0005737; GO:0005829; GO:0009553; GO:0009736; GO:0009825; GO:0009927; GO:0016310; GO:0043424	0
CJt083863	g961	Q8W474	DRL7_ARATH	Probable disease resistance protein At1g58390	At1g58390 F9K23.8 X7J.2	Arabidopsis thaliana (Mouse-ear cress)	907	GO:0005524; GO:0006952; GO:0043531	0
CJt007023	g961	Q9LRR5	DRL21_ARATH	Putative disease resistance protein At3g14460	At3g14460 MOA2.6	Arabidopsis thaliana (Mouse-ear cress)	1424	GO:0004016; GO:0005524; GO:0009817; GO:0042742; GO:0043531	0
CJt016105	g962	Q5Z8P0	P2C60_ORYSJ	Probable protein phosphatase 2C 60 (OsPP2C60) (EC 3.1.3.16)	Os06g0717800 LOC_Os06g50380 OJ1540_H01.4 OsJ_22677 P0541C02.17	Oryza sativa subsp. japonica (Rice)	392	GO:0004722; GO:0004724; GO:0016021; GO:0046872	0
CJt037993	g963	Q94HW2	POLR1_ARATH	Retrovirus-related Pol polyprotein from transposon RE1 (Retro element 1) (AtRE1) [Includes: Protease RE1 (EC 3.4.23.-); Reverse transcriptase RE1 (EC 2.7.7.49); Endonuclease RE1]	RE1 RF12 RF28 At1g58889 R18I; RE1 At1g59265 T4M14.18	Arabidopsis thaliana (Mouse-ear cress)	1466	GO:0003676; GO:0003964; GO:0004190; GO:0004519; GO:0006310; GO:0015074; GO:0046872	0
CJt076426	g963	Q9ZT94	POLR2_ARATH	Retrovirus-related Pol polyprotein from transposon RE2 (Retro element 2) (AtRE2) [Includes: Protease RE2 (EC 3.4.23.-); Reverse transcriptase RE2 (EC 2.7.7.49); Endonuclease RE2]	RE2 At4g02960 T4I9.16	Arabidopsis thaliana (Mouse-ear cress)	1456	GO:0003676; GO:0003964; GO:0004190; GO:0004519; GO:0006310; GO:0015074; GO:0046872	0
CJt084389	g963	P10978	POLX_TOBAC	Retrovirus-related Pol polyprotein from transposon TNT 1-94 [Includes: Protease (EC 3.4.23.-); Reverse transcriptase (EC 2.7.7.49); Endonuclease]	0	Nicotiana tabacum (Common tobacco)	1328	GO:0003676; GO:0003964; GO:0004190; GO:0004519; GO:0008270; GO:0015074	0
CJt007063	g963	P10978	POLX_TOBAC	Retrovirus-related Pol polyprotein from transposon TNT 1-94 [Includes: Protease (EC 3.4.23.-); Reverse transcriptase (EC 2.7.7.49); Endonuclease]	0	Nicotiana tabacum (Common tobacco)	1328	GO:0003676; GO:0003964; GO:0004190; GO:0004519; GO:0008270; GO:0015074	0
CJt109355	g964	Q10R93-2	RMR1_ORYSJ	Receptor homology region, transmembrane domain- and RING domain-containing protein 1 (OsRMR1)	Os03g0167500 LOC_Os03g07130 OSJNBa0091P11.36	Oryza sativa subsp. japonica (Rice)	533	GO:0000139; GO:0015031; GO:0016021; GO:0031902; GO:0032586; GO:0046872	0
CJt109356	g964	Q10R93-2	RMR1_ORYSJ	Receptor homology region, transmembrane domain- and RING domain-containing protein 1 (OsRMR1)	Os03g0167500 LOC_Os03g07130 OSJNBa0091P11.36	Oryza sativa subsp. japonica (Rice)	533	GO:0000139; GO:0015031; GO:0016021; GO:0031902; GO:0032586; GO:0046872	0
CJt007064	g964	Q10R93-2	RMR1_ORYSJ	Receptor homology region, transmembrane domain- and RING domain-containing protein 1 (OsRMR1)	Os03g0167500 LOC_Os03g07130 OSJNBa0091P11.36	Oryza sativa subsp. japonica (Rice)	533	GO:0000139; GO:0015031; GO:0016021; GO:0031902; GO:0032586; GO:0046872	0
CJt107304	g965	Q9LIQ7	PP252_ARATH	Pentatricopeptide repeat-containing protein At3g24000, mitochondrial	PCMP-H87 At3g24000 F14O13.19	Arabidopsis thaliana (Mouse-ear cress)	633	GO:0005739; GO:0008270	0
CJt007136	g967	C0LGT6	EFR_ARATH	LRR receptor-like serine/threonine-protein kinase EFR (EC 2.7.11.1) (Elongation factor Tu receptor) (EF-Tu receptor)	EFR At5g20480 F7C8.70	Arabidopsis thaliana (Mouse-ear cress)	1031	GO:0002237; GO:0002764; GO:0004674; GO:0005524; GO:0005886; GO:0009626; GO:0009755; GO:0010204; GO:0010359; GO:0012505; GO:0016021; GO:0016045; GO:0019199	0
CJt067959	g967	Q9ZUI0	Y2241_ARATH	Putative leucine-rich repeat receptor-like serine/threonine-protein kinase At2g24130 (EC 2.7.11.1)	At2g24130 F27D4.4	Arabidopsis thaliana (Mouse-ear cress)	980	GO:0004674; GO:0005524; GO:0005886; GO:0016021	0
CJt026945	g967	G9LZD7	XIAO_ORYSJ	Probable inactive leucine-rich repeat receptor kinase XIAO	XIAO Os04g0576900 LOC_Os04g48760 OSJNBa0020J04.8	Oryza sativa subsp. japonica (Rice)	1157	GO:0004672; GO:0005524; GO:0005886; GO:0009742; GO:0016021; GO:0090696	0
CJt080031u	g967	C0LGT6	EFR_ARATH	LRR receptor-like serine/threonine-protein kinase EFR (EC 2.7.11.1) (Elongation factor Tu receptor) (EF-Tu receptor)	EFR At5g20480 F7C8.70	Arabidopsis thaliana (Mouse-ear cress)	1031	GO:0002237; GO:0002764; GO:0004674; GO:0005524; GO:0005886; GO:0009626; GO:0009755; GO:0010204; GO:0010359; GO:0012505; GO:0016021; GO:0016045; GO:0019199	0
CJt007155	g969	Q9M015	Y5161_ARATH	Uncharacterized protein At5g01610	At5g01610 F7A7.130	Arabidopsis thaliana (Mouse-ear cress)	170	0	0
CJt024651	g969	Q9M015	Y5161_ARATH	Uncharacterized protein At5g01610	At5g01610 F7A7.130	Arabidopsis thaliana (Mouse-ear cress)	170	0	0
CJt111918	g970	O82188	RDR5_ARATH	Probable RNA-dependent RNA polymerase 5 (AtRDRP5) (EC 2.7.7.48) (RNA-directed RNA polymerase 5)	RDR5 RDRP5 At2g19930 F6F22.4	Arabidopsis thaliana (Mouse-ear cress)	977	GO:0003723; GO:0003968; GO:0005634; GO:0030422; GO:0031380; GO:0070919	0
CJt007215	g970	O82188	RDR5_ARATH	Probable RNA-dependent RNA polymerase 5 (AtRDRP5) (EC 2.7.7.48) (RNA-directed RNA polymerase 5)	RDR5 RDRP5 At2g19930 F6F22.4	Arabidopsis thaliana (Mouse-ear cress)	977	GO:0003723; GO:0003968; GO:0005634; GO:0030422; GO:0031380; GO:0070919	0
CJt112767	g972	Q9S7J9	CAR9_ARATH	Protein C2-DOMAIN ABA-RELATED 9	CAR9 At1g70790 F15H11.4 F5A18.3	Arabidopsis thaliana (Mouse-ear cress)	185	GO:0005096; GO:0005543; GO:0005634; GO:0005886; GO:0009738; GO:0009789; GO:0043547; GO:0046872	0
[truncated: 48,207 more rows]

## Sheet: meta_data
Colum name	Description
Protein_ID	Protein ID in CJ3006NRE
Gene_ID	Gene ID
Entry	Entry ID of the BLAST-P hit against SwissProt
[truncated: 7 more rows]
