# Supplementary material for: Genotype and transcriptome effects on somatic embryogenesis in Cryptomeria japonica
Source: PLoS One. 2020 Dec 29;15(12):e0244634. doi: 10.1371/journal.pone.0244634 (PMC7771663; doi:10.1371/journal.pone.0244634)
Supplement: S4 Table — (XLSX) [file pone.0244634.s004.xlsx]

## Sheet: TableS4
Protein_ID	Gene_ID	Acc	Entry name	Protein names	Gene names	Organism	Length	Gene ontology IDs	Upregulated in HE samples
TRINITY_DN10_c0_g1_i6.p1	TRINITY_DN10_c0_g1	P49636	RL40_NICSY	Ubiquitin-60S ribosomal protein L40 [Cleaved into: Ubiquitin; 60S ribosomal protein L40 (CEP52)]	UBICEP52-7 RPL40	Nicotiana sylvestris (Wood tobacco) (South American tobacco)	128	GO:0003735; GO:0005634; GO:0005737; GO:0005840; GO:0006412	0
TRINITY_DN100_c0_g1_i8.p1	TRINITY_DN100_c0_g1	Q1G3L1	TIM21_ARATH	Probable mitochondrial import inner membrane translocase subunit TIM21 (Protein SEGREGATION DISTORTION 3)	TIM21 SD3 At4g00026 F6N15	Arabidopsis thaliana (Mouse-ear cress)	269	GO:0005739; GO:0005744; GO:0005829; GO:0016021; GO:0030150; GO:0090351	0
TRINITY_DN100_c0_g1_i16.p1	TRINITY_DN100_c0_g1	Q1G3L1	TIM21_ARATH	Probable mitochondrial import inner membrane translocase subunit TIM21 (Protein SEGREGATION DISTORTION 3)	TIM21 SD3 At4g00026 F6N15	Arabidopsis thaliana (Mouse-ear cress)	269	GO:0005739; GO:0005744; GO:0005829; GO:0016021; GO:0030150; GO:0090351	0
TRINITY_DN100_c0_g1_i15.p1	TRINITY_DN100_c0_g1	Q1G3L1	TIM21_ARATH	Probable mitochondrial import inner membrane translocase subunit TIM21 (Protein SEGREGATION DISTORTION 3)	TIM21 SD3 At4g00026 F6N15	Arabidopsis thaliana (Mouse-ear cress)	269	GO:0005739; GO:0005744; GO:0005829; GO:0016021; GO:0030150; GO:0090351	0
TRINITY_DN100_c0_g1_i4.p1	TRINITY_DN100_c0_g1	Q1G3L1	TIM21_ARATH	Probable mitochondrial import inner membrane translocase subunit TIM21 (Protein SEGREGATION DISTORTION 3)	TIM21 SD3 At4g00026 F6N15	Arabidopsis thaliana (Mouse-ear cress)	269	GO:0005739; GO:0005744; GO:0005829; GO:0016021; GO:0030150; GO:0090351	0
TRINITY_DN100_c0_g1_i13.p1	TRINITY_DN100_c0_g1	Q1G3L1	TIM21_ARATH	Probable mitochondrial import inner membrane translocase subunit TIM21 (Protein SEGREGATION DISTORTION 3)	TIM21 SD3 At4g00026 F6N15	Arabidopsis thaliana (Mouse-ear cress)	269	GO:0005739; GO:0005744; GO:0005829; GO:0016021; GO:0030150; GO:0090351	0
TRINITY_DN100_c0_g1_i3.p1	TRINITY_DN100_c0_g1	Q1G3L1	TIM21_ARATH	Probable mitochondrial import inner membrane translocase subunit TIM21 (Protein SEGREGATION DISTORTION 3)	TIM21 SD3 At4g00026 F6N15	Arabidopsis thaliana (Mouse-ear cress)	269	GO:0005739; GO:0005744; GO:0005829; GO:0016021; GO:0030150; GO:0090351	0
TRINITY_DN100_c0_g1_i14.p1	TRINITY_DN100_c0_g1	Q1G3L1	TIM21_ARATH	Probable mitochondrial import inner membrane translocase subunit TIM21 (Protein SEGREGATION DISTORTION 3)	TIM21 SD3 At4g00026 F6N15	Arabidopsis thaliana (Mouse-ear cress)	269	GO:0005739; GO:0005744; GO:0005829; GO:0016021; GO:0030150; GO:0090351	0
TRINITY_DN100_c0_g1_i12.p1	TRINITY_DN100_c0_g1	Q1G3L1	TIM21_ARATH	Probable mitochondrial import inner membrane translocase subunit TIM21 (Protein SEGREGATION DISTORTION 3)	TIM21 SD3 At4g00026 F6N15	Arabidopsis thaliana (Mouse-ear cress)	269	GO:0005739; GO:0005744; GO:0005829; GO:0016021; GO:0030150; GO:0090351	0
TRINITY_DN1000_c0_g1_i13.p1	TRINITY_DN1000_c0_g1	Q9T0G0	HSD5_ARATH	11-beta-hydroxysteroid dehydrogenase-like 5 (EC 1.1.1.-) (17-beta-hydroxysteroid dehydrogenase-like 5) (EC 1.1.1.-) (Hydroxysteroid dehydrogenase 5) (AtHSD5)	HSD5 At4g10020 T5L19.150	Arabidopsis thaliana (Mouse-ear cress)	389	GO:0006694; GO:0016021; GO:0016491	0
TRINITY_DN1000_c0_g1_i1.p1	TRINITY_DN1000_c0_g1	Q9T0G0	HSD5_ARATH	11-beta-hydroxysteroid dehydrogenase-like 5 (EC 1.1.1.-) (17-beta-hydroxysteroid dehydrogenase-like 5) (EC 1.1.1.-) (Hydroxysteroid dehydrogenase 5) (AtHSD5)	HSD5 At4g10020 T5L19.150	Arabidopsis thaliana (Mouse-ear cress)	389	GO:0006694; GO:0016021; GO:0016491	0
TRINITY_DN1000_c0_g1_i3.p1	TRINITY_DN1000_c0_g1	Q9STY8-1	HSD2_ARATH	11-beta-hydroxysteroid dehydrogenase-like 2 (EC 1.1.1.-) (17-beta-hydroxysteroid dehydrogenase-like 2) (EC 1.1.1.-) (Hydroxysteroid dehydrogenase 2) (AtHSD2)	HSD2 At3g47350 T21L8.100	Arabidopsis thaliana (Mouse-ear cress)	308	GO:0006694; GO:0016021; GO:0016491	0
TRINITY_DN10000_c0_g1_i4.p1	TRINITY_DN10000_c0_g1	Q84MB2	TIF8_ARATH	Protein TIFY 8	TIFY8 At4g32570 F4D11.230	Arabidopsis thaliana (Mouse-ear cress)	361	GO:0005634; GO:0009611; GO:0031347; GO:2000022	0
TRINITY_DN10000_c0_g1_i2.p1	TRINITY_DN10000_c0_g1	Q84MB2	TIF8_ARATH	Protein TIFY 8	TIFY8 At4g32570 F4D11.230	Arabidopsis thaliana (Mouse-ear cress)	361	GO:0005634; GO:0009611; GO:0031347; GO:2000022	0
TRINITY_DN10000_c0_g1_i1.p1	TRINITY_DN10000_c0_g1	Q84MB2	TIF8_ARATH	Protein TIFY 8	TIFY8 At4g32570 F4D11.230	Arabidopsis thaliana (Mouse-ear cress)	361	GO:0005634; GO:0009611; GO:0031347; GO:2000022	0
TRINITY_DN10000_c0_g1_i5.p1	TRINITY_DN10000_c0_g1								0
TRINITY_DN100009_c0_g1_i3.p1	TRINITY_DN100009_c0_g1	Q8RWW0	ALE2_ARATH	Receptor-like serine/threonine-protein kinase ALE2 (EC 2.7.11.1) (Protein ABNORMAL LEAF SHAPE 2)	ALE2 At2g20300 F11A3.15	Arabidopsis thaliana (Mouse-ear cress)	744	GO:0004674; GO:0004675; GO:0005524; GO:0005886; GO:0006468; GO:0010068; GO:0016021; GO:0016301; GO:0030154; GO:0042335; GO:0046777; GO:1905393	0
TRINITY_DN100009_c0_g1_i1.p1	TRINITY_DN100009_c0_g1	Q8RWW0	ALE2_ARATH	Receptor-like serine/threonine-protein kinase ALE2 (EC 2.7.11.1) (Protein ABNORMAL LEAF SHAPE 2)	ALE2 At2g20300 F11A3.15	Arabidopsis thaliana (Mouse-ear cress)	744	GO:0004674; GO:0004675; GO:0005524; GO:0005886; GO:0006468; GO:0010068; GO:0016021; GO:0016301; GO:0030154; GO:0042335; GO:0046777; GO:1905393	0
TRINITY_DN10001_c0_g1_i2.p1	TRINITY_DN10001_c0_g1								0
TRINITY_DN10001_c0_g1_i1.p2	TRINITY_DN10001_c0_g1	F4I8B9	Y1501_ARATH	Putative WEB family protein At1g65010, chloroplastic	At1g65010 F13O11.30	Arabidopsis thaliana (Mouse-ear cress)	1345	GO:0005875; GO:0007131; GO:0009507	0
TRINITY_DN10002_c0_g1_i10.p1	TRINITY_DN10002_c0_g1	Q940Q8	IX10L_ARATH	Probable beta-1,4-xylosyltransferase IRX10L (EC 2.4.2.-) (Glucuronoxylan glucuronosyltransferase 1) (AtGUT1) (Glucuronoxylan glucuronosyltransferase 2) (AtGUT2) (Protein IRREGULAR XYLEM 10-like) (Xylan xylosyltransferase IRX10L)	IRX10L GUT1 GUT2 At5g61840 MAC9.17	Arabidopsis thaliana (Mouse-ear cress)	415	GO:0000139; GO:0005768; GO:0005794; GO:0005797; GO:0005802; GO:0006486; GO:0009834; GO:0010417; GO:0016021; GO:0042546; GO:0045492; GO:0047517; GO:0071555; GO:0080116	0
TRINITY_DN10002_c0_g1_i1.p1	TRINITY_DN10002_c0_g1	Q940Q8	IX10L_ARATH	Probable beta-1,4-xylosyltransferase IRX10L (EC 2.4.2.-) (Glucuronoxylan glucuronosyltransferase 1) (AtGUT1) (Glucuronoxylan glucuronosyltransferase 2) (AtGUT2) (Protein IRREGULAR XYLEM 10-like) (Xylan xylosyltransferase IRX10L)	IRX10L GUT1 GUT2 At5g61840 MAC9.17	Arabidopsis thaliana (Mouse-ear cress)	415	GO:0000139; GO:0005768; GO:0005794; GO:0005797; GO:0005802; GO:0006486; GO:0009834; GO:0010417; GO:0016021; GO:0042546; GO:0045492; GO:0047517; GO:0071555; GO:0080116	0
TRINITY_DN10003_c0_g1_i8.p1	TRINITY_DN10003_c0_g1								0
TRINITY_DN10003_c0_g1_i14.p1	TRINITY_DN10003_c0_g1								0
TRINITY_DN10004_c0_g1_i10.p1	TRINITY_DN10004_c0_g1	Q84LH3-2	WEX_ARATH	Werner Syndrome-like exonuclease (EC 3.1.-.-)	WEX WRNEXO At4g13870 F18A5.260	Arabidopsis thaliana (Mouse-ear cress)	288	GO:0003677; GO:0005634; GO:0008408; GO:0046872	0
TRINITY_DN10004_c0_g1_i18.p1	TRINITY_DN10004_c0_g1	Q84LH3-2	WEX_ARATH	Werner Syndrome-like exonuclease (EC 3.1.-.-)	WEX WRNEXO At4g13870 F18A5.260	Arabidopsis thaliana (Mouse-ear cress)	288	GO:0003677; GO:0005634; GO:0008408; GO:0046872	0
TRINITY_DN10004_c0_g1_i12.p1	TRINITY_DN10004_c0_g1								0
TRINITY_DN10004_c0_g1_i5.p1	TRINITY_DN10004_c0_g1								0
TRINITY_DN10004_c0_g1_i7.p1	TRINITY_DN10004_c0_g1								0
TRINITY_DN10005_c0_g1_i2.p1	TRINITY_DN10005_c0_g1	Q9M060	IF62_ARATH	Eukaryotic translation initiation factor 6-2 (AteIF-6;2)	EIF6-2 EMB1624 At3g55620 F1I16.30	Arabidopsis thaliana (Mouse-ear cress)	245	GO:0000054; GO:0000460; GO:0000470; GO:0003743; GO:0005634; GO:0005730; GO:0005829; GO:0009793; GO:0030687; GO:0042256; GO:0043022; GO:0043023; GO:0071215; GO:1902626	0
TRINITY_DN10008_c0_g1_i11.p1	TRINITY_DN10008_c0_g1								0
TRINITY_DN10008_c0_g1_i10.p1	TRINITY_DN10008_c0_g1								0
TRINITY_DN10009_c0_g1_i8.p1	TRINITY_DN10009_c0_g1	M1BJF6	JOKA2_SOLTU	Protein JOKA2 (Protein NBR1 homolog)	JOKA2	Solanum tuberosum (Potato)	862	GO:0005776; GO:0006914; GO:0008270; GO:0015031; GO:0031410; GO:0050832	0
TRINITY_DN10009_c0_g1_i12.p1	TRINITY_DN10009_c0_g1	M1BJF6	JOKA2_SOLTU	Protein JOKA2 (Protein NBR1 homolog)	JOKA2	Solanum tuberosum (Potato)	862	GO:0005776; GO:0006914; GO:0008270; GO:0015031; GO:0031410; GO:0050832	0
TRINITY_DN10009_c0_g1_i3.p1	TRINITY_DN10009_c0_g1	M1BJF6	JOKA2_SOLTU	Protein JOKA2 (Protein NBR1 homolog)	JOKA2	Solanum tuberosum (Potato)	862	GO:0005776; GO:0006914; GO:0008270; GO:0015031; GO:0031410; GO:0050832	0
TRINITY_DN10009_c0_g1_i9.p1	TRINITY_DN10009_c0_g1	M1BJF6	JOKA2_SOLTU	Protein JOKA2 (Protein NBR1 homolog)	JOKA2	Solanum tuberosum (Potato)	862	GO:0005776; GO:0006914; GO:0008270; GO:0015031; GO:0031410; GO:0050832	0
TRINITY_DN10009_c0_g1_i2.p1	TRINITY_DN10009_c0_g1	M1BJF6	JOKA2_SOLTU	Protein JOKA2 (Protein NBR1 homolog)	JOKA2	Solanum tuberosum (Potato)	862	GO:0005776; GO:0006914; GO:0008270; GO:0015031; GO:0031410; GO:0050832	0
TRINITY_DN10009_c0_g1_i11.p1	TRINITY_DN10009_c0_g1	M1BJF6	JOKA2_SOLTU	Protein JOKA2 (Protein NBR1 homolog)	JOKA2	Solanum tuberosum (Potato)	862	GO:0005776; GO:0006914; GO:0008270; GO:0015031; GO:0031410; GO:0050832	0
TRINITY_DN10011_c0_g1_i11.p1	TRINITY_DN10011_c0_g1	Q8VY09-2	DJ1C_ARATH	Protein DJ-1 homolog C (AtDJ1C)	DJ1C At4g34020 F17I5.210	Arabidopsis thaliana (Mouse-ear cress)	472	GO:0005634; GO:0005829; GO:0009507; GO:0009658; GO:0036524; GO:0036529; GO:0106046	0
TRINITY_DN100119_c0_g1_i1.p1	TRINITY_DN100119_c0_g1								0
TRINITY_DN10012_c0_g1_i3.p1	TRINITY_DN10012_c0_g1	Q9T091-1	VP26B_ARATH	Vacuolar protein sorting-associated protein 26B (Vesicle protein sorting 26B)	VPS26B At4g27690 T29A15.180	Arabidopsis thaliana (Mouse-ear cress)	303	GO:0005768; GO:0005794; GO:0005829; GO:0006886; GO:0030904; GO:0031902; GO:0042147	0
TRINITY_DN10012_c0_g1_i1.p1	TRINITY_DN10012_c0_g1	Q9FJD0	VP26A_ARATH	Vacuolar protein sorting-associated protein 26A (Vesicle protein sorting 26A)	VPS26A At5g53530 MNC6.7	Arabidopsis thaliana (Mouse-ear cress)	302	GO:0005768; GO:0005771; GO:0005794; GO:0005829; GO:0006886; GO:0016020; GO:0030904; GO:0031902; GO:0042147; GO:0043231	0
TRINITY_DN10012_c0_g1_i2.p1	TRINITY_DN10012_c0_g1	Q9FJD0	VP26A_ARATH	Vacuolar protein sorting-associated protein 26A (Vesicle protein sorting 26A)	VPS26A At5g53530 MNC6.7	Arabidopsis thaliana (Mouse-ear cress)	302	GO:0005768; GO:0005771; GO:0005794; GO:0005829; GO:0006886; GO:0016020; GO:0030904; GO:0031902; GO:0042147; GO:0043231	0
TRINITY_DN10013_c0_g1_i14.p1	TRINITY_DN10013_c0_g1	Q9T076	ENL2_ARATH	Early nodulin-like protein 2 (Phytocyanin-like protein)	At4g27520 T29A15.10	Arabidopsis thaliana (Mouse-ear cress)	349	GO:0005773; GO:0005829; GO:0005886; GO:0009055; GO:0009507; GO:0031225; GO:0046658; GO:0048046; GO:0099503	0
TRINITY_DN10013_c0_g1_i11.p1	TRINITY_DN10013_c0_g1	Q9T076	ENL2_ARATH	Early nodulin-like protein 2 (Phytocyanin-like protein)	At4g27520 T29A15.10	Arabidopsis thaliana (Mouse-ear cress)	349	GO:0005773; GO:0005829; GO:0005886; GO:0009055; GO:0009507; GO:0031225; GO:0046658; GO:0048046; GO:0099503	0
TRINITY_DN10013_c0_g1_i13.p1	TRINITY_DN10013_c0_g1	Q9T076	ENL2_ARATH	Early nodulin-like protein 2 (Phytocyanin-like protein)	At4g27520 T29A15.10	Arabidopsis thaliana (Mouse-ear cress)	349	GO:0005773; GO:0005829; GO:0005886; GO:0009055; GO:0009507; GO:0031225; GO:0046658; GO:0048046; GO:0099503	0
TRINITY_DN10013_c0_g1_i1.p2	TRINITY_DN10013_c0_g1								0
TRINITY_DN10014_c1_g1_i2.p1	TRINITY_DN10014_c1_g1	Q9SIT7	PP151_ARATH	Pentatricopeptide repeat-containing protein At2g13600	PCMP-E76 At2g13600 T10F5.14	Arabidopsis thaliana (Mouse-ear cress)	697	GO:0005739; GO:0009451; GO:0010182; GO:0043231; GO:0080156	0
TRINITY_DN100141_c0_g1_i3.p1	TRINITY_DN100141_c0_g1	Q6X7J4	WOX9_ARATH	WUSCHEL-related homeobox 9 (Protein STIMPY)	WOX9 STIP At2g33880 T1B8.31	Arabidopsis thaliana (Mouse-ear cress)	378	GO:0003700; GO:0005634; GO:0005737; GO:0008284; GO:0009793; GO:0010075; GO:0044212	0
TRINITY_DN100141_c0_g2_i1.p1	TRINITY_DN100141_c0_g2	Q6X7J4	WOX9_ARATH	WUSCHEL-related homeobox 9 (Protein STIMPY)	WOX9 STIP At2g33880 T1B8.31	Arabidopsis thaliana (Mouse-ear cress)	378	GO:0003700; GO:0005634; GO:0005737; GO:0008284; GO:0009793; GO:0010075; GO:0044212	0
TRINITY_DN10015_c0_g1_i1.p1	TRINITY_DN10015_c0_g1	Q8RXP6	WAV2_ARATH	Alpha/beta hydrolase domain-containing protein WAV2 (EC 3.-.-.-) (Protein WAVY GROWTH 2)	WAV2 At5g20520	Arabidopsis thaliana (Mouse-ear cress)	308	GO:0005783; GO:0005886; GO:0008236; GO:0016021; GO:0019866; GO:0048364	0
TRINITY_DN10015_c0_g1_i3.p1	TRINITY_DN10015_c0_g1	Q8RXP6	WAV2_ARATH	Alpha/beta hydrolase domain-containing protein WAV2 (EC 3.-.-.-) (Protein WAVY GROWTH 2)	WAV2 At5g20520	Arabidopsis thaliana (Mouse-ear cress)	308	GO:0005783; GO:0005886; GO:0008236; GO:0016021; GO:0019866; GO:0048364	0
TRINITY_DN10015_c0_g1_i5.p1	TRINITY_DN10015_c0_g1	Q8RXP6	WAV2_ARATH	Alpha/beta hydrolase domain-containing protein WAV2 (EC 3.-.-.-) (Protein WAVY GROWTH 2)	WAV2 At5g20520	Arabidopsis thaliana (Mouse-ear cress)	308	GO:0005783; GO:0005886; GO:0008236; GO:0016021; GO:0019866; GO:0048364	0
TRINITY_DN10015_c0_g1_i8.p1	TRINITY_DN10015_c0_g1	Q8RXP6	WAV2_ARATH	Alpha/beta hydrolase domain-containing protein WAV2 (EC 3.-.-.-) (Protein WAVY GROWTH 2)	WAV2 At5g20520	Arabidopsis thaliana (Mouse-ear cress)	308	GO:0005783; GO:0005886; GO:0008236; GO:0016021; GO:0019866; GO:0048364	0
TRINITY_DN10015_c0_g1_i4.p1	TRINITY_DN10015_c0_g1	Q8RXP6	WAV2_ARATH	Alpha/beta hydrolase domain-containing protein WAV2 (EC 3.-.-.-) (Protein WAVY GROWTH 2)	WAV2 At5g20520	Arabidopsis thaliana (Mouse-ear cress)	308	GO:0005783; GO:0005886; GO:0008236; GO:0016021; GO:0019866; GO:0048364	0
TRINITY_DN10018_c0_g1_i6.p1	TRINITY_DN10018_c0_g1	Q8L983	COR28_ARATH	Cold-regulated protein 28	COR28 At4g33980 F17I5.170	Arabidopsis thaliana (Mouse-ear cress)	218	GO:0005634; GO:0009409; GO:0009637; GO:0009646; GO:0009737; GO:0010114; GO:0042752; GO:0045892; GO:0048511; GO:2000028	0
TRINITY_DN10018_c0_g1_i1.p1	TRINITY_DN10018_c0_g1	Q8L8T7-2	COR27_ARATH	Cold-regulated protein 27	COR27 At5g42900 MBD2.9	Arabidopsis thaliana (Mouse-ear cress)	246	GO:0005634; GO:0009409; GO:0009615; GO:0009637; GO:0009646; GO:0009737; GO:0010114; GO:0010228; GO:0042752; GO:0045892; GO:0048511; GO:0080167; GO:2000028	0
TRINITY_DN10018_c0_g1_i5.p1	TRINITY_DN10018_c0_g1								0
TRINITY_DN100187_c0_g1_i2.p1	TRINITY_DN100187_c0_g1	P18616	NRPB1_ARATH	DNA-directed RNA polymerase II subunit RPB1 (DNA polymerase II subunit B1) (EC 2.7.7.6) (DNA-directed RNA polymerase II largest subunit) (DNA-directed RNA polymerase II subunit 1)	NRPB1 RPB1 RPB205 RPII At4g35800 F4B14.70	Arabidopsis thaliana (Mouse-ear cress)	1839	GO:0003677; GO:0003899; GO:0005665; GO:0005773; GO:0006366; GO:0009506; GO:0046872	0
TRINITY_DN100187_c0_g1_i1.p1	TRINITY_DN100187_c0_g1	P18616	NRPB1_ARATH	DNA-directed RNA polymerase II subunit RPB1 (DNA polymerase II subunit B1) (EC 2.7.7.6) (DNA-directed RNA polymerase II largest subunit) (DNA-directed RNA polymerase II subunit 1)	NRPB1 RPB1 RPB205 RPII At4g35800 F4B14.70	Arabidopsis thaliana (Mouse-ear cress)	1839	GO:0003677; GO:0003899; GO:0005665; GO:0005773; GO:0006366; GO:0009506; GO:0046872	0
TRINITY_DN10019_c0_g1_i1.p1	TRINITY_DN10019_c0_g1	Q9FV46	ZDS_TARER	Zeta-carotene desaturase, chloroplastic/chromoplastic (EC 1.3.5.6) (9,9'-di-cis-zeta-carotene desaturase) (Carotene 7,8-desaturase)	0	Tagetes erecta (African marigold)	587	GO:0009507; GO:0009509; GO:0016117; GO:0016719; GO:0052886; GO:0052887	0
TRINITY_DN1002_c0_g1_i11.p1	TRINITY_DN1002_c0_g1	Q67ZB3	FRL3_ARATH	FRIGIDA-like protein 3	FRL3 At5g48385 MJE7.2	Arabidopsis thaliana (Mouse-ear cress)	558	GO:0009536; GO:0009908; GO:0030154	0
TRINITY_DN1002_c0_g1_i6.p1	TRINITY_DN1002_c0_g1	Q67ZB3	FRL3_ARATH	FRIGIDA-like protein 3	FRL3 At5g48385 MJE7.2	Arabidopsis thaliana (Mouse-ear cress)	558	GO:0009536; GO:0009908; GO:0030154	0
TRINITY_DN1002_c0_g1_i1.p1	TRINITY_DN1002_c0_g1	Q67ZB3	FRL3_ARATH	FRIGIDA-like protein 3	FRL3 At5g48385 MJE7.2	Arabidopsis thaliana (Mouse-ear cress)	558	GO:0009536; GO:0009908; GO:0030154	0
TRINITY_DN1002_c0_g1_i13.p1	TRINITY_DN1002_c0_g1	Q67ZB3	FRL3_ARATH	FRIGIDA-like protein 3	FRL3 At5g48385 MJE7.2	Arabidopsis thaliana (Mouse-ear cress)	558	GO:0009536; GO:0009908; GO:0030154	0
TRINITY_DN1002_c0_g1_i4.p1	TRINITY_DN1002_c0_g1	Q67ZB3	FRL3_ARATH	FRIGIDA-like protein 3	FRL3 At5g48385 MJE7.2	Arabidopsis thaliana (Mouse-ear cress)	558	GO:0009536; GO:0009908; GO:0030154	0
TRINITY_DN1002_c0_g1_i17.p1	TRINITY_DN1002_c0_g1	Q67ZB3	FRL3_ARATH	FRIGIDA-like protein 3	FRL3 At5g48385 MJE7.2	Arabidopsis thaliana (Mouse-ear cress)	558	GO:0009536; GO:0009908; GO:0030154	0
TRINITY_DN10022_c0_g1_i2.p1	TRINITY_DN10022_c0_g1	Q8RWS4	BYST_ARATH	Bystin (Essential nuclear protein 1) (AtEnp1)	ENP1 At1g31660 F27M3.14	Arabidopsis thaliana (Mouse-ear cress)	444	GO:0005634; GO:0005654; GO:0005730; GO:0005737; GO:0006364; GO:0009553; GO:0009555; GO:0030515; GO:0030688	0
TRINITY_DN10022_c0_g1_i3.p1	TRINITY_DN10022_c0_g1	Q8RWS4	BYST_ARATH	Bystin (Essential nuclear protein 1) (AtEnp1)	ENP1 At1g31660 F27M3.14	Arabidopsis thaliana (Mouse-ear cress)	444	GO:0005634; GO:0005654; GO:0005730; GO:0005737; GO:0006364; GO:0009553; GO:0009555; GO:0030515; GO:0030688	0
TRINITY_DN10022_c1_g1_i1.p1	TRINITY_DN10022_c1_g1	Q8LPN7	RNG1L_ARATH	E3 ubiquitin-protein ligase RING1-like (EC 2.3.2.27) (RING finger protein 1) (RING-type E3 ubiquitin transferase RING1-like)	At3g19950 MPN9.19	Arabidopsis thaliana (Mouse-ear cress)	328	GO:0005737; GO:0016567; GO:0046872; GO:0061630	0
TRINITY_DN10025_c0_g1_i5.p1	TRINITY_DN10025_c0_g1	Q9SZE8	LBD39_ARATH	LOB domain-containing protein 39 (ASYMMETRIC LEAVES 2-like protein 41) (AS2-like protein 41)	LBD39 ASL41 At4g37540 F19F18.30	Arabidopsis thaliana (Mouse-ear cress)	240	GO:0010468	0
TRINITY_DN10030_c0_g1_i6.p1	TRINITY_DN10030_c0_g1	Q9XFH4	DDM1_ARATH	ATP-dependent DNA helicase DDM1 (EC 3.6.4.12) (Protein CHROMATIN REMODELING 1) (AtCHR1) (CHR01) (Protein DECREASED DNA METHYLATION 1) (AtDDM1) (Protein SOMNIFEROUS 1) (SWI/SNF2-related matrix-associated actin-dependent regulator of chromatin DDM1)	DDM1 CHA1 CHR1 SOM1 SOM4 At5g66750 MSN2.14	Arabidopsis thaliana (Mouse-ear cress)	764	GO:0000786; GO:0003677; GO:0003678; GO:0005524; GO:0005634; GO:0006344; GO:0006346; GO:0006349; GO:0008094; GO:0009294; GO:0016887; GO:0032197; GO:0044030; GO:0051574; GO:0090241	0
TRINITY_DN10030_c0_g1_i5.p1	TRINITY_DN10030_c0_g1	Q9XFH4	DDM1_ARATH	ATP-dependent DNA helicase DDM1 (EC 3.6.4.12) (Protein CHROMATIN REMODELING 1) (AtCHR1) (CHR01) (Protein DECREASED DNA METHYLATION 1) (AtDDM1) (Protein SOMNIFEROUS 1) (SWI/SNF2-related matrix-associated actin-dependent regulator of chromatin DDM1)	DDM1 CHA1 CHR1 SOM1 SOM4 At5g66750 MSN2.14	Arabidopsis thaliana (Mouse-ear cress)	764	GO:0000786; GO:0003677; GO:0003678; GO:0005524; GO:0005634; GO:0006344; GO:0006346; GO:0006349; GO:0008094; GO:0009294; GO:0016887; GO:0032197; GO:0044030; GO:0051574; GO:0090241	0
TRINITY_DN10030_c0_g1_i4.p1	TRINITY_DN10030_c0_g1	Q9XFH4	DDM1_ARATH	ATP-dependent DNA helicase DDM1 (EC 3.6.4.12) (Protein CHROMATIN REMODELING 1) (AtCHR1) (CHR01) (Protein DECREASED DNA METHYLATION 1) (AtDDM1) (Protein SOMNIFEROUS 1) (SWI/SNF2-related matrix-associated actin-dependent regulator of chromatin DDM1)	DDM1 CHA1 CHR1 SOM1 SOM4 At5g66750 MSN2.14	Arabidopsis thaliana (Mouse-ear cress)	764	GO:0000786; GO:0003677; GO:0003678; GO:0005524; GO:0005634; GO:0006344; GO:0006346; GO:0006349; GO:0008094; GO:0009294; GO:0016887; GO:0032197; GO:0044030; GO:0051574; GO:0090241	0
TRINITY_DN10030_c0_g1_i3.p1	TRINITY_DN10030_c0_g1	Q9XFH4	DDM1_ARATH	ATP-dependent DNA helicase DDM1 (EC 3.6.4.12) (Protein CHROMATIN REMODELING 1) (AtCHR1) (CHR01) (Protein DECREASED DNA METHYLATION 1) (AtDDM1) (Protein SOMNIFEROUS 1) (SWI/SNF2-related matrix-associated actin-dependent regulator of chromatin DDM1)	DDM1 CHA1 CHR1 SOM1 SOM4 At5g66750 MSN2.14	Arabidopsis thaliana (Mouse-ear cress)	764	GO:0000786; GO:0003677; GO:0003678; GO:0005524; GO:0005634; GO:0006344; GO:0006346; GO:0006349; GO:0008094; GO:0009294; GO:0016887; GO:0032197; GO:0044030; GO:0051574; GO:0090241	0
TRINITY_DN10030_c0_g1_i1.p1	TRINITY_DN10030_c0_g1	Q9XFH4	DDM1_ARATH	ATP-dependent DNA helicase DDM1 (EC 3.6.4.12) (Protein CHROMATIN REMODELING 1) (AtCHR1) (CHR01) (Protein DECREASED DNA METHYLATION 1) (AtDDM1) (Protein SOMNIFEROUS 1) (SWI/SNF2-related matrix-associated actin-dependent regulator of chromatin DDM1)	DDM1 CHA1 CHR1 SOM1 SOM4 At5g66750 MSN2.14	Arabidopsis thaliana (Mouse-ear cress)	764	GO:0000786; GO:0003677; GO:0003678; GO:0005524; GO:0005634; GO:0006344; GO:0006346; GO:0006349; GO:0008094; GO:0009294; GO:0016887; GO:0032197; GO:0044030; GO:0051574; GO:0090241	0
TRINITY_DN10031_c0_g1_i11.p1	TRINITY_DN10031_c0_g1	Q9C689	NSE4A_ARATH	Non-structural maintenance of chromosomes element 4 homolog A (Non-SMC element 4 homolog A)	NSE4A At1g51130 F23H24.4	Arabidopsis thaliana (Mouse-ear cress)	403	GO:0000791; GO:0005634; GO:0006281; GO:0006310; GO:0030915; GO:2001022	0
TRINITY_DN10031_c0_g1_i8.p1	TRINITY_DN10031_c0_g1	Q9C689	NSE4A_ARATH	Non-structural maintenance of chromosomes element 4 homolog A (Non-SMC element 4 homolog A)	NSE4A At1g51130 F23H24.4	Arabidopsis thaliana (Mouse-ear cress)	403	GO:0000791; GO:0005634; GO:0006281; GO:0006310; GO:0030915; GO:2001022	0
TRINITY_DN10031_c0_g1_i1.p1	TRINITY_DN10031_c0_g1	Q9C689	NSE4A_ARATH	Non-structural maintenance of chromosomes element 4 homolog A (Non-SMC element 4 homolog A)	NSE4A At1g51130 F23H24.4	Arabidopsis thaliana (Mouse-ear cress)	403	GO:0000791; GO:0005634; GO:0006281; GO:0006310; GO:0030915; GO:2001022	0
TRINITY_DN10031_c0_g1_i3.p1	TRINITY_DN10031_c0_g1	Q9C689	NSE4A_ARATH	Non-structural maintenance of chromosomes element 4 homolog A (Non-SMC element 4 homolog A)	NSE4A At1g51130 F23H24.4	Arabidopsis thaliana (Mouse-ear cress)	403	GO:0000791; GO:0005634; GO:0006281; GO:0006310; GO:0030915; GO:2001022	0
TRINITY_DN10031_c0_g1_i4.p1	TRINITY_DN10031_c0_g1	Q9C689	NSE4A_ARATH	Non-structural maintenance of chromosomes element 4 homolog A (Non-SMC element 4 homolog A)	NSE4A At1g51130 F23H24.4	Arabidopsis thaliana (Mouse-ear cress)	403	GO:0000791; GO:0005634; GO:0006281; GO:0006310; GO:0030915; GO:2001022	0
TRINITY_DN10033_c0_g1_i3.p1	TRINITY_DN10033_c0_g1	Q9STW5-2	MACP2_ARATH	MACPF domain-containing protein At4g24290	At4g24290 T22A6.120	Arabidopsis thaliana (Mouse-ear cress)	606	GO:0005886; GO:0006955; GO:0009626	0
TRINITY_DN10033_c0_g1_i2.p1	TRINITY_DN10033_c0_g1	Q9STW5-2	MACP2_ARATH	MACPF domain-containing protein At4g24290	At4g24290 T22A6.120	Arabidopsis thaliana (Mouse-ear cress)	606	GO:0005886; GO:0006955; GO:0009626	0
TRINITY_DN10033_c0_g1_i1.p1	TRINITY_DN10033_c0_g1	Q9STW5-2	MACP2_ARATH	MACPF domain-containing protein At4g24290	At4g24290 T22A6.120	Arabidopsis thaliana (Mouse-ear cress)	606	GO:0005886; GO:0006955; GO:0009626	0
TRINITY_DN10033_c0_g1_i6.p1	TRINITY_DN10033_c0_g1	Q9STW5-2	MACP2_ARATH	MACPF domain-containing protein At4g24290	At4g24290 T22A6.120	Arabidopsis thaliana (Mouse-ear cress)	606	GO:0005886; GO:0006955; GO:0009626	0
TRINITY_DN10033_c0_g1_i8.p1	TRINITY_DN10033_c0_g1	Q9STW5-2	MACP2_ARATH	MACPF domain-containing protein At4g24290	At4g24290 T22A6.120	Arabidopsis thaliana (Mouse-ear cress)	606	GO:0005886; GO:0006955; GO:0009626	0
TRINITY_DN10033_c0_g1_i4.p1	TRINITY_DN10033_c0_g1	Q9STW5-2	MACP2_ARATH	MACPF domain-containing protein At4g24290	At4g24290 T22A6.120	Arabidopsis thaliana (Mouse-ear cress)	606	GO:0005886; GO:0006955; GO:0009626	0
TRINITY_DN10033_c0_g1_i7.p1	TRINITY_DN10033_c0_g1	Q9STW5-2	MACP2_ARATH	MACPF domain-containing protein At4g24290	At4g24290 T22A6.120	Arabidopsis thaliana (Mouse-ear cress)	606	GO:0005886; GO:0006955; GO:0009626	0
TRINITY_DN10038_c0_g1_i2.p1	TRINITY_DN10038_c0_g1	Q43291	RL211_ARATH	60S ribosomal protein L21-1	RPL21A At1g09590 F14J9.25; RPL21C At1g09690 F21M12.8	Arabidopsis thaliana (Mouse-ear cress)	164	GO:0003735; GO:0005576; GO:0005730; GO:0006412; GO:0022625; GO:0022626	0
TRINITY_DN1004_c0_g1_i7.p1	TRINITY_DN1004_c0_g1	Q8VXZ9-2	R47BP_ARATH	Polyadenylate-binding protein RBP47B' (Poly(A)-binding protein RBP47B') (RNA-binding protein 47B') (AtRBP47B prime) (AtRBP47B')	RBP47B' At5g19350 F7K24.100	Arabidopsis thaliana (Mouse-ear cress)	425	GO:0003729; GO:0005634; GO:0005829; GO:0006397; GO:0008143; GO:0010494; GO:0034605	0
TRINITY_DN1004_c0_g1_i1.p1	TRINITY_DN1004_c0_g1	Q8VXZ9-2	R47BP_ARATH	Polyadenylate-binding protein RBP47B' (Poly(A)-binding protein RBP47B') (RNA-binding protein 47B') (AtRBP47B prime) (AtRBP47B')	RBP47B' At5g19350 F7K24.100	Arabidopsis thaliana (Mouse-ear cress)	425	GO:0003729; GO:0005634; GO:0005829; GO:0006397; GO:0008143; GO:0010494; GO:0034605	0
TRINITY_DN1004_c0_g1_i5.p1	TRINITY_DN1004_c0_g1	Q8VXZ9-2	R47BP_ARATH	Polyadenylate-binding protein RBP47B' (Poly(A)-binding protein RBP47B') (RNA-binding protein 47B') (AtRBP47B prime) (AtRBP47B')	RBP47B' At5g19350 F7K24.100	Arabidopsis thaliana (Mouse-ear cress)	425	GO:0003729; GO:0005634; GO:0005829; GO:0006397; GO:0008143; GO:0010494; GO:0034605	0
TRINITY_DN10041_c0_g1_i1.p1	TRINITY_DN10041_c0_g1	Q9FYG2	CMTA4_ARATH	Calmodulin-binding transcription activator 4 (AtCAMTA4) (AtFIN21) (Ethylene-induced calmodulin-binding protein 4) (EICBP4) (Ethylene-induced calmodulin-binding protein d) (EICBP.d) (Signal-responsive protein 5) (AtSR5)	CAMTA4 CMTA4 SR5 At1g67310 F1N21.13	Arabidopsis thaliana (Mouse-ear cress)	1016	GO:0005516; GO:0005634; GO:0005829; GO:0006355; GO:0043565; GO:0045944	0
TRINITY_DN10041_c0_g1_i5.p1	TRINITY_DN10041_c0_g1	Q9FYG2	CMTA4_ARATH	Calmodulin-binding transcription activator 4 (AtCAMTA4) (AtFIN21) (Ethylene-induced calmodulin-binding protein 4) (EICBP4) (Ethylene-induced calmodulin-binding protein d) (EICBP.d) (Signal-responsive protein 5) (AtSR5)	CAMTA4 CMTA4 SR5 At1g67310 F1N21.13	Arabidopsis thaliana (Mouse-ear cress)	1016	GO:0005516; GO:0005634; GO:0005829; GO:0006355; GO:0043565; GO:0045944	0
TRINITY_DN10048_c0_g1_i1.p1	TRINITY_DN10048_c0_g1	Q9FH37	ILR3_ARATH	Transcription factor ILR3 (Basic helix-loop-helix protein 105) (AtbHLH105) (bHLH 105) (Protein IAA-LEUCINE RESISTANT 3) (Transcription factor EN 133) (bHLH transcription factor bHLH105)	ILR3 BHLH105 EN133 At5g54680 K5F14.2	Arabidopsis thaliana (Mouse-ear cress)	234	GO:0003700; GO:0005634; GO:0006355; GO:0019760; GO:0044212; GO:0046983	0
TRINITY_DN10048_c0_g1_i10.p1	TRINITY_DN10048_c0_g1	Q9FH37	ILR3_ARATH	Transcription factor ILR3 (Basic helix-loop-helix protein 105) (AtbHLH105) (bHLH 105) (Protein IAA-LEUCINE RESISTANT 3) (Transcription factor EN 133) (bHLH transcription factor bHLH105)	ILR3 BHLH105 EN133 At5g54680 K5F14.2	Arabidopsis thaliana (Mouse-ear cress)	234	GO:0003700; GO:0005634; GO:0006355; GO:0019760; GO:0044212; GO:0046983	0
TRINITY_DN100480_c0_g1_i2.p1	TRINITY_DN100480_c0_g1	O22348	TBA2_ELEIN	Tubulin alpha-2 chain (Alpha-2-tubulin)	TUBA2 TUA2	Eleusine indica (Goosegrass) (Cynosurus indicus)	447	GO:0003924; GO:0005200; GO:0005525; GO:0005737; GO:0005874; GO:0007017	0
TRINITY_DN10049_c0_g1_i2.p1	TRINITY_DN10049_c0_g1	Q8VYZ3	PME53_ARATH	Probable pectinesterase 53 (PE 53) (EC 3.1.1.11) (Pectin methylesterase 53) (AtPME53)	PME53 ARATH53 At5g19730 T29J13.150	Arabidopsis thaliana (Mouse-ear cress)	383	GO:0005576; GO:0005618; GO:0005737; GO:0030599; GO:0042545; GO:0045330; GO:0045490; GO:0052689	0
TRINITY_DN10049_c0_g1_i7.p1	TRINITY_DN10049_c0_g1	Q8VYZ3	PME53_ARATH	Probable pectinesterase 53 (PE 53) (EC 3.1.1.11) (Pectin methylesterase 53) (AtPME53)	PME53 ARATH53 At5g19730 T29J13.150	Arabidopsis thaliana (Mouse-ear cress)	383	GO:0005576; GO:0005618; GO:0005737; GO:0030599; GO:0042545; GO:0045330; GO:0045490; GO:0052689	0
TRINITY_DN10049_c0_g1_i1.p1	TRINITY_DN10049_c0_g1	Q8VYZ3	PME53_ARATH	Probable pectinesterase 53 (PE 53) (EC 3.1.1.11) (Pectin methylesterase 53) (AtPME53)	PME53 ARATH53 At5g19730 T29J13.150	Arabidopsis thaliana (Mouse-ear cress)	383	GO:0005576; GO:0005618; GO:0005737; GO:0030599; GO:0042545; GO:0045330; GO:0045490; GO:0052689	0
TRINITY_DN10049_c0_g1_i5.p1	TRINITY_DN10049_c0_g1	Q8VYZ3	PME53_ARATH	Probable pectinesterase 53 (PE 53) (EC 3.1.1.11) (Pectin methylesterase 53) (AtPME53)	PME53 ARATH53 At5g19730 T29J13.150	Arabidopsis thaliana (Mouse-ear cress)	383	GO:0005576; GO:0005618; GO:0005737; GO:0030599; GO:0042545; GO:0045330; GO:0045490; GO:0052689	0
TRINITY_DN10049_c0_g1_i6.p1	TRINITY_DN10049_c0_g1	Q8VYZ3	PME53_ARATH	Probable pectinesterase 53 (PE 53) (EC 3.1.1.11) (Pectin methylesterase 53) (AtPME53)	PME53 ARATH53 At5g19730 T29J13.150	Arabidopsis thaliana (Mouse-ear cress)	383	GO:0005576; GO:0005618; GO:0005737; GO:0030599; GO:0042545; GO:0045330; GO:0045490; GO:0052689	0
TRINITY_DN10049_c0_g1_i3.p1	TRINITY_DN10049_c0_g1	Q8VYZ3	PME53_ARATH	Probable pectinesterase 53 (PE 53) (EC 3.1.1.11) (Pectin methylesterase 53) (AtPME53)	PME53 ARATH53 At5g19730 T29J13.150	Arabidopsis thaliana (Mouse-ear cress)	383	GO:0005576; GO:0005618; GO:0005737; GO:0030599; GO:0042545; GO:0045330; GO:0045490; GO:0052689	0
TRINITY_DN1005_c0_g1_i4.p1	TRINITY_DN1005_c0_g1	P48495	TPIS_PETHY	Triosephosphate isomerase, cytosolic (TIM) (Triose-phosphate isomerase) (EC 5.3.1.1)	TPIP1	Petunia hybrida (Petunia)	254	GO:0004807; GO:0005737; GO:0006094; GO:0006096	0
TRINITY_DN1005_c0_g1_i1.p1	TRINITY_DN1005_c0_g1	P48495	TPIS_PETHY	Triosephosphate isomerase, cytosolic (TIM) (Triose-phosphate isomerase) (EC 5.3.1.1)	TPIP1	Petunia hybrida (Petunia)	254	GO:0004807; GO:0005737; GO:0006094; GO:0006096	0
TRINITY_DN1005_c0_g1_i3.p1	TRINITY_DN1005_c0_g1	P12863	TPIS_MAIZE	Triosephosphate isomerase, cytosolic (TIM) (Triose-phosphate isomerase) (EC 5.3.1.1)	0	Zea mays (Maize)	253	GO:0004807; GO:0005829; GO:0006094; GO:0006096; GO:0019563; GO:0046166	0
TRINITY_DN10053_c0_g1_i1.p1	TRINITY_DN10053_c0_g1	Q6R0E3	TRP5_ARATH	Telomere repeat-binding protein 5 (Protein TRF-LIKE 2)	TRP5 TRFL2 At1g07540 F22G5.8	Arabidopsis thaliana (Mouse-ear cress)	630	GO:0003677; GO:0005634	0
TRINITY_DN10053_c0_g1_i2.p1	TRINITY_DN10053_c0_g1								0
TRINITY_DN10055_c0_g1_i2.p1	TRINITY_DN10055_c0_g1	Q9LV85	CPR5_ARATH	Protein CPR-5 (Protein constitutive expression of pathogenesis-related genes 5) (Protein constitutive expression of PR genes 5) (Protein hypersenescence-1)	CPR5 HYS1 At5g64930 MXK3.16	Arabidopsis thaliana (Mouse-ear cress)	564	GO:0005634; GO:0006952; GO:0009627; GO:0010090; GO:0010150; GO:0010182; GO:0016020; GO:0016021; GO:0031965; GO:0048573	0
TRINITY_DN10055_c0_g1_i1.p1	TRINITY_DN10055_c0_g1	Q9LV85	CPR5_ARATH	Protein CPR-5 (Protein constitutive expression of pathogenesis-related genes 5) (Protein constitutive expression of PR genes 5) (Protein hypersenescence-1)	CPR5 HYS1 At5g64930 MXK3.16	Arabidopsis thaliana (Mouse-ear cress)	564	GO:0005634; GO:0006952; GO:0009627; GO:0010090; GO:0010150; GO:0010182; GO:0016020; GO:0016021; GO:0031965; GO:0048573	0
TRINITY_DN10055_c0_g1_i3.p1	TRINITY_DN10055_c0_g1	Q9LV85	CPR5_ARATH	Protein CPR-5 (Protein constitutive expression of pathogenesis-related genes 5) (Protein constitutive expression of PR genes 5) (Protein hypersenescence-1)	CPR5 HYS1 At5g64930 MXK3.16	Arabidopsis thaliana (Mouse-ear cress)	564	GO:0005634; GO:0006952; GO:0009627; GO:0010090; GO:0010150; GO:0010182; GO:0016020; GO:0016021; GO:0031965; GO:0048573	0
TRINITY_DN10057_c0_g1_i4.p1	TRINITY_DN10057_c0_g1								0
TRINITY_DN10058_c0_g1_i1.p1	TRINITY_DN10058_c0_g1	Q9ZUU1	KAD1_ARATH	Adenylate kinase 1, chloroplastic (AK 1) (AtPADK1) (EC 2.7.4.3) (ATP-AMP transphosphorylase 1) (ATP:AMP phosphotransferase) (Adenylate monophosphate kinase 1) (AMK1)	ADK At2g37250 F3G5.4	Arabidopsis thaliana (Mouse-ear cress)	284	GO:0004017; GO:0005524; GO:0005634; GO:0005737; GO:0008652; GO:0009507; GO:0009570; GO:0048364; GO:0048367	0
TRINITY_DN10059_c0_g1_i4.p1	TRINITY_DN10059_c0_g1	Q9LK35	THE1_ARATH	Receptor-like protein kinase THESEUS 1 (EC 2.7.11.-)	THE1 At5g54380 GA469.3	Arabidopsis thaliana (Mouse-ear cress)	855	GO:0004672; GO:0004674; GO:0005524; GO:0005886; GO:0009506; GO:0009741; GO:0009817; GO:0009826; GO:0016021; GO:0046777	0
TRINITY_DN10059_c0_g1_i1.p1	TRINITY_DN10059_c0_g1	Q9LK35	THE1_ARATH	Receptor-like protein kinase THESEUS 1 (EC 2.7.11.-)	THE1 At5g54380 GA469.3	Arabidopsis thaliana (Mouse-ear cress)	855	GO:0004672; GO:0004674; GO:0005524; GO:0005886; GO:0009506; GO:0009741; GO:0009817; GO:0009826; GO:0016021; GO:0046777	0
TRINITY_DN10059_c0_g1_i5.p1	TRINITY_DN10059_c0_g1	Q9LK35	THE1_ARATH	Receptor-like protein kinase THESEUS 1 (EC 2.7.11.-)	THE1 At5g54380 GA469.3	Arabidopsis thaliana (Mouse-ear cress)	855	GO:0004672; GO:0004674; GO:0005524; GO:0005886; GO:0009506; GO:0009741; GO:0009817; GO:0009826; GO:0016021; GO:0046777	0
TRINITY_DN10059_c0_g1_i2.p1	TRINITY_DN10059_c0_g1	Q9LK35	THE1_ARATH	Receptor-like protein kinase THESEUS 1 (EC 2.7.11.-)	THE1 At5g54380 GA469.3	Arabidopsis thaliana (Mouse-ear cress)	855	GO:0004672; GO:0004674; GO:0005524; GO:0005886; GO:0009506; GO:0009741; GO:0009817; GO:0009826; GO:0016021; GO:0046777	0
TRINITY_DN10060_c0_g1_i10.p1	TRINITY_DN10060_c0_g1	Q8LPL6-3	AP2A1_ARATH	AP-2 complex subunit alpha-1 (Adaptor protein complex AP-2 subunit alpha-1) (Adaptor-related protein complex 2 subunit alpha-1) (Alpha-adaptin 1) (Clathrin assembly protein complex 2 alpha large chain 1) (At-a-Ad) (At-alpha-Ad)	ALPHA-ADR At5g22770 MDJ22.19	Arabidopsis thaliana (Mouse-ear cress)	1012	GO:0005886; GO:0006886; GO:0008289; GO:0009536; GO:0030122; GO:0035615; GO:0072583	0
TRINITY_DN10063_c0_g1_i2.p1	TRINITY_DN10063_c0_g1	Q9LEY4	HUAL1_ARATH	Protein HUA2-LIKE 1 (HUA2-like protein 1)	HULK1 At5g08230 T22D6_170	Arabidopsis thaliana (Mouse-ear cress)	1445	GO:0005634; GO:0006397; GO:0009506; GO:0009908	0
TRINITY_DN10064_c0_g1_i10.p1	TRINITY_DN10064_c0_g1	Q9ZV36	UXS6_ARATH	UDP-glucuronic acid decarboxylase 6 (EC 4.1.1.35) (UDP-XYL synthase 6) (UDP-glucuronate decarboxylase 6) (UGD) (UXS-6)	UXS6 At2g28760 F8N16.5	Arabidopsis thaliana (Mouse-ear cress)	343	GO:0005737; GO:0005777; GO:0005886; GO:0033320; GO:0042732; GO:0048040; GO:0070403	0
TRINITY_DN10064_c0_g1_i5.p1	TRINITY_DN10064_c0_g1	Q9ZV36	UXS6_ARATH	UDP-glucuronic acid decarboxylase 6 (EC 4.1.1.35) (UDP-XYL synthase 6) (UDP-glucuronate decarboxylase 6) (UGD) (UXS-6)	UXS6 At2g28760 F8N16.5	Arabidopsis thaliana (Mouse-ear cress)	343	GO:0005737; GO:0005777; GO:0005886; GO:0033320; GO:0042732; GO:0048040; GO:0070403	0
TRINITY_DN10064_c0_g1_i11.p1	TRINITY_DN10064_c0_g1	Q9SN95	UXS5_ARATH	UDP-glucuronic acid decarboxylase 5 (EC 4.1.1.35) (UDP-XYL synthase 5) (UDP-glucuronate decarboxylase 5) (UGD) (UXS-5)	UXS5 At3g46440 F18L15.160	Arabidopsis thaliana (Mouse-ear cress)	341	GO:0005737; GO:0005829; GO:0009507; GO:0033320; GO:0042732; GO:0048040; GO:0070403	0
TRINITY_DN10064_c0_g1_i12.p1	TRINITY_DN10064_c0_g1	Q9SN95	UXS5_ARATH	UDP-glucuronic acid decarboxylase 5 (EC 4.1.1.35) (UDP-XYL synthase 5) (UDP-glucuronate decarboxylase 5) (UGD) (UXS-5)	UXS5 At3g46440 F18L15.160	Arabidopsis thaliana (Mouse-ear cress)	341	GO:0005737; GO:0005829; GO:0009507; GO:0033320; GO:0042732; GO:0048040; GO:0070403	0
TRINITY_DN10065_c0_g1_i1.p1	TRINITY_DN10065_c0_g1	Q43086	PYRB1_PEA	Aspartate carbamoyltransferase 1, chloroplastic (EC 2.1.3.2) (Aspartate transcarbamylase 1) (ATCase 1)	PYRB1	Pisum sativum (Garden pea)	386	GO:0004070; GO:0006207; GO:0006520; GO:0009507; GO:0016597; GO:0044205	0
TRINITY_DN10068_c0_g1_i1.p1	TRINITY_DN10068_c0_g1								0
TRINITY_DN10068_c0_g1_i2.p1	TRINITY_DN10068_c0_g1								0
TRINITY_DN10069_c0_g1_i4.p1	TRINITY_DN10069_c0_g1								0
TRINITY_DN100692_c0_g1_i1.p1	TRINITY_DN100692_c0_g1	V9M2S5	RPV1_VITRO	Disease resistance protein RPV1 (NAD(+) hydrolase RPV1) (EC 3.2.2.6) (Resistance to Plasmopara viticola protein) (MrRVP1)	RPV1	Vitis rotundifolia (Muscadine grape)	1398	GO:0005634; GO:0005737; GO:0007165; GO:0009817; GO:0042803; GO:0043068; GO:0043531; GO:0050135; GO:0061809	0
TRINITY_DN1007_c0_g1_i1.p1	TRINITY_DN1007_c0_g1	O23300	ECI3_ARATH	Enoyl-CoA delta isomerase 3 (EC 5.3.3.8) (3-hydroxyacyl-CoA dehydratase 1) (Delta(3),Delta(2)-enoyl CoA isomerase 3) (AtECI3)	ECI3 HCD1 At4g14440 dl3260c	Arabidopsis thaliana (Mouse-ear cress)	238	GO:0004165; GO:0004300; GO:0005634; GO:0005777; GO:0005829; GO:0006635; GO:0009062; GO:0080167	0
TRINITY_DN10075_c0_g1_i3.p1	TRINITY_DN10075_c0_g1	F4JIP9	TAUE5_ARATH	Sulfite exporter TauE/SafE family protein 5	At4g21250 F7J7.190	Arabidopsis thaliana (Mouse-ear cress)	449	GO:0016021; GO:0016567; GO:0031464	0
TRINITY_DN10078_c0_g1_i2.p1	TRINITY_DN10078_c0_g1	F4I1T7-2	NP214_ARATH	Nuclear pore complex protein NUP214 (Nucleoporin 214) (Protein EMBRYO DEFECTIVE 1011) (Protein LNO1) (Protein LONO1)	NUP214 EMB1011 LNO1 At1g55540 T5A14.5	Arabidopsis thaliana (Mouse-ear cress)	1819	GO:0005739; GO:0006405; GO:0006606; GO:0008139; GO:0009793; GO:0010070; GO:0017056; GO:0044613; GO:0044615; GO:0051028	0
TRINITY_DN10078_c0_g1_i3.p1	TRINITY_DN10078_c0_g1	F4I1T7-2	NP214_ARATH	Nuclear pore complex protein NUP214 (Nucleoporin 214) (Protein EMBRYO DEFECTIVE 1011) (Protein LNO1) (Protein LONO1)	NUP214 EMB1011 LNO1 At1g55540 T5A14.5	Arabidopsis thaliana (Mouse-ear cress)	1819	GO:0005739; GO:0006405; GO:0006606; GO:0008139; GO:0009793; GO:0010070; GO:0017056; GO:0044613; GO:0044615; GO:0051028	0
TRINITY_DN10078_c0_g1_i1.p1	TRINITY_DN10078_c0_g1	F4I1T7-2	NP214_ARATH	Nuclear pore complex protein NUP214 (Nucleoporin 214) (Protein EMBRYO DEFECTIVE 1011) (Protein LNO1) (Protein LONO1)	NUP214 EMB1011 LNO1 At1g55540 T5A14.5	Arabidopsis thaliana (Mouse-ear cress)	1819	GO:0005739; GO:0006405; GO:0006606; GO:0008139; GO:0009793; GO:0010070; GO:0017056; GO:0044613; GO:0044615; GO:0051028	0
TRINITY_DN10078_c0_g1_i4.p1	TRINITY_DN10078_c0_g1	F4I1T7-2	NP214_ARATH	Nuclear pore complex protein NUP214 (Nucleoporin 214) (Protein EMBRYO DEFECTIVE 1011) (Protein LNO1) (Protein LONO1)	NUP214 EMB1011 LNO1 At1g55540 T5A14.5	Arabidopsis thaliana (Mouse-ear cress)	1819	GO:0005739; GO:0006405; GO:0006606; GO:0008139; GO:0009793; GO:0010070; GO:0017056; GO:0044613; GO:0044615; GO:0051028	0
TRINITY_DN100792_c0_g1_i1.p1	TRINITY_DN100792_c0_g1								0
TRINITY_DN1008_c0_g1_i12.p1	TRINITY_DN1008_c0_g1	Q6ZHE5	DCYD1_ORYSJ	Putative D-cysteine desulfhydrase 1, mitochondrial (EC 4.4.1.15) (OsD-CDes1) (D-CDes1)	Os02g0773300 LOC_Os02g53330 OJ1611_C08.26 OsJ_08555	Oryza sativa subsp. japonica (Rice)	426	GO:0005739; GO:0019148	0
TRINITY_DN1008_c0_g1_i10.p1	TRINITY_DN1008_c0_g1	Q6ZHE5	DCYD1_ORYSJ	Putative D-cysteine desulfhydrase 1, mitochondrial (EC 4.4.1.15) (OsD-CDes1) (D-CDes1)	Os02g0773300 LOC_Os02g53330 OJ1611_C08.26 OsJ_08555	Oryza sativa subsp. japonica (Rice)	426	GO:0005739; GO:0019148	0
TRINITY_DN1008_c0_g1_i4.p1	TRINITY_DN1008_c0_g1	Q6ZHE5	DCYD1_ORYSJ	Putative D-cysteine desulfhydrase 1, mitochondrial (EC 4.4.1.15) (OsD-CDes1) (D-CDes1)	Os02g0773300 LOC_Os02g53330 OJ1611_C08.26 OsJ_08555	Oryza sativa subsp. japonica (Rice)	426	GO:0005739; GO:0019148	0
TRINITY_DN1008_c0_g1_i7.p1	TRINITY_DN1008_c0_g1	Q6ZHE5	DCYD1_ORYSJ	Putative D-cysteine desulfhydrase 1, mitochondrial (EC 4.4.1.15) (OsD-CDes1) (D-CDes1)	Os02g0773300 LOC_Os02g53330 OJ1611_C08.26 OsJ_08555	Oryza sativa subsp. japonica (Rice)	426	GO:0005739; GO:0019148	0
TRINITY_DN1008_c0_g1_i6.p1	TRINITY_DN1008_c0_g1	Q6ZHE5	DCYD1_ORYSJ	Putative D-cysteine desulfhydrase 1, mitochondrial (EC 4.4.1.15) (OsD-CDes1) (D-CDes1)	Os02g0773300 LOC_Os02g53330 OJ1611_C08.26 OsJ_08555	Oryza sativa subsp. japonica (Rice)	426	GO:0005739; GO:0019148	0
TRINITY_DN10082_c0_g1_i1.p1	TRINITY_DN10082_c0_g1	Q9SF47	PAH1_ARATH	Phosphatidate phosphatase PAH1 (EC 3.1.3.4) (Phosphatidic acid phosphohydrolase 1) (AtPAH1)	PAH1 At3g09560 F11F8.14	Arabidopsis thaliana (Mouse-ear cress)	904	GO:0000139; GO:0005829; GO:0006629; GO:0006886; GO:0008195; GO:0008654; GO:0016036; GO:0019375; GO:0032586	0
TRINITY_DN100848_c0_g1_i1.p1	TRINITY_DN100848_c0_g1	Q9M9E2	PPR45_ARATH	Pentatricopeptide repeat-containing protein At1g15510, chloroplastic (Protein EARLY CHLOROPLAST BIOGENESIS 2) (AtECB2) (Protein VANILLA CREAM 1)	PCMP-H73 ECB2 VAC1 At1g15510 T16N11.2	Arabidopsis thaliana (Mouse-ear cress)	866	GO:0008270; GO:0009416; GO:0009451; GO:0009507; GO:0009658; GO:0043231	0
TRINITY_DN1009_c0_g1_i1.p1	TRINITY_DN1009_c0_g1	Q9LUM3	SBT15_ARATH	Subtilisin-like protease SBT1.5 (EC 3.4.21.-) (Subtilase subfamily 1 member 5) (AtSBT1.5)	SBT1.5 At3g14240 MLN21.2	Arabidopsis thaliana (Mouse-ear cress)	775	GO:0004252; GO:0005576; GO:0005886; GO:0016020; GO:0016485	0
TRINITY_DN1009_c0_g1_i2.p1	TRINITY_DN1009_c0_g1	Q9LUM3	SBT15_ARATH	Subtilisin-like protease SBT1.5 (EC 3.4.21.-) (Subtilase subfamily 1 member 5) (AtSBT1.5)	SBT1.5 At3g14240 MLN21.2	Arabidopsis thaliana (Mouse-ear cress)	775	GO:0004252; GO:0005576; GO:0005886; GO:0016020; GO:0016485	0
TRINITY_DN1009_c0_g1_i4.p1	TRINITY_DN1009_c0_g1	Q9LUM3	SBT15_ARATH	Subtilisin-like protease SBT1.5 (EC 3.4.21.-) (Subtilase subfamily 1 member 5) (AtSBT1.5)	SBT1.5 At3g14240 MLN21.2	Arabidopsis thaliana (Mouse-ear cress)	775	GO:0004252; GO:0005576; GO:0005886; GO:0016020; GO:0016485	0
TRINITY_DN1009_c0_g1_i5.p1	TRINITY_DN1009_c0_g1	Q9LUM3	SBT15_ARATH	Subtilisin-like protease SBT1.5 (EC 3.4.21.-) (Subtilase subfamily 1 member 5) (AtSBT1.5)	SBT1.5 At3g14240 MLN21.2	Arabidopsis thaliana (Mouse-ear cress)	775	GO:0004252; GO:0005576; GO:0005886; GO:0016020; GO:0016485	0
TRINITY_DN1009_c0_g1_i3.p1	TRINITY_DN1009_c0_g1	O49607	SBT16_ARATH	Subtilisin-like protease SBT1.6 (EC 3.4.21.-) (Subtilase subfamily 1 member 6) (AtSBT1.6) (Subtilisin-like serine protease 2) (At-SLP2)	SBT1.6 SLP2 At4g34980 M4E13.40	Arabidopsis thaliana (Mouse-ear cress)	764	GO:0004252; GO:0005886; GO:0008236; GO:0009827	0
TRINITY_DN10090_c0_g1_i7.p1	TRINITY_DN10090_c0_g1	Q9SDA8	FBL10_ARATH	F-box/LRR-repeat protein 10	FBL10 At2g17020 F6P23.18	Arabidopsis thaliana (Mouse-ear cress)	656	GO:0006511; GO:0016567; GO:0019005; GO:0031146	0
TRINITY_DN10090_c0_g1_i8.p1	TRINITY_DN10090_c0_g1	Q9SDA8	FBL10_ARATH	F-box/LRR-repeat protein 10	FBL10 At2g17020 F6P23.18	Arabidopsis thaliana (Mouse-ear cress)	656	GO:0006511; GO:0016567; GO:0019005; GO:0031146	0
TRINITY_DN10092_c0_g1_i14.p1	TRINITY_DN10092_c0_g1	Q9ZUP2	RECA3_ARATH	DNA repair protein recA homolog 3, mitochondrial (Recombinase A homolog 3)	At2g19490 F3P11.9	Arabidopsis thaliana (Mouse-ear cress)	430	GO:0003697; GO:0005524; GO:0005739; GO:0006281; GO:0006310; GO:0008094	0
TRINITY_DN10092_c0_g1_i23.p1	TRINITY_DN10092_c0_g1	Q9ZUP2	RECA3_ARATH	DNA repair protein recA homolog 3, mitochondrial (Recombinase A homolog 3)	At2g19490 F3P11.9	Arabidopsis thaliana (Mouse-ear cress)	430	GO:0003697; GO:0005524; GO:0005739; GO:0006281; GO:0006310; GO:0008094	0
TRINITY_DN10094_c0_g1_i2.p1	TRINITY_DN10094_c0_g1								0
TRINITY_DN10094_c0_g1_i5.p1	TRINITY_DN10094_c0_g1								0
TRINITY_DN10095_c0_g1_i7.p1	TRINITY_DN10095_c0_g1								0
TRINITY_DN10095_c0_g1_i8.p1	TRINITY_DN10095_c0_g1								0
TRINITY_DN10097_c0_g1_i3.p1	TRINITY_DN10097_c0_g1	O78328	DXS_CAPAN	Probable 1-deoxy-D-xylulose-5-phosphate synthase, chloroplastic (1-deoxyxylulose-5-phosphate synthase) (DXP synthase) (DXPS) (EC 2.2.1.7) (CapTKT2)	TKT2	Capsicum annuum (Capsicum pepper)	719	GO:0008661; GO:0009228; GO:0009507; GO:0016114; GO:0046872; GO:0052865	0
TRINITY_DN10097_c0_g1_i1.p1	TRINITY_DN10097_c0_g1	O78328	DXS_CAPAN	Probable 1-deoxy-D-xylulose-5-phosphate synthase, chloroplastic (1-deoxyxylulose-5-phosphate synthase) (DXP synthase) (DXPS) (EC 2.2.1.7) (CapTKT2)	TKT2	Capsicum annuum (Capsicum pepper)	719	GO:0008661; GO:0009228; GO:0009507; GO:0016114; GO:0046872; GO:0052865	0
TRINITY_DN101_c0_g1_i3.p1	TRINITY_DN101_c0_g1								0
TRINITY_DN10104_c0_g1_i4.p1	TRINITY_DN10104_c0_g1	Q8GYF7	NUP54_ARATH	Nuclear pore complex protein NUP54 (Nucleoporin 54)	NUP54 At1g24310 F3I6.25	Arabidopsis thaliana (Mouse-ear cress)	377	GO:0005635; GO:0005730; GO:0006607; GO:0006999; GO:0017056; GO:0036228; GO:0044613; GO:0051028	0
TRINITY_DN10104_c0_g1_i3.p1	TRINITY_DN10104_c0_g1	Q8GYF7	NUP54_ARATH	Nuclear pore complex protein NUP54 (Nucleoporin 54)	NUP54 At1g24310 F3I6.25	Arabidopsis thaliana (Mouse-ear cress)	377	GO:0005635; GO:0005730; GO:0006607; GO:0006999; GO:0017056; GO:0036228; GO:0044613; GO:0051028	0
TRINITY_DN10104_c0_g1_i5.p1	TRINITY_DN10104_c0_g1	Q8GYF7	NUP54_ARATH	Nuclear pore complex protein NUP54 (Nucleoporin 54)	NUP54 At1g24310 F3I6.25	Arabidopsis thaliana (Mouse-ear cress)	377	GO:0005635; GO:0005730; GO:0006607; GO:0006999; GO:0017056; GO:0036228; GO:0044613; GO:0051028	0
TRINITY_DN10106_c0_g1_i4.p1	TRINITY_DN10106_c0_g1								0
TRINITY_DN10106_c0_g1_i5.p1	TRINITY_DN10106_c0_g1								0
TRINITY_DN10107_c0_g1_i12.p1	TRINITY_DN10107_c0_g1								0
TRINITY_DN1011_c0_g1_i8.p1	TRINITY_DN1011_c0_g1	Q6Z1G7	ODPB1_ORYSJ	Pyruvate dehydrogenase E1 component subunit beta-1, mitochondrial (PDHE1-B) (EC 1.2.4.1)	Os08g0536000 LOC_Os08g42410 OsJ_28086 OSJNBa0033D24.29 P0665C04.10	Oryza sativa subsp. japonica (Rice)	374	GO:0004739; GO:0005967; GO:0006086; GO:0006096	0
TRINITY_DN1011_c0_g1_i3.p1	TRINITY_DN1011_c0_g1	Q6Z1G7	ODPB1_ORYSJ	Pyruvate dehydrogenase E1 component subunit beta-1, mitochondrial (PDHE1-B) (EC 1.2.4.1)	Os08g0536000 LOC_Os08g42410 OsJ_28086 OSJNBa0033D24.29 P0665C04.10	Oryza sativa subsp. japonica (Rice)	374	GO:0004739; GO:0005967; GO:0006086; GO:0006096	0
TRINITY_DN1011_c0_g1_i5.p1	TRINITY_DN1011_c0_g1	Q6Z1G7	ODPB1_ORYSJ	Pyruvate dehydrogenase E1 component subunit beta-1, mitochondrial (PDHE1-B) (EC 1.2.4.1)	Os08g0536000 LOC_Os08g42410 OsJ_28086 OSJNBa0033D24.29 P0665C04.10	Oryza sativa subsp. japonica (Rice)	374	GO:0004739; GO:0005967; GO:0006086; GO:0006096	0
TRINITY_DN1011_c0_g1_i6.p1	TRINITY_DN1011_c0_g1	Q6Z1G7	ODPB1_ORYSJ	Pyruvate dehydrogenase E1 component subunit beta-1, mitochondrial (PDHE1-B) (EC 1.2.4.1)	Os08g0536000 LOC_Os08g42410 OsJ_28086 OSJNBa0033D24.29 P0665C04.10	Oryza sativa subsp. japonica (Rice)	374	GO:0004739; GO:0005967; GO:0006086; GO:0006096	0
TRINITY_DN1011_c0_g1_i2.p1	TRINITY_DN1011_c0_g1	Q6Z1G7	ODPB1_ORYSJ	Pyruvate dehydrogenase E1 component subunit beta-1, mitochondrial (PDHE1-B) (EC 1.2.4.1)	Os08g0536000 LOC_Os08g42410 OsJ_28086 OSJNBa0033D24.29 P0665C04.10	Oryza sativa subsp. japonica (Rice)	374	GO:0004739; GO:0005967; GO:0006086; GO:0006096	0
TRINITY_DN1011_c0_g1_i1.p1	TRINITY_DN1011_c0_g1	Q6Z1G7	ODPB1_ORYSJ	Pyruvate dehydrogenase E1 component subunit beta-1, mitochondrial (PDHE1-B) (EC 1.2.4.1)	Os08g0536000 LOC_Os08g42410 OsJ_28086 OSJNBa0033D24.29 P0665C04.10	Oryza sativa subsp. japonica (Rice)	374	GO:0004739; GO:0005967; GO:0006086; GO:0006096	0
TRINITY_DN101109_c0_g1_i1.p1	TRINITY_DN101109_c0_g1	Q8H1Q5	AT18H_ARATH	Autophagy-related protein 18h (AtATG18h)	ATG18H At1g54710 T22H22.14	Arabidopsis thaliana (Mouse-ear cress)	927	GO:0005737; GO:0005774; GO:0006914; GO:0015031; GO:0034045; GO:0042594	0
TRINITY_DN10112_c0_g1_i1.p2	TRINITY_DN10112_c0_g1								0
TRINITY_DN10112_c0_g1_i9.p2	TRINITY_DN10112_c0_g1								0
TRINITY_DN10112_c0_g1_i7.p1	TRINITY_DN10112_c0_g1								0
TRINITY_DN10112_c0_g1_i20.p1	TRINITY_DN10112_c0_g1								0
TRINITY_DN10112_c0_g1_i17.p1	TRINITY_DN10112_c0_g1								0
TRINITY_DN10112_c0_g1_i14.p2	TRINITY_DN10112_c0_g1								0
TRINITY_DN10112_c0_g1_i13.p1	TRINITY_DN10112_c0_g1								0
TRINITY_DN10113_c0_g1_i2.p1	TRINITY_DN10113_c0_g1	F4KAK5	PSD2_ARATH	Phosphatidylserine decarboxylase proenzyme 2 (EC 4.1.1.65) [Cleaved into: Phosphatidylserine decarboxylase 2 beta chain; Phosphatidylserine decarboxylase 2 alpha chain]	PSD2 At5g57190 MUL3.14	Arabidopsis thaliana (Mouse-ear cress)	635	GO:0004609; GO:0005509; GO:0006646; GO:0009705; GO:0016540	0
TRINITY_DN101143_c0_g1_i4.p1	TRINITY_DN101143_c0_g1								0
TRINITY_DN101143_c0_g1_i3.p1	TRINITY_DN101143_c0_g1								0
TRINITY_DN101143_c0_g1_i5.p1	TRINITY_DN101143_c0_g1								0
TRINITY_DN10116_c0_g1_i1.p1	TRINITY_DN10116_c0_g1								0
TRINITY_DN10116_c0_g1_i2.p1	TRINITY_DN10116_c0_g1								0
TRINITY_DN101175_c0_g2_i7.p1	TRINITY_DN101175_c0_g2	Q7XA42	RGA1_SOLBU	Putative disease resistance protein RGA1 (RGA3-blb)	RGA1 177O13.37 CB3A14.4	Solanum bulbocastanum (Wild potato)	979	GO:0005524; GO:0006952; GO:0043531	0
TRINITY_DN101175_c0_g2_i3.p1	TRINITY_DN101175_c0_g2								0
TRINITY_DN101175_c0_g2_i5.p1	TRINITY_DN101175_c0_g2	Q7XA42	RGA1_SOLBU	Putative disease resistance protein RGA1 (RGA3-blb)	RGA1 177O13.37 CB3A14.4	Solanum bulbocastanum (Wild potato)	979	GO:0005524; GO:0006952; GO:0043531	0
TRINITY_DN10118_c0_g1_i4.p1	TRINITY_DN10118_c0_g1	Q84TJ0	PMT6_ARATH	Probable methyltransferase PMT6 (EC 2.1.1.-)	At3g10200 F14P13.20	Arabidopsis thaliana (Mouse-ear cress)	591	GO:0005737; GO:0005768; GO:0005789; GO:0005794; GO:0005802; GO:0008168; GO:0016021; GO:0032259	0
TRINITY_DN10118_c0_g1_i11.p1	TRINITY_DN10118_c0_g1	Q84TJ0	PMT6_ARATH	Probable methyltransferase PMT6 (EC 2.1.1.-)	At3g10200 F14P13.20	Arabidopsis thaliana (Mouse-ear cress)	591	GO:0005737; GO:0005768; GO:0005789; GO:0005794; GO:0005802; GO:0008168; GO:0016021; GO:0032259	0
TRINITY_DN10118_c0_g1_i8.p1	TRINITY_DN10118_c0_g1	Q9LZA4	PMT7_ARATH	Probable methyltransferase PMT7 (EC 2.1.1.-)	At5g04060 F21E1.1 F8F6.270	Arabidopsis thaliana (Mouse-ear cress)	600	GO:0000139; GO:0005737; GO:0005768; GO:0005794; GO:0005802; GO:0008168; GO:0016021; GO:0032259	0
TRINITY_DN1012_c0_g2_i1.p1	TRINITY_DN1012_c0_g2	O48786	C734A_ARATH	Cytochrome P450 734A1 (EC 1.14.-.-) (Protein PHYB ACTIVATION-TAGGED SUPPRESSOR 1)	CYP734A1 BAS1 At2g26710 F18A8.8	Arabidopsis thaliana (Mouse-ear cress)	520	GO:0004497; GO:0005506; GO:0008395; GO:0009741; GO:0010268; GO:0016021; GO:0016131; GO:0016705; GO:0020037; GO:0040008	1
TRINITY_DN10120_c0_g1_i7.p1	TRINITY_DN10120_c0_g1	Q9S7J8	HMA7_ARATH	Copper-transporting ATPase RAN1 (EC 7.2.2.8) (Protein HEAVY METAL ATPASE 7) (Protein RESPONSIVE TO ANTAGONIST 1)	RAN1 HMA7 At5g44790 K23L20.14 T19K24.18	Arabidopsis thaliana (Mouse-ear cress)	1001	GO:0005507; GO:0005524; GO:0005768; GO:0005794; GO:0005802; GO:0009723; GO:0009873; GO:0010119; GO:0016021; GO:0043682	0
TRINITY_DN10120_c0_g1_i6.p1	TRINITY_DN10120_c0_g1	Q9S7J8	HMA7_ARATH	Copper-transporting ATPase RAN1 (EC 7.2.2.8) (Protein HEAVY METAL ATPASE 7) (Protein RESPONSIVE TO ANTAGONIST 1)	RAN1 HMA7 At5g44790 K23L20.14 T19K24.18	Arabidopsis thaliana (Mouse-ear cress)	1001	GO:0005507; GO:0005524; GO:0005768; GO:0005794; GO:0005802; GO:0009723; GO:0009873; GO:0010119; GO:0016021; GO:0043682	0
TRINITY_DN10120_c0_g1_i4.p1	TRINITY_DN10120_c0_g1	Q9S7J8	HMA7_ARATH	Copper-transporting ATPase RAN1 (EC 7.2.2.8) (Protein HEAVY METAL ATPASE 7) (Protein RESPONSIVE TO ANTAGONIST 1)	RAN1 HMA7 At5g44790 K23L20.14 T19K24.18	Arabidopsis thaliana (Mouse-ear cress)	1001	GO:0005507; GO:0005524; GO:0005768; GO:0005794; GO:0005802; GO:0009723; GO:0009873; GO:0010119; GO:0016021; GO:0043682	0
TRINITY_DN10120_c0_g1_i2.p1	TRINITY_DN10120_c0_g1	Q9S7J8	HMA7_ARATH	Copper-transporting ATPase RAN1 (EC 7.2.2.8) (Protein HEAVY METAL ATPASE 7) (Protein RESPONSIVE TO ANTAGONIST 1)	RAN1 HMA7 At5g44790 K23L20.14 T19K24.18	Arabidopsis thaliana (Mouse-ear cress)	1001	GO:0005507; GO:0005524; GO:0005768; GO:0005794; GO:0005802; GO:0009723; GO:0009873; GO:0010119; GO:0016021; GO:0043682	0
TRINITY_DN10123_c0_g1_i2.p1	TRINITY_DN10123_c0_g1	B9FSC8	OPR11_ORYSJ	Putative 12-oxophytodienoate reductase 11 (EC 1.3.1.-) (OPDA-reductase 11) (OsOPR11)	OPR11 OPR3 OsJ_20711	Oryza sativa subsp. japonica (Rice)	367	GO:0010181; GO:0016491; GO:0031408	0
TRINITY_DN10123_c0_g1_i3.p1	TRINITY_DN10123_c0_g1	B9FSC8	OPR11_ORYSJ	Putative 12-oxophytodienoate reductase 11 (EC 1.3.1.-) (OPDA-reductase 11) (OsOPR11)	OPR11 OPR3 OsJ_20711	Oryza sativa subsp. japonica (Rice)	367	GO:0010181; GO:0016491; GO:0031408	0
TRINITY_DN10127_c0_g1_i11.p1	TRINITY_DN10127_c0_g1	Q9FLF7	MYST1_ARATH	Histone acetyltransferase of the MYST family 1 (EC 2.3.1.48) (Histone acetyltransferase of the GNAT/MYST superfamily 4) (MYST-like histone acetyltransferase 1)	HAM1 HAG4 At5g64610 MUB3.13	Arabidopsis thaliana (Mouse-ear cress)	445	GO:0000123; GO:0000790; GO:0004402; GO:0005634; GO:0006281; GO:0010224; GO:0042393; GO:0043995; GO:0045892; GO:0045944; GO:0046872; GO:2000028	0
TRINITY_DN10127_c0_g1_i10.p1	TRINITY_DN10127_c0_g1	Q9FLF7	MYST1_ARATH	Histone acetyltransferase of the MYST family 1 (EC 2.3.1.48) (Histone acetyltransferase of the GNAT/MYST superfamily 4) (MYST-like histone acetyltransferase 1)	HAM1 HAG4 At5g64610 MUB3.13	Arabidopsis thaliana (Mouse-ear cress)	445	GO:0000123; GO:0000790; GO:0004402; GO:0005634; GO:0006281; GO:0010224; GO:0042393; GO:0043995; GO:0045892; GO:0045944; GO:0046872; GO:2000028	0
TRINITY_DN10127_c0_g1_i14.p1	TRINITY_DN10127_c0_g1	Q9FLF7	MYST1_ARATH	Histone acetyltransferase of the MYST family 1 (EC 2.3.1.48) (Histone acetyltransferase of the GNAT/MYST superfamily 4) (MYST-like histone acetyltransferase 1)	HAM1 HAG4 At5g64610 MUB3.13	Arabidopsis thaliana (Mouse-ear cress)	445	GO:0000123; GO:0000790; GO:0004402; GO:0005634; GO:0006281; GO:0010224; GO:0042393; GO:0043995; GO:0045892; GO:0045944; GO:0046872; GO:2000028	0
TRINITY_DN10127_c0_g1_i8.p1	TRINITY_DN10127_c0_g1	Q9FLF7	MYST1_ARATH	Histone acetyltransferase of the MYST family 1 (EC 2.3.1.48) (Histone acetyltransferase of the GNAT/MYST superfamily 4) (MYST-like histone acetyltransferase 1)	HAM1 HAG4 At5g64610 MUB3.13	Arabidopsis thaliana (Mouse-ear cress)	445	GO:0000123; GO:0000790; GO:0004402; GO:0005634; GO:0006281; GO:0010224; GO:0042393; GO:0043995; GO:0045892; GO:0045944; GO:0046872; GO:2000028	0
TRINITY_DN10127_c0_g1_i2.p1	TRINITY_DN10127_c0_g1	Q9FLF7	MYST1_ARATH	Histone acetyltransferase of the MYST family 1 (EC 2.3.1.48) (Histone acetyltransferase of the GNAT/MYST superfamily 4) (MYST-like histone acetyltransferase 1)	HAM1 HAG4 At5g64610 MUB3.13	Arabidopsis thaliana (Mouse-ear cress)	445	GO:0000123; GO:0000790; GO:0004402; GO:0005634; GO:0006281; GO:0010224; GO:0042393; GO:0043995; GO:0045892; GO:0045944; GO:0046872; GO:2000028	0
TRINITY_DN10127_c0_g1_i3.p1	TRINITY_DN10127_c0_g1	Q8LI34	MYST1_ORYSJ	Putative MYST-like histone acetyltransferase 1 (EC 2.3.1.48)	Os07g0626600 LOC_Os07g43360 OJ1339_F05.128	Oryza sativa subsp. japonica (Rice)	450	GO:0000123; GO:0000790; GO:0004402; GO:0005634; GO:0042393; GO:0045892; GO:0045944; GO:0046872	0
TRINITY_DN10127_c0_g1_i1.p1	TRINITY_DN10127_c0_g1	Q9FLF7	MYST1_ARATH	Histone acetyltransferase of the MYST family 1 (EC 2.3.1.48) (Histone acetyltransferase of the GNAT/MYST superfamily 4) (MYST-like histone acetyltransferase 1)	HAM1 HAG4 At5g64610 MUB3.13	Arabidopsis thaliana (Mouse-ear cress)	445	GO:0000123; GO:0000790; GO:0004402; GO:0005634; GO:0006281; GO:0010224; GO:0042393; GO:0043995; GO:0045892; GO:0045944; GO:0046872; GO:2000028	0
TRINITY_DN10127_c0_g1_i13.p1	TRINITY_DN10127_c0_g1	Q9FLF7	MYST1_ARATH	Histone acetyltransferase of the MYST family 1 (EC 2.3.1.48) (Histone acetyltransferase of the GNAT/MYST superfamily 4) (MYST-like histone acetyltransferase 1)	HAM1 HAG4 At5g64610 MUB3.13	Arabidopsis thaliana (Mouse-ear cress)	445	GO:0000123; GO:0000790; GO:0004402; GO:0005634; GO:0006281; GO:0010224; GO:0042393; GO:0043995; GO:0045892; GO:0045944; GO:0046872; GO:2000028	0
TRINITY_DN10129_c0_g1_i6.p1	TRINITY_DN10129_c0_g1								0
TRINITY_DN10129_c0_g1_i11.p1	TRINITY_DN10129_c0_g1								0
TRINITY_DN10129_c0_g1_i12.p1	TRINITY_DN10129_c0_g1								0
TRINITY_DN10132_c0_g1_i4.p1	TRINITY_DN10132_c0_g1	Q5WA72	PDI15_ORYSJ	Protein disulfide isomerase-like 1-5 (OsPDIL1-5) (EC 5.3.4.1) (Protein disulfide isomerase-like 3-1) (OsPDIL3-1)	PDIL1-5 PDIL3-1 Os06g0163400 LOC_Os06g06790 P0681F10.44	Oryza sativa subsp. japonica (Rice)	533	GO:0003756; GO:0005623; GO:0005783; GO:0005788; GO:0006457; GO:0034976; GO:0045454	0
TRINITY_DN10132_c0_g1_i5.p1	TRINITY_DN10132_c0_g1	Q5WA72	PDI15_ORYSJ	Protein disulfide isomerase-like 1-5 (OsPDIL1-5) (EC 5.3.4.1) (Protein disulfide isomerase-like 3-1) (OsPDIL3-1)	PDIL1-5 PDIL3-1 Os06g0163400 LOC_Os06g06790 P0681F10.44	Oryza sativa subsp. japonica (Rice)	533	GO:0003756; GO:0005623; GO:0005783; GO:0005788; GO:0006457; GO:0034976; GO:0045454	0
TRINITY_DN10132_c0_g1_i3.p1	TRINITY_DN10132_c0_g1	Q5WA72	PDI15_ORYSJ	Protein disulfide isomerase-like 1-5 (OsPDIL1-5) (EC 5.3.4.1) (Protein disulfide isomerase-like 3-1) (OsPDIL3-1)	PDIL1-5 PDIL3-1 Os06g0163400 LOC_Os06g06790 P0681F10.44	Oryza sativa subsp. japonica (Rice)	533	GO:0003756; GO:0005623; GO:0005783; GO:0005788; GO:0006457; GO:0034976; GO:0045454	0
TRINITY_DN10133_c0_g1_i1.p1	TRINITY_DN10133_c0_g1	F4JIF5	TCX2_ARATH	Protein tesmin/TSO1-like CXC 2 (AtTCX2) (Protein TSO1-like 2) (Protein SOL2)	TCX2 SOL2 At4g14770 dl3425c FCAALL.306	Arabidopsis thaliana (Mouse-ear cress)	674	GO:0003700; GO:0005634; GO:0006355; GO:0010375; GO:0010440; GO:0044212; GO:0046872	0
TRINITY_DN10133_c0_g1_i5.p1	TRINITY_DN10133_c0_g1	F4JIF5	TCX2_ARATH	Protein tesmin/TSO1-like CXC 2 (AtTCX2) (Protein TSO1-like 2) (Protein SOL2)	TCX2 SOL2 At4g14770 dl3425c FCAALL.306	Arabidopsis thaliana (Mouse-ear cress)	674	GO:0003700; GO:0005634; GO:0006355; GO:0010375; GO:0010440; GO:0044212; GO:0046872	0
TRINITY_DN10133_c0_g1_i3.p1	TRINITY_DN10133_c0_g1	F4JIF5	TCX2_ARATH	Protein tesmin/TSO1-like CXC 2 (AtTCX2) (Protein TSO1-like 2) (Protein SOL2)	TCX2 SOL2 At4g14770 dl3425c FCAALL.306	Arabidopsis thaliana (Mouse-ear cress)	674	GO:0003700; GO:0005634; GO:0006355; GO:0010375; GO:0010440; GO:0044212; GO:0046872	0
TRINITY_DN10133_c0_g1_i2.p1	TRINITY_DN10133_c0_g1								0
TRINITY_DN10133_c0_g1_i7.p2	TRINITY_DN10133_c0_g1	F4JIF5	TCX2_ARATH	Protein tesmin/TSO1-like CXC 2 (AtTCX2) (Protein TSO1-like 2) (Protein SOL2)	TCX2 SOL2 At4g14770 dl3425c FCAALL.306	Arabidopsis thaliana (Mouse-ear cress)	674	GO:0003700; GO:0005634; GO:0006355; GO:0010375; GO:0010440; GO:0044212; GO:0046872	0
TRINITY_DN10136_c0_g1_i3.p1	TRINITY_DN10136_c0_g1	O64587	ACD11_ARATH	Accelerated cell death 11 (Ceramide-1-phosphate transfer protein ACD11) (Glycolipid transfer protein domain-containing protein ACD11)	ACD11 At2g34690 T29F13.10	Arabidopsis thaliana (Mouse-ear cress)	206	GO:0005829; GO:0008219; GO:0008289; GO:0009751; GO:0009816; GO:0016020; GO:0035627; GO:0120009; GO:1902387; GO:1902388	0
TRINITY_DN10136_c0_g1_i6.p1	TRINITY_DN10136_c0_g1	O64587	ACD11_ARATH	Accelerated cell death 11 (Ceramide-1-phosphate transfer protein ACD11) (Glycolipid transfer protein domain-containing protein ACD11)	ACD11 At2g34690 T29F13.10	Arabidopsis thaliana (Mouse-ear cress)	206	GO:0005829; GO:0008219; GO:0008289; GO:0009751; GO:0009816; GO:0016020; GO:0035627; GO:0120009; GO:1902387; GO:1902388	0
TRINITY_DN101363_c1_g1_i1.p1	TRINITY_DN101363_c1_g1	I1GTC2	TIR_BRADI	TIR-only protein (BdTIR) (NAD(+) hydrolase TIR) (EC 3.2.2.6) (NADP(+) hydrolase TIR) (EC 3.2.2.-)	BRADI_1g24377v3	Brachypodium distachyon (Purple false brome) (Trachynia distachya)	224	GO:0003953; GO:0006952; GO:0007165; GO:0019677; GO:0043068; GO:0050135; GO:0061809	0
TRINITY_DN10137_c0_g1_i1.p1	TRINITY_DN10137_c0_g1	Q65XV7	RFA1C_ORYSJ	Replication protein A 70 kDa DNA-binding subunit C (OsRPA70c) (Replication factor A protein 1C) (Replication protein A 1C)	RPA1C RPA70C Os05g0111000 LOC_Os05g02040 OsJ_16860 P0016H04.11	Oryza sativa subsp. japonica (Rice)	951	GO:0000723; GO:0000724; GO:0000784; GO:0003684; GO:0003697; GO:0005662; GO:0006261; GO:0006268; GO:0006281; GO:0006289; GO:0007004; GO:0008270; GO:0043047; GO:0043565; GO:0051321	0
TRINITY_DN1014_c0_g1_i3.p1	TRINITY_DN1014_c0_g1	Q6JN47	EIX1_SOLLC	Receptor-like protein EIX1 (EIX receptor 1)	EIX1 Solyc07g008620.1.1	Solanum lycopersicum (Tomato) (Lycopersicon esculentum)	1031	GO:0005886; GO:0016021; GO:0050832	0
TRINITY_DN1014_c0_g1_i8.p1	TRINITY_DN1014_c0_g1	Q6JN47	EIX1_SOLLC	Receptor-like protein EIX1 (EIX receptor 1)	EIX1 Solyc07g008620.1.1	Solanum lycopersicum (Tomato) (Lycopersicon esculentum)	1031	GO:0005886; GO:0016021; GO:0050832	0
TRINITY_DN1014_c0_g1_i1.p1	TRINITY_DN1014_c0_g1	Q6JN47	EIX1_SOLLC	Receptor-like protein EIX1 (EIX receptor 1)	EIX1 Solyc07g008620.1.1	Solanum lycopersicum (Tomato) (Lycopersicon esculentum)	1031	GO:0005886; GO:0016021; GO:0050832	0
TRINITY_DN101441_c0_g1_i15.p1	TRINITY_DN101441_c0_g1	Q8LGN0	GLR27_ARATH	Glutamate receptor 2.7 (Ligand-gated ion channel 2.7)	GLR2.7 At2g29120 T9I4.20	Arabidopsis thaliana (Mouse-ear cress)	952	GO:0005262; GO:0005773; GO:0005886; GO:0006816; GO:0008066; GO:0015276; GO:0016021; GO:0019722; GO:0038023; GO:0071230	0
TRINITY_DN101441_c0_g1_i5.p1	TRINITY_DN101441_c0_g1	Q9SW97-1	GLR35_ARATH	Glutamate receptor 3.5 (Ionotropic glutamate receptor GLR6) (Ligand-gated ion channel 3.5)	GLR3.5 GLR6 At2g32390 T32F6.9	Arabidopsis thaliana (Mouse-ear cress)	953	GO:0005262; GO:0005886; GO:0006816; GO:0008066; GO:0015276; GO:0016021; GO:0019722; GO:0038023; GO:0071230	0
TRINITY_DN10150_c0_g1_i6.p1	TRINITY_DN10150_c0_g1	Q93YQ1	RTOR1_ARATH	Regulatory-associated protein of TOR 1 (Protein RAPTOR 1) (Protein RAPTOR 1B) (AtRaptor1b)	RAPTOR1 RAPTOR1B At3g08850 T16O11.22	Arabidopsis thaliana (Mouse-ear cress)	1344	GO:0005737; GO:0008361; GO:0009267; GO:0009793; GO:0010492; GO:0010506; GO:0010507; GO:0019900; GO:0030307; GO:0030674; GO:0031929; GO:0031931; GO:0071230; GO:0071902; GO:0080008	0
TRINITY_DN10150_c0_g1_i3.p1	TRINITY_DN10150_c0_g1	Q93YQ1	RTOR1_ARATH	Regulatory-associated protein of TOR 1 (Protein RAPTOR 1) (Protein RAPTOR 1B) (AtRaptor1b)	RAPTOR1 RAPTOR1B At3g08850 T16O11.22	Arabidopsis thaliana (Mouse-ear cress)	1344	GO:0005737; GO:0008361; GO:0009267; GO:0009793; GO:0010492; GO:0010506; GO:0010507; GO:0019900; GO:0030307; GO:0030674; GO:0031929; GO:0031931; GO:0071230; GO:0071902; GO:0080008	0
TRINITY_DN10150_c0_g2_i1.p1	TRINITY_DN10150_c0_g2	C7J8E5	RTOR1_ORYSJ	Regulatory-associated protein of TOR 1 (Protein RAPTOR 1) (OsRAPTOR1)	RAPTOR1 Os11g0109933 LOC_Os11g01872	Oryza sativa subsp. japonica (Rice)	1218	GO:0005737; GO:0007275; GO:0008361; GO:0009267; GO:0010506; GO:0030307; GO:0030674; GO:0031929; GO:0031931; GO:0071230; GO:0071902	0
TRINITY_DN10152_c0_g1_i1.p1	TRINITY_DN10152_c0_g1	Q9LE82	RAGP1_ARATH	RAN GTPase-activating protein 1 (AtRanGAP1) (RanGAP1)	RANGAP1 At3g63130 T20O10.230	Arabidopsis thaliana (Mouse-ear cress)	535	GO:0000911; GO:0005096; GO:0005635; GO:0005819; GO:0005829; GO:0005886; GO:0006606; GO:0009504; GO:0009524; GO:0031965; GO:0032153	0
TRINITY_DN10152_c0_g1_i2.p1	TRINITY_DN10152_c0_g1	Q9LE82	RAGP1_ARATH	RAN GTPase-activating protein 1 (AtRanGAP1) (RanGAP1)	RANGAP1 At3g63130 T20O10.230	Arabidopsis thaliana (Mouse-ear cress)	535	GO:0000911; GO:0005096; GO:0005635; GO:0005819; GO:0005829; GO:0005886; GO:0006606; GO:0009504; GO:0009524; GO:0031965; GO:0032153	0
TRINITY_DN10152_c0_g1_i3.p1	TRINITY_DN10152_c0_g1	Q9LE82	RAGP1_ARATH	RAN GTPase-activating protein 1 (AtRanGAP1) (RanGAP1)	RANGAP1 At3g63130 T20O10.230	Arabidopsis thaliana (Mouse-ear cress)	535	GO:0000911; GO:0005096; GO:0005635; GO:0005819; GO:0005829; GO:0005886; GO:0006606; GO:0009504; GO:0009524; GO:0031965; GO:0032153	0
TRINITY_DN10155_c0_g1_i6.p1	TRINITY_DN10155_c0_g1								0
TRINITY_DN10155_c0_g1_i3.p1	TRINITY_DN10155_c0_g1								0
TRINITY_DN10157_c0_g1_i2.p1	TRINITY_DN10157_c0_g1	Q9LQ14	PPR96_ARATH	Pentatricopeptide repeat-containing protein At1g62930, chloroplastic	At1g62930 F16P17.7	Arabidopsis thaliana (Mouse-ear cress)	629	GO:0005739; GO:0006397; GO:0009507	0
TRINITY_DN10159_c0_g1_i11.p1	TRINITY_DN10159_c0_g1								0
TRINITY_DN10159_c0_g1_i1.p1	TRINITY_DN10159_c0_g1								0
TRINITY_DN10159_c0_g1_i7.p1	TRINITY_DN10159_c0_g1								0
TRINITY_DN10159_c0_g1_i6.p1	TRINITY_DN10159_c0_g1								0
TRINITY_DN10159_c0_g1_i14.p1	TRINITY_DN10159_c0_g1								0
TRINITY_DN10159_c0_g1_i12.p1	TRINITY_DN10159_c0_g1								0
TRINITY_DN10160_c0_g1_i9.p1	TRINITY_DN10160_c0_g1	Q6Y9P5	COI1A_ORYSJ	Coronatine-insensitive protein homolog 1a (OsCOI1a)	COI1A COI1 Os01g0853400 LOC_Os01g63420 OsJ_04105 P0529E05.20	Oryza sativa subsp. japonica (Rice)	595	GO:0002213; GO:0006511; GO:0016567; GO:0019005; GO:0031146; GO:2000022	0
TRINITY_DN10160_c0_g1_i3.p1	TRINITY_DN10160_c0_g1	Q60EH4	COI1B_ORYSJ	Coronatine-insensitive protein homolog 1b (OsCOI1b) (COI1 protein homolog) (OsCOI1H)	COI1B Os05g0449500 B1122D01.5 OsJ_18742	Oryza sativa subsp. japonica (Rice)	597	GO:0006952; GO:2000022	0
TRINITY_DN10160_c0_g1_i1.p1	TRINITY_DN10160_c0_g1	Q60EH4	COI1B_ORYSJ	Coronatine-insensitive protein homolog 1b (OsCOI1b) (COI1 protein homolog) (OsCOI1H)	COI1B Os05g0449500 B1122D01.5 OsJ_18742	Oryza sativa subsp. japonica (Rice)	597	GO:0006952; GO:2000022	0
TRINITY_DN10162_c0_g1_i9.p1	TRINITY_DN10162_c0_g1	Q9FNY0-3	E2FA_ARATH	Transcription factor E2FA (E2F transcription factor-3) (AtE2F3)	E2FA E2F3 E2F4 At2g36010 F11F19.8	Arabidopsis thaliana (Mouse-ear cress)	485	GO:0000122; GO:0000981; GO:0003677; GO:0003700; GO:0005634; GO:0005737; GO:0007049; GO:0008134; GO:0043565; GO:0045893; GO:0045944; GO:0046983; GO:0051446; GO:0051726; GO:0090575	0
TRINITY_DN10162_c0_g1_i8.p1	TRINITY_DN10162_c0_g1	Q9FNY0-3	E2FA_ARATH	Transcription factor E2FA (E2F transcription factor-3) (AtE2F3)	E2FA E2F3 E2F4 At2g36010 F11F19.8	Arabidopsis thaliana (Mouse-ear cress)	485	GO:0000122; GO:0000981; GO:0003677; GO:0003700; GO:0005634; GO:0005737; GO:0007049; GO:0008134; GO:0043565; GO:0045893; GO:0045944; GO:0046983; GO:0051446; GO:0051726; GO:0090575	0
TRINITY_DN10162_c0_g1_i5.p1	TRINITY_DN10162_c0_g1	Q9FNY0-3	E2FA_ARATH	Transcription factor E2FA (E2F transcription factor-3) (AtE2F3)	E2FA E2F3 E2F4 At2g36010 F11F19.8	Arabidopsis thaliana (Mouse-ear cress)	485	GO:0000122; GO:0000981; GO:0003677; GO:0003700; GO:0005634; GO:0005737; GO:0007049; GO:0008134; GO:0043565; GO:0045893; GO:0045944; GO:0046983; GO:0051446; GO:0051726; GO:0090575	0
TRINITY_DN10164_c0_g1_i2.p1	TRINITY_DN10164_c0_g1	Q5VRH4	HGD_ORYSJ	Homogentisate 1,2-dioxygenase (EC 1.13.11.5) (Homogentisate oxygenase) (Homogentisic acid oxidase) (Homogentisicase)	HGO Os06g0103300 LOC_Os06g01360 OsJ_19811 OSJNBa0075G19.26	Oryza sativa subsp. japonica (Rice)	470	GO:0004411; GO:0005737; GO:0005829; GO:0006520; GO:0006559; GO:0006572; GO:0046872; GO:1902000	0
TRINITY_DN10164_c0_g1_i5.p1	TRINITY_DN10164_c0_g1	Q9ZRA2	HGD_ARATH	Homogentisate 1,2-dioxygenase (EC 1.13.11.5) (Homogentisate oxygenase) (Homogentisic acid oxidase) (Homogentisicase)	HGO At5g54080 MJP23.6	Arabidopsis thaliana (Mouse-ear cress)	461	GO:0004411; GO:0005737; GO:0005829; GO:0006520; GO:0006559; GO:0006572; GO:0009536; GO:0046872; GO:1902000	0
TRINITY_DN10164_c0_g1_i3.p1	TRINITY_DN10164_c0_g1	Q9ZRA2	HGD_ARATH	Homogentisate 1,2-dioxygenase (EC 1.13.11.5) (Homogentisate oxygenase) (Homogentisic acid oxidase) (Homogentisicase)	HGO At5g54080 MJP23.6	Arabidopsis thaliana (Mouse-ear cress)	461	GO:0004411; GO:0005737; GO:0005829; GO:0006520; GO:0006559; GO:0006572; GO:0009536; GO:0046872; GO:1902000	0
TRINITY_DN10168_c0_g1_i1.p1	TRINITY_DN10168_c0_g1								0
TRINITY_DN10169_c0_g1_i2.p1	TRINITY_DN10169_c0_g1	Q6YRM6-2	Y8219_ORYSJ	Glycosyltransferase family 92 protein Os08g0121900 (EC 2.4.1.-)	Os08g0121900 LOC_Os08g02850 B1203H11.32 OsJ_25865 OSJNBa0073J19.9 OSJNBa0091F23.17	Oryza sativa subsp. japonica (Rice)	584	GO:0016021; GO:0016757	0
TRINITY_DN1017_c0_g1_i14.p1	TRINITY_DN1017_c0_g1	Q9LJE5	ECT2_ARATH	YTH domain-containing protein ECT2 (Protein EVOLUTIONARILY CONSERVED C-TERMINAL REGION 2)	ECT2 At3g13460 MRP15.12	Arabidopsis thaliana (Mouse-ear cress)	667	GO:0003729; GO:0005634; GO:0005737; GO:0005829	0
TRINITY_DN1017_c0_g1_i10.p1	TRINITY_DN1017_c0_g1	Q9LJE5	ECT2_ARATH	YTH domain-containing protein ECT2 (Protein EVOLUTIONARILY CONSERVED C-TERMINAL REGION 2)	ECT2 At3g13460 MRP15.12	Arabidopsis thaliana (Mouse-ear cress)	667	GO:0003729; GO:0005634; GO:0005737; GO:0005829	0
TRINITY_DN1017_c0_g1_i2.p1	TRINITY_DN1017_c0_g1	Q9LJE5	ECT2_ARATH	YTH domain-containing protein ECT2 (Protein EVOLUTIONARILY CONSERVED C-TERMINAL REGION 2)	ECT2 At3g13460 MRP15.12	Arabidopsis thaliana (Mouse-ear cress)	667	GO:0003729; GO:0005634; GO:0005737; GO:0005829	0
TRINITY_DN1017_c0_g1_i4.p1	TRINITY_DN1017_c0_g1	Q9LJE5	ECT2_ARATH	YTH domain-containing protein ECT2 (Protein EVOLUTIONARILY CONSERVED C-TERMINAL REGION 2)	ECT2 At3g13460 MRP15.12	Arabidopsis thaliana (Mouse-ear cress)	667	GO:0003729; GO:0005634; GO:0005737; GO:0005829	0
TRINITY_DN1017_c0_g1_i1.p1	TRINITY_DN1017_c0_g1	Q9LJE5	ECT2_ARATH	YTH domain-containing protein ECT2 (Protein EVOLUTIONARILY CONSERVED C-TERMINAL REGION 2)	ECT2 At3g13460 MRP15.12	Arabidopsis thaliana (Mouse-ear cress)	667	GO:0003729; GO:0005634; GO:0005737; GO:0005829	0
TRINITY_DN1017_c0_g1_i7.p2	TRINITY_DN1017_c0_g1	F4K1Z0-2	ECT3_ARATH	YTH domain-containing protein ECT3 (Protein EVOLUTIONARILY CONSERVED C-TERMINAL REGION 3)	ECT3 At5g61020 MAF19.3	Arabidopsis thaliana (Mouse-ear cress)	495	GO:0003723; GO:0005737	0
TRINITY_DN1017_c0_g1_i11.p1	TRINITY_DN1017_c0_g1	Q9LJE5	ECT2_ARATH	YTH domain-containing protein ECT2 (Protein EVOLUTIONARILY CONSERVED C-TERMINAL REGION 2)	ECT2 At3g13460 MRP15.12	Arabidopsis thaliana (Mouse-ear cress)	667	GO:0003729; GO:0005634; GO:0005737; GO:0005829	0
TRINITY_DN1017_c1_g1_i1.p1	TRINITY_DN1017_c1_g1								0
TRINITY_DN10170_c0_g1_i12.p1	TRINITY_DN10170_c0_g1	Q71DJ5	LIP1_ARATH	Triacylglycerol lipase 1 (EC 3.1.1.3)	LIP1 At2g15230 F15A23.3	Arabidopsis thaliana (Mouse-ear cress)	393	GO:0004806; GO:0005615; GO:0016042	0
TRINITY_DN10172_c0_g1_i1.p1	TRINITY_DN10172_c0_g1	Q9XI07	SWI3C_ARATH	SWI/SNF complex subunit SWI3C (AtSWI3C) (Transcription regulatory protein SWI3C)	SWI3C CHB4 At1g21700 F8K7.13	Arabidopsis thaliana (Mouse-ear cress)	807	GO:0003677; GO:0006338; GO:0007275; GO:0016514	0
TRINITY_DN10174_c0_g1_i2.p1	TRINITY_DN10174_c0_g1	Q9FT73-2	RECQ2_ARATH	ATP-dependent DNA helicase Q-like 2 (EC 3.6.4.12) (RecQ-like protein 2) (AtRQ2) (AtRecQ2) (AtRecQl2)	RECQL2 MED34 MED34_1 RECQ2 RQL2 At1g31360 T19E23.16	Arabidopsis thaliana (Mouse-ear cress)	705	GO:0000724; GO:0003677; GO:0005524; GO:0005634; GO:0005694; GO:0005737; GO:0006268; GO:0006281; GO:0006310; GO:0009378; GO:0016592; GO:0032508; GO:0043138; GO:0046872	0
TRINITY_DN10174_c0_g1_i7.p1	TRINITY_DN10174_c0_g1	Q9FT73-2	RECQ2_ARATH	ATP-dependent DNA helicase Q-like 2 (EC 3.6.4.12) (RecQ-like protein 2) (AtRQ2) (AtRecQ2) (AtRecQl2)	RECQL2 MED34 MED34_1 RECQ2 RQL2 At1g31360 T19E23.16	Arabidopsis thaliana (Mouse-ear cress)	705	GO:0000724; GO:0003677; GO:0005524; GO:0005634; GO:0005694; GO:0005737; GO:0006268; GO:0006281; GO:0006310; GO:0009378; GO:0016592; GO:0032508; GO:0043138; GO:0046872	0
TRINITY_DN10174_c0_g1_i8.p1	TRINITY_DN10174_c0_g1	Q9FT73-2	RECQ2_ARATH	ATP-dependent DNA helicase Q-like 2 (EC 3.6.4.12) (RecQ-like protein 2) (AtRQ2) (AtRecQ2) (AtRecQl2)	RECQL2 MED34 MED34_1 RECQ2 RQL2 At1g31360 T19E23.16	Arabidopsis thaliana (Mouse-ear cress)	705	GO:0000724; GO:0003677; GO:0005524; GO:0005634; GO:0005694; GO:0005737; GO:0006268; GO:0006281; GO:0006310; GO:0009378; GO:0016592; GO:0032508; GO:0043138; GO:0046872	0
TRINITY_DN10174_c0_g1_i6.p1	TRINITY_DN10174_c0_g1	Q9FT73-2	RECQ2_ARATH	ATP-dependent DNA helicase Q-like 2 (EC 3.6.4.12) (RecQ-like protein 2) (AtRQ2) (AtRecQ2) (AtRecQl2)	RECQL2 MED34 MED34_1 RECQ2 RQL2 At1g31360 T19E23.16	Arabidopsis thaliana (Mouse-ear cress)	705	GO:0000724; GO:0003677; GO:0005524; GO:0005634; GO:0005694; GO:0005737; GO:0006268; GO:0006281; GO:0006310; GO:0009378; GO:0016592; GO:0032508; GO:0043138; GO:0046872	0
TRINITY_DN10177_c0_g1_i4.p1	TRINITY_DN10177_c0_g1	Q8RWE8	GGAP1_ARATH	GDP-L-galactose phosphorylase 1 (EC 2.7.7.69) (Protein VITAMIN C DEFECTIVE 2)	VTC2 At4g26850 F10M23.190	Arabidopsis thaliana (Mouse-ear cress)	442	GO:0000166; GO:0005085; GO:0005634; GO:0005737; GO:0006006; GO:0008928; GO:0009408; GO:0009753; GO:0010471; GO:0010472; GO:0010473; GO:0010474; GO:0010475; GO:0016787; GO:0019853; GO:0042742; GO:0052544; GO:0080046; GO:0080047; GO:0080048	0
TRINITY_DN10177_c0_g1_i1.p1	TRINITY_DN10177_c0_g1	Q8RWE8	GGAP1_ARATH	GDP-L-galactose phosphorylase 1 (EC 2.7.7.69) (Protein VITAMIN C DEFECTIVE 2)	VTC2 At4g26850 F10M23.190	Arabidopsis thaliana (Mouse-ear cress)	442	GO:0000166; GO:0005085; GO:0005634; GO:0005737; GO:0006006; GO:0008928; GO:0009408; GO:0009753; GO:0010471; GO:0010472; GO:0010473; GO:0010474; GO:0010475; GO:0016787; GO:0019853; GO:0042742; GO:0052544; GO:0080046; GO:0080047; GO:0080048	0
TRINITY_DN10177_c0_g1_i3.p1	TRINITY_DN10177_c0_g1	Q8RWE8	GGAP1_ARATH	GDP-L-galactose phosphorylase 1 (EC 2.7.7.69) (Protein VITAMIN C DEFECTIVE 2)	VTC2 At4g26850 F10M23.190	Arabidopsis thaliana (Mouse-ear cress)	442	GO:0000166; GO:0005085; GO:0005634; GO:0005737; GO:0006006; GO:0008928; GO:0009408; GO:0009753; GO:0010471; GO:0010472; GO:0010473; GO:0010474; GO:0010475; GO:0016787; GO:0019853; GO:0042742; GO:0052544; GO:0080046; GO:0080047; GO:0080048	0
TRINITY_DN1018_c0_g1_i2.p1	TRINITY_DN1018_c0_g1								0
TRINITY_DN1018_c0_g1_i3.p1	TRINITY_DN1018_c0_g1								0
TRINITY_DN1018_c0_g1_i1.p1	TRINITY_DN1018_c0_g1								0
TRINITY_DN10183_c0_g1_i2.p1	TRINITY_DN10183_c0_g1	O65258	BAM2_ARATH	Beta-amylase 2, chloroplastic (EC 3.2.1.2) (1,4-alpha-D-glucan maltohydrolase) (Beta-amylase 9)	BAM2 BMY9 At4g00490 F6N23.1	Arabidopsis thaliana (Mouse-ear cress)	542	GO:0000272; GO:0009507; GO:0009570; GO:0016161; GO:0102229	0
TRINITY_DN10183_c0_g1_i8.p1	TRINITY_DN10183_c0_g1	O65258	BAM2_ARATH	Beta-amylase 2, chloroplastic (EC 3.2.1.2) (1,4-alpha-D-glucan maltohydrolase) (Beta-amylase 9)	BAM2 BMY9 At4g00490 F6N23.1	Arabidopsis thaliana (Mouse-ear cress)	542	GO:0000272; GO:0009507; GO:0009570; GO:0016161; GO:0102229	0
TRINITY_DN10183_c0_g1_i1.p1	TRINITY_DN10183_c0_g1	O65258	BAM2_ARATH	Beta-amylase 2, chloroplastic (EC 3.2.1.2) (1,4-alpha-D-glucan maltohydrolase) (Beta-amylase 9)	BAM2 BMY9 At4g00490 F6N23.1	Arabidopsis thaliana (Mouse-ear cress)	542	GO:0000272; GO:0009507; GO:0009570; GO:0016161; GO:0102229	0
TRINITY_DN10187_c0_g1_i10.p1	TRINITY_DN10187_c0_g1	Q9ZVJ5	SGGP_ARATH	Haloacid dehalogenase-like hydrolase domain-containing protein Sgpp (EC 3.1.3.-) (Subclass I phosphosugar phosphatase) (AtSgpp)	SGPP At2g38740 T6A23.6	Arabidopsis thaliana (Mouse-ear cress)	244	GO:0005829; GO:0005886; GO:0046872; GO:0050308	0
TRINITY_DN10187_c0_g1_i1.p1	TRINITY_DN10187_c0_g1	Q9ZVJ5	SGGP_ARATH	Haloacid dehalogenase-like hydrolase domain-containing protein Sgpp (EC 3.1.3.-) (Subclass I phosphosugar phosphatase) (AtSgpp)	SGPP At2g38740 T6A23.6	Arabidopsis thaliana (Mouse-ear cress)	244	GO:0005829; GO:0005886; GO:0046872; GO:0050308	0
TRINITY_DN10187_c0_g1_i11.p1	TRINITY_DN10187_c0_g1	Q9ZVJ5	SGGP_ARATH	Haloacid dehalogenase-like hydrolase domain-containing protein Sgpp (EC 3.1.3.-) (Subclass I phosphosugar phosphatase) (AtSgpp)	SGPP At2g38740 T6A23.6	Arabidopsis thaliana (Mouse-ear cress)	244	GO:0005829; GO:0005886; GO:0046872; GO:0050308	0
TRINITY_DN10187_c0_g1_i12.p1	TRINITY_DN10187_c0_g1	Q9ZVJ5	SGGP_ARATH	Haloacid dehalogenase-like hydrolase domain-containing protein Sgpp (EC 3.1.3.-) (Subclass I phosphosugar phosphatase) (AtSgpp)	SGPP At2g38740 T6A23.6	Arabidopsis thaliana (Mouse-ear cress)	244	GO:0005829; GO:0005886; GO:0046872; GO:0050308	0
TRINITY_DN10191_c0_g1_i3.p1	TRINITY_DN10191_c0_g1	Q0DJ99	COPD2_ORYSJ	Coatomer subunit delta-2 (Delta-coat protein 2) (Delta-COP 2)	Os05g0311000 LOC_Os05g24594	Oryza sativa subsp. japonica (Rice)	523	GO:0000139; GO:0005829; GO:0006888; GO:0006890; GO:0015031; GO:0030126; GO:0030137; GO:0051645	0
TRINITY_DN10191_c0_g1_i10.p1	TRINITY_DN10191_c0_g1	Q0DJ99	COPD2_ORYSJ	Coatomer subunit delta-2 (Delta-coat protein 2) (Delta-COP 2)	Os05g0311000 LOC_Os05g24594	Oryza sativa subsp. japonica (Rice)	523	GO:0000139; GO:0005829; GO:0006888; GO:0006890; GO:0015031; GO:0030126; GO:0030137; GO:0051645	0
TRINITY_DN10191_c0_g1_i4.p1	TRINITY_DN10191_c0_g1	Q0DJ99	COPD2_ORYSJ	Coatomer subunit delta-2 (Delta-coat protein 2) (Delta-COP 2)	Os05g0311000 LOC_Os05g24594	Oryza sativa subsp. japonica (Rice)	523	GO:0000139; GO:0005829; GO:0006888; GO:0006890; GO:0015031; GO:0030126; GO:0030137; GO:0051645	0
TRINITY_DN10191_c0_g1_i2.p1	TRINITY_DN10191_c0_g1	Q0DJA0	COPD1_ORYSJ	Coatomer subunit delta-1 (Delta-coat protein 1) (Delta-COP 1)	Os05g0310800 LOC_Os05g24594	Oryza sativa subsp. japonica (Rice)	524	GO:0000139; GO:0005829; GO:0006888; GO:0006890; GO:0015031; GO:0030126; GO:0030137; GO:0051645	0
TRINITY_DN10191_c0_g1_i7.p1	TRINITY_DN10191_c0_g1	Q0DJA0	COPD1_ORYSJ	Coatomer subunit delta-1 (Delta-coat protein 1) (Delta-COP 1)	Os05g0310800 LOC_Os05g24594	Oryza sativa subsp. japonica (Rice)	524	GO:0000139; GO:0005829; GO:0006888; GO:0006890; GO:0015031; GO:0030126; GO:0030137; GO:0051645	0
TRINITY_DN10191_c0_g1_i6.p1	TRINITY_DN10191_c0_g1	Q0DJA0	COPD1_ORYSJ	Coatomer subunit delta-1 (Delta-coat protein 1) (Delta-COP 1)	Os05g0310800 LOC_Os05g24594	Oryza sativa subsp. japonica (Rice)	524	GO:0000139; GO:0005829; GO:0006888; GO:0006890; GO:0015031; GO:0030126; GO:0030137; GO:0051645	0
TRINITY_DN101916_c0_g1_i1.p1	TRINITY_DN101916_c0_g1								0
TRINITY_DN10194_c0_g1_i6.p1	TRINITY_DN10194_c0_g1	F4JGZ1-2	MED16_ARATH	Mediator of RNA polymerase II transcription subunit 16 (Protein SENSITIVE TO FREEZING 6)	MED16 MED16_1 SFR6 At4g04920 T1J1.2	Arabidopsis thaliana (Mouse-ear cress)	1278	GO:0005634; GO:0006355; GO:0006970; GO:0010104; GO:0016592; GO:0032922; GO:0048364; GO:0048586; GO:1901672; GO:1902066; GO:2000022; GO:2001009	0
TRINITY_DN10194_c0_g1_i1.p1	TRINITY_DN10194_c0_g1	F4JGZ1-2	MED16_ARATH	Mediator of RNA polymerase II transcription subunit 16 (Protein SENSITIVE TO FREEZING 6)	MED16 MED16_1 SFR6 At4g04920 T1J1.2	Arabidopsis thaliana (Mouse-ear cress)	1278	GO:0005634; GO:0006355; GO:0006970; GO:0010104; GO:0016592; GO:0032922; GO:0048364; GO:0048586; GO:1901672; GO:1902066; GO:2000022; GO:2001009	0
TRINITY_DN10194_c0_g2_i5.p1	TRINITY_DN10194_c0_g2	F4JGZ1-2	MED16_ARATH	Mediator of RNA polymerase II transcription subunit 16 (Protein SENSITIVE TO FREEZING 6)	MED16 MED16_1 SFR6 At4g04920 T1J1.2	Arabidopsis thaliana (Mouse-ear cress)	1278	GO:0005634; GO:0006355; GO:0006970; GO:0010104; GO:0016592; GO:0032922; GO:0048364; GO:0048586; GO:1901672; GO:1902066; GO:2000022; GO:2001009	0
TRINITY_DN10194_c0_g2_i1.p1	TRINITY_DN10194_c0_g2	F4JGZ1-2	MED16_ARATH	Mediator of RNA polymerase II transcription subunit 16 (Protein SENSITIVE TO FREEZING 6)	MED16 MED16_1 SFR6 At4g04920 T1J1.2	Arabidopsis thaliana (Mouse-ear cress)	1278	GO:0005634; GO:0006355; GO:0006970; GO:0010104; GO:0016592; GO:0032922; GO:0048364; GO:0048586; GO:1901672; GO:1902066; GO:2000022; GO:2001009	0
TRINITY_DN10196_c0_g1_i1.p1	TRINITY_DN10196_c0_g1	Q9SKP0	ECP63_ARATH	Late embryogenesis abundant protein ECP63 (Embryonic cell protein 63) (AtECP63) (LEA domain-containing protein ECP63)	ECP63 At2g36640	Arabidopsis thaliana (Mouse-ear cress)	448	GO:0005829	0
TRINITY_DN10196_c0_g1_i7.p1	TRINITY_DN10196_c0_g1	Q9SKP0	ECP63_ARATH	Late embryogenesis abundant protein ECP63 (Embryonic cell protein 63) (AtECP63) (LEA domain-containing protein ECP63)	ECP63 At2g36640	Arabidopsis thaliana (Mouse-ear cress)	448	GO:0005829	0
TRINITY_DN10196_c0_g1_i3.p1	TRINITY_DN10196_c0_g1	Q9LF88	Y3304_ARATH	Late embryogenesis abundant protein At3g53040 (LEA domain-containing protein At3g53040)	At3g53040 F8J2_210	Arabidopsis thaliana (Mouse-ear cress)	479	GO:0005829; GO:0010227	0
TRINITY_DN10196_c0_g1_i2.p1	TRINITY_DN10196_c0_g1	Q9LF88	Y3304_ARATH	Late embryogenesis abundant protein At3g53040 (LEA domain-containing protein At3g53040)	At3g53040 F8J2_210	Arabidopsis thaliana (Mouse-ear cress)	479	GO:0005829; GO:0010227	0
TRINITY_DN10196_c0_g1_i6.p1	TRINITY_DN10196_c0_g1	Q9LF88	Y3304_ARATH	Late embryogenesis abundant protein At3g53040 (LEA domain-containing protein At3g53040)	At3g53040 F8J2_210	Arabidopsis thaliana (Mouse-ear cress)	479	GO:0005829; GO:0010227	0
TRINITY_DN10196_c0_g1_i4.p1	TRINITY_DN10196_c0_g1	Q9SKP0	ECP63_ARATH	Late embryogenesis abundant protein ECP63 (Embryonic cell protein 63) (AtECP63) (LEA domain-containing protein ECP63)	ECP63 At2g36640	Arabidopsis thaliana (Mouse-ear cress)	448	GO:0005829	0
TRINITY_DN10196_c1_g1_i2.p1	TRINITY_DN10196_c1_g1								0
TRINITY_DN101971_c0_g1_i16.p1	TRINITY_DN101971_c0_g1	O22806-2	BUBR1_ARATH	Mitotic spindle checkpoint protein BUBR1 (BUB1-related protein 1)	BUBR1 MAD3 At2g33560 F4P9.33	Arabidopsis thaliana (Mouse-ear cress)	395	GO:0000776; GO:0000778; GO:0004672; GO:0005737; GO:0005828; GO:0005876; GO:0007094; GO:0010369; GO:0051754	0
TRINITY_DN10199_c0_g1_i3.p1	TRINITY_DN10199_c0_g1	Q9SZ54	GPX7_ARATH	Putative glutathione peroxidase 7, chloroplastic (EC 1.11.1.9)	GPX7 At4g31870 F11C18.70	Arabidopsis thaliana (Mouse-ear cress)	233	GO:0004601; GO:0004602; GO:0005886; GO:0006979; GO:0009507; GO:0080167; GO:1900367	0
TRINITY_DN10200_c0_g1_i4.p1	TRINITY_DN10200_c0_g1								0
TRINITY_DN10200_c0_g1_i8.p1	TRINITY_DN10200_c0_g1								0
TRINITY_DN10200_c0_g1_i1.p1	TRINITY_DN10200_c0_g1								0
TRINITY_DN10200_c0_g1_i9.p1	TRINITY_DN10200_c0_g1								0
TRINITY_DN102001_c0_g1_i1.p1	TRINITY_DN102001_c0_g1	Q3EDF8	PPR28_ARATH	Pentatricopeptide repeat-containing protein At1g09900	At1g09900 F21M12.38	Arabidopsis thaliana (Mouse-ear cress)	598	0	0
TRINITY_DN10203_c0_g1_i3.p1	TRINITY_DN10203_c0_g1	Q852U6	RHY1A_ARATH	Probable E3 ubiquitin-protein ligase RHY1A (EC 2.3.2.27) (RING-H2 finger Y1a) (RING-H2 zinc finger protein RHY1a) (RING-type E3 ubiquitin transferase RHY1A)	RHY1A At1g49850 F10F5.8	Arabidopsis thaliana (Mouse-ear cress)	250	GO:0016567; GO:0016740; GO:0046872	0
TRINITY_DN10203_c0_g1_i1.p1	TRINITY_DN10203_c0_g1	Q852U6	RHY1A_ARATH	Probable E3 ubiquitin-protein ligase RHY1A (EC 2.3.2.27) (RING-H2 finger Y1a) (RING-H2 zinc finger protein RHY1a) (RING-type E3 ubiquitin transferase RHY1A)	RHY1A At1g49850 F10F5.8	Arabidopsis thaliana (Mouse-ear cress)	250	GO:0016567; GO:0016740; GO:0046872	0
TRINITY_DN10207_c0_g1_i1.p1	TRINITY_DN10207_c0_g1	Q84J78	SSBP_ARATH	Single-stranded DNA-binding protein, mitochondrial	At4g11060 F2P3.2 T22B4.40	Arabidopsis thaliana (Mouse-ear cress)	201	GO:0003697; GO:0005739; GO:0006264; GO:0009295; GO:0042645; GO:0051096	0
TRINITY_DN10207_c0_g1_i15.p1	TRINITY_DN10207_c0_g1	Q84J78	SSBP_ARATH	Single-stranded DNA-binding protein, mitochondrial	At4g11060 F2P3.2 T22B4.40	Arabidopsis thaliana (Mouse-ear cress)	201	GO:0003697; GO:0005739; GO:0006264; GO:0009295; GO:0042645; GO:0051096	0
TRINITY_DN10207_c0_g1_i19.p1	TRINITY_DN10207_c0_g1	Q84J78	SSBP_ARATH	Single-stranded DNA-binding protein, mitochondrial	At4g11060 F2P3.2 T22B4.40	Arabidopsis thaliana (Mouse-ear cress)	201	GO:0003697; GO:0005739; GO:0006264; GO:0009295; GO:0042645; GO:0051096	0
TRINITY_DN10207_c0_g1_i17.p1	TRINITY_DN10207_c0_g1	Q84J78	SSBP_ARATH	Single-stranded DNA-binding protein, mitochondrial	At4g11060 F2P3.2 T22B4.40	Arabidopsis thaliana (Mouse-ear cress)	201	GO:0003697; GO:0005739; GO:0006264; GO:0009295; GO:0042645; GO:0051096	0
TRINITY_DN10208_c0_g1_i4.p1	TRINITY_DN10208_c0_g1	Q9C8P0	ODP25_ARATH	Dihydrolipoyllysine-residue acetyltransferase component 5 of pyruvate dehydrogenase complex, chloroplastic (EC 2.3.1.12) (Dihydrolipoamide S-acetyltransferase component 5 of pyruvate dehydrogenase complex) (Protein EMBRYO DEFECTIVE 3003) (Pyruvate dehydrogenase complex component E2 5) (PDC-E2 5) (PDCE2 5)	EMB3003 At1g34430 F12K21.24 F7P12.2	Arabidopsis thaliana (Mouse-ear cress)	465	GO:0004742; GO:0005634; GO:0005886; GO:0006096; GO:0009507; GO:0009570; GO:0009941; GO:0019904; GO:0022626	0
TRINITY_DN10208_c0_g1_i2.p1	TRINITY_DN10208_c0_g1	Q9SQI8	ODP24_ARATH	Dihydrolipoyllysine-residue acetyltransferase component 4 of pyruvate dehydrogenase complex, chloroplastic (EC 2.3.1.12) (Dihydrolipoamide S-acetyltransferase component 4 of pyruvate dehydrogenase complex) (Pyruvate dehydrogenase complex component E2 4) (PDC-E2 4) (PDCE2 4) (plE2)	LTA2 At3g25860 MPE11.1	Arabidopsis thaliana (Mouse-ear cress)	480	GO:0004742; GO:0005829; GO:0006086; GO:0006096; GO:0009507; GO:0009534; GO:0009570; GO:0009941; GO:0022626	0
TRINITY_DN10208_c0_g1_i3.p1	TRINITY_DN10208_c0_g1	Q9SQI8	ODP24_ARATH	Dihydrolipoyllysine-residue acetyltransferase component 4 of pyruvate dehydrogenase complex, chloroplastic (EC 2.3.1.12) (Dihydrolipoamide S-acetyltransferase component 4 of pyruvate dehydrogenase complex) (Pyruvate dehydrogenase complex component E2 4) (PDC-E2 4) (PDCE2 4) (plE2)	LTA2 At3g25860 MPE11.1	Arabidopsis thaliana (Mouse-ear cress)	480	GO:0004742; GO:0005829; GO:0006086; GO:0006096; GO:0009507; GO:0009534; GO:0009570; GO:0009941; GO:0022626	0
TRINITY_DN10208_c0_g1_i5.p1	TRINITY_DN10208_c0_g1	Q9SQI8	ODP24_ARATH	Dihydrolipoyllysine-residue acetyltransferase component 4 of pyruvate dehydrogenase complex, chloroplastic (EC 2.3.1.12) (Dihydrolipoamide S-acetyltransferase component 4 of pyruvate dehydrogenase complex) (Pyruvate dehydrogenase complex component E2 4) (PDC-E2 4) (PDCE2 4) (plE2)	LTA2 At3g25860 MPE11.1	Arabidopsis thaliana (Mouse-ear cress)	480	GO:0004742; GO:0005829; GO:0006086; GO:0006096; GO:0009507; GO:0009534; GO:0009570; GO:0009941; GO:0022626	0
TRINITY_DN10208_c0_g1_i7.p1	TRINITY_DN10208_c0_g1	Q9SQI8	ODP24_ARATH	Dihydrolipoyllysine-residue acetyltransferase component 4 of pyruvate dehydrogenase complex, chloroplastic (EC 2.3.1.12) (Dihydrolipoamide S-acetyltransferase component 4 of pyruvate dehydrogenase complex) (Pyruvate dehydrogenase complex component E2 4) (PDC-E2 4) (PDCE2 4) (plE2)	LTA2 At3g25860 MPE11.1	Arabidopsis thaliana (Mouse-ear cress)	480	GO:0004742; GO:0005829; GO:0006086; GO:0006096; GO:0009507; GO:0009534; GO:0009570; GO:0009941; GO:0022626	0
TRINITY_DN102084_c0_g1_i1.p1	TRINITY_DN102084_c0_g1	O48716	JGB_ARATH	Protein JINGUBANG	JGB At2g26490 T9J22.16	Arabidopsis thaliana (Mouse-ear cress)	465	GO:0005634; GO:0005737; GO:0009846	0
TRINITY_DN1021_c0_g1_i10.p1	TRINITY_DN1021_c0_g1	Q7XUA8	ILL5_ORYSJ	IAA-amino acid hydrolase ILR1-like 5 (EC 3.5.1.-)	ILL5 Os04g0521800 LOC_Os04g44110 OSJNBa0019D11.19	Oryza sativa subsp. japonica (Rice)	426	GO:0005783; GO:0009850; GO:0010179; GO:0016787	0
TRINITY_DN1021_c0_g1_i3.p1	TRINITY_DN1021_c0_g1	Q7XUA8	ILL5_ORYSJ	IAA-amino acid hydrolase ILR1-like 5 (EC 3.5.1.-)	ILL5 Os04g0521800 LOC_Os04g44110 OSJNBa0019D11.19	Oryza sativa subsp. japonica (Rice)	426	GO:0005783; GO:0009850; GO:0010179; GO:0016787	0
TRINITY_DN1021_c0_g1_i7.p1	TRINITY_DN1021_c0_g1	Q7XUA8	ILL5_ORYSJ	IAA-amino acid hydrolase ILR1-like 5 (EC 3.5.1.-)	ILL5 Os04g0521800 LOC_Os04g44110 OSJNBa0019D11.19	Oryza sativa subsp. japonica (Rice)	426	GO:0005783; GO:0009850; GO:0010179; GO:0016787	0
TRINITY_DN1021_c0_g1_i1.p1	TRINITY_DN1021_c0_g1	Q7XUA8	ILL5_ORYSJ	IAA-amino acid hydrolase ILR1-like 5 (EC 3.5.1.-)	ILL5 Os04g0521800 LOC_Os04g44110 OSJNBa0019D11.19	Oryza sativa subsp. japonica (Rice)	426	GO:0005783; GO:0009850; GO:0010179; GO:0016787	0
TRINITY_DN1021_c0_g1_i12.p1	TRINITY_DN1021_c0_g1	Q7XUA8	ILL5_ORYSJ	IAA-amino acid hydrolase ILR1-like 5 (EC 3.5.1.-)	ILL5 Os04g0521800 LOC_Os04g44110 OSJNBa0019D11.19	Oryza sativa subsp. japonica (Rice)	426	GO:0005783; GO:0009850; GO:0010179; GO:0016787	0
TRINITY_DN1021_c0_g1_i14.p1	TRINITY_DN1021_c0_g1	Q7XUA8	ILL5_ORYSJ	IAA-amino acid hydrolase ILR1-like 5 (EC 3.5.1.-)	ILL5 Os04g0521800 LOC_Os04g44110 OSJNBa0019D11.19	Oryza sativa subsp. japonica (Rice)	426	GO:0005783; GO:0009850; GO:0010179; GO:0016787	0
TRINITY_DN1021_c0_g1_i9.p1	TRINITY_DN1021_c0_g1	Q7XUA8	ILL5_ORYSJ	IAA-amino acid hydrolase ILR1-like 5 (EC 3.5.1.-)	ILL5 Os04g0521800 LOC_Os04g44110 OSJNBa0019D11.19	Oryza sativa subsp. japonica (Rice)	426	GO:0005783; GO:0009850; GO:0010179; GO:0016787	0
TRINITY_DN1021_c0_g1_i2.p1	TRINITY_DN1021_c0_g1	Q7XUA8	ILL5_ORYSJ	IAA-amino acid hydrolase ILR1-like 5 (EC 3.5.1.-)	ILL5 Os04g0521800 LOC_Os04g44110 OSJNBa0019D11.19	Oryza sativa subsp. japonica (Rice)	426	GO:0005783; GO:0009850; GO:0010179; GO:0016787	0
TRINITY_DN1021_c0_g1_i5.p1	TRINITY_DN1021_c0_g1	Q7XUA8	ILL5_ORYSJ	IAA-amino acid hydrolase ILR1-like 5 (EC 3.5.1.-)	ILL5 Os04g0521800 LOC_Os04g44110 OSJNBa0019D11.19	Oryza sativa subsp. japonica (Rice)	426	GO:0005783; GO:0009850; GO:0010179; GO:0016787	0
TRINITY_DN1021_c0_g1_i11.p1	TRINITY_DN1021_c0_g1	O81641	ILL3_ARATH	IAA-amino acid hydrolase ILR1-like 3 (EC 3.5.1.-)	ILL3 At5g54140 MJP23.12	Arabidopsis thaliana (Mouse-ear cress)	428	GO:0005783; GO:0009850; GO:0010178; GO:0010179; GO:0016787; GO:0046872	0
TRINITY_DN10211_c1_g1_i1.p1	TRINITY_DN10211_c1_g1	Q6L4D2	PM19L_ORYSJ	Membrane protein PM19L (PM19-like protein 1) (OsPM19L1)	PM19L PM1 Os05g0381400 LOC_Os05g31670 OSJNBa0088M05.8	Oryza sativa subsp. japonica (Rice)	173	GO:0016021	0
TRINITY_DN10212_c0_g1_i3.p1	TRINITY_DN10212_c0_g1	G4LTX4	DSP4_CASSA	Phosphoglucan phosphatase DSP4, amyloplastic (EC 3.1.3.-) (Dual specificity protein phosphatase 4) (CsDSP4)	DSP4 SEX4	Castanea sativa (Sweet chestnut)	375	GO:0005634; GO:0005982; GO:0007623; GO:0008138; GO:0009501; GO:0019203	0
TRINITY_DN10212_c0_g1_i1.p1	TRINITY_DN10212_c0_g1	G4LTX4	DSP4_CASSA	Phosphoglucan phosphatase DSP4, amyloplastic (EC 3.1.3.-) (Dual specificity protein phosphatase 4) (CsDSP4)	DSP4 SEX4	Castanea sativa (Sweet chestnut)	375	GO:0005634; GO:0005982; GO:0007623; GO:0008138; GO:0009501; GO:0019203	0
TRINITY_DN10213_c0_g1_i2.p1	TRINITY_DN10213_c0_g1	Q9SCZ4	FERON_ARATH	Receptor-like protein kinase FERONIA (EC 2.7.11.1) (Protein SIRENE)	FER AAK1 SIR SRN At3g51550 F26O13.190	Arabidopsis thaliana (Mouse-ear cress)	895	GO:0004672; GO:0004674; GO:0005524; GO:0005886; GO:0009506; GO:0009723; GO:0009738; GO:0009741; GO:0009742; GO:0009788; GO:0009791; GO:0009873; GO:0010118; GO:0010483; GO:0016021; GO:0030308; GO:0043680; GO:0046777; GO:0048364; GO:0050832	0
TRINITY_DN10213_c0_g1_i1.p1	TRINITY_DN10213_c0_g1	Q9SCZ4	FERON_ARATH	Receptor-like protein kinase FERONIA (EC 2.7.11.1) (Protein SIRENE)	FER AAK1 SIR SRN At3g51550 F26O13.190	Arabidopsis thaliana (Mouse-ear cress)	895	GO:0004672; GO:0004674; GO:0005524; GO:0005886; GO:0009506; GO:0009723; GO:0009738; GO:0009741; GO:0009742; GO:0009788; GO:0009791; GO:0009873; GO:0010118; GO:0010483; GO:0016021; GO:0030308; GO:0043680; GO:0046777; GO:0048364; GO:0050832	0
TRINITY_DN10213_c0_g3_i1.p1	TRINITY_DN10213_c0_g3	Q9SCZ4	FERON_ARATH	Receptor-like protein kinase FERONIA (EC 2.7.11.1) (Protein SIRENE)	FER AAK1 SIR SRN At3g51550 F26O13.190	Arabidopsis thaliana (Mouse-ear cress)	895	GO:0004672; GO:0004674; GO:0005524; GO:0005886; GO:0009506; GO:0009723; GO:0009738; GO:0009741; GO:0009742; GO:0009788; GO:0009791; GO:0009873; GO:0010118; GO:0010483; GO:0016021; GO:0030308; GO:0043680; GO:0046777; GO:0048364; GO:0050832	0
TRINITY_DN10213_c0_g3_i2.p1	TRINITY_DN10213_c0_g3	Q9SCZ4	FERON_ARATH	Receptor-like protein kinase FERONIA (EC 2.7.11.1) (Protein SIRENE)	FER AAK1 SIR SRN At3g51550 F26O13.190	Arabidopsis thaliana (Mouse-ear cress)	895	GO:0004672; GO:0004674; GO:0005524; GO:0005886; GO:0009506; GO:0009723; GO:0009738; GO:0009741; GO:0009742; GO:0009788; GO:0009791; GO:0009873; GO:0010118; GO:0010483; GO:0016021; GO:0030308; GO:0043680; GO:0046777; GO:0048364; GO:0050832	0
TRINITY_DN10213_c0_g4_i1.p1	TRINITY_DN10213_c0_g4	Q9SCZ4	FERON_ARATH	Receptor-like protein kinase FERONIA (EC 2.7.11.1) (Protein SIRENE)	FER AAK1 SIR SRN At3g51550 F26O13.190	Arabidopsis thaliana (Mouse-ear cress)	895	GO:0004672; GO:0004674; GO:0005524; GO:0005886; GO:0009506; GO:0009723; GO:0009738; GO:0009741; GO:0009742; GO:0009788; GO:0009791; GO:0009873; GO:0010118; GO:0010483; GO:0016021; GO:0030308; GO:0043680; GO:0046777; GO:0048364; GO:0050832	0
TRINITY_DN10214_c0_g1_i6.p1	TRINITY_DN10214_c0_g1	Q6ZJM9	EHD3_ORYSJ	PHD finger protein EHD3 (Proetin EARLY HEADING 3)	EHD3 Os08g0105000 LOC_Os08g01420 OJ1300_E01.8-1	Oryza sativa subsp. japonica (Rice)	563	GO:0000123; GO:0000790; GO:0003677; GO:0004402; GO:0005634; GO:0009908; GO:0042393; GO:0045892; GO:0045944; GO:0046872; GO:0048586	0
TRINITY_DN10214_c0_g1_i5.p1	TRINITY_DN10214_c0_g1	Q6ZJM9	EHD3_ORYSJ	PHD finger protein EHD3 (Proetin EARLY HEADING 3)	EHD3 Os08g0105000 LOC_Os08g01420 OJ1300_E01.8-1	Oryza sativa subsp. japonica (Rice)	563	GO:0000123; GO:0000790; GO:0003677; GO:0004402; GO:0005634; GO:0009908; GO:0042393; GO:0045892; GO:0045944; GO:0046872; GO:0048586	0
TRINITY_DN10214_c0_g1_i4.p1	TRINITY_DN10214_c0_g1	Q6ZJM9	EHD3_ORYSJ	PHD finger protein EHD3 (Proetin EARLY HEADING 3)	EHD3 Os08g0105000 LOC_Os08g01420 OJ1300_E01.8-1	Oryza sativa subsp. japonica (Rice)	563	GO:0000123; GO:0000790; GO:0003677; GO:0004402; GO:0005634; GO:0009908; GO:0042393; GO:0045892; GO:0045944; GO:0046872; GO:0048586	0
TRINITY_DN10214_c0_g1_i9.p1	TRINITY_DN10214_c0_g1	Q6ZJM9	EHD3_ORYSJ	PHD finger protein EHD3 (Proetin EARLY HEADING 3)	EHD3 Os08g0105000 LOC_Os08g01420 OJ1300_E01.8-1	Oryza sativa subsp. japonica (Rice)	563	GO:0000123; GO:0000790; GO:0003677; GO:0004402; GO:0005634; GO:0009908; GO:0042393; GO:0045892; GO:0045944; GO:0046872; GO:0048586	0
TRINITY_DN10214_c0_g1_i7.p1	TRINITY_DN10214_c0_g1	Q6ZJM9	EHD3_ORYSJ	PHD finger protein EHD3 (Proetin EARLY HEADING 3)	EHD3 Os08g0105000 LOC_Os08g01420 OJ1300_E01.8-1	Oryza sativa subsp. japonica (Rice)	563	GO:0000123; GO:0000790; GO:0003677; GO:0004402; GO:0005634; GO:0009908; GO:0042393; GO:0045892; GO:0045944; GO:0046872; GO:0048586	0
TRINITY_DN10216_c0_g1_i1.p1	TRINITY_DN10216_c0_g1	Q9FML2	HDA6_ARATH	Histone deacetylase 6 (AtHDA6) (EC 3.5.1.98)	HDA6 RPD3B At5g63110 MDC12.7	Arabidopsis thaliana (Mouse-ear cress)	471	GO:0000118; GO:0004407; GO:0005634; GO:0005730; GO:0009651; GO:0009737; GO:0009793; GO:0009941; GO:0010228; GO:0010431; GO:0016441; GO:0016458; GO:0016575; GO:0032041; GO:0045944; GO:0070932; GO:0070933	0
TRINITY_DN1022_c0_g1_i5.p1	TRINITY_DN1022_c0_g1	Q9LDD8	MCCB_ARATH	Methylcrotonoyl-CoA carboxylase beta chain, mitochondrial (MCCase subunit beta) (EC 6.4.1.4) (3-methylcrotonyl-CoA carboxylase 2) (3-methylcrotonyl-CoA:carbon dioxide ligase subunit beta)	MCCB At4g34030 F17I5.220 F28A23.210	Arabidopsis thaliana (Mouse-ear cress)	587	GO:0004485; GO:0005524; GO:0005739; GO:0005759; GO:0005886; GO:0006552; GO:0008270; GO:0050897; GO:1905202	0
TRINITY_DN1022_c0_g1_i1.p1	TRINITY_DN1022_c0_g1	Q9LDD8	MCCB_ARATH	Methylcrotonoyl-CoA carboxylase beta chain, mitochondrial (MCCase subunit beta) (EC 6.4.1.4) (3-methylcrotonyl-CoA carboxylase 2) (3-methylcrotonyl-CoA:carbon dioxide ligase subunit beta)	MCCB At4g34030 F17I5.220 F28A23.210	Arabidopsis thaliana (Mouse-ear cress)	587	GO:0004485; GO:0005524; GO:0005739; GO:0005759; GO:0005886; GO:0006552; GO:0008270; GO:0050897; GO:1905202	0
TRINITY_DN1022_c0_g1_i10.p1	TRINITY_DN1022_c0_g1	Q9LDD8	MCCB_ARATH	Methylcrotonoyl-CoA carboxylase beta chain, mitochondrial (MCCase subunit beta) (EC 6.4.1.4) (3-methylcrotonyl-CoA carboxylase 2) (3-methylcrotonyl-CoA:carbon dioxide ligase subunit beta)	MCCB At4g34030 F17I5.220 F28A23.210	Arabidopsis thaliana (Mouse-ear cress)	587	GO:0004485; GO:0005524; GO:0005739; GO:0005759; GO:0005886; GO:0006552; GO:0008270; GO:0050897; GO:1905202	0
TRINITY_DN1022_c0_g1_i6.p1	TRINITY_DN1022_c0_g1	Q9LDD8	MCCB_ARATH	Methylcrotonoyl-CoA carboxylase beta chain, mitochondrial (MCCase subunit beta) (EC 6.4.1.4) (3-methylcrotonyl-CoA carboxylase 2) (3-methylcrotonyl-CoA:carbon dioxide ligase subunit beta)	MCCB At4g34030 F17I5.220 F28A23.210	Arabidopsis thaliana (Mouse-ear cress)	587	GO:0004485; GO:0005524; GO:0005739; GO:0005759; GO:0005886; GO:0006552; GO:0008270; GO:0050897; GO:1905202	0
TRINITY_DN1022_c0_g1_i4.p1	TRINITY_DN1022_c0_g1	Q9LDD8	MCCB_ARATH	Methylcrotonoyl-CoA carboxylase beta chain, mitochondrial (MCCase subunit beta) (EC 6.4.1.4) (3-methylcrotonyl-CoA carboxylase 2) (3-methylcrotonyl-CoA:carbon dioxide ligase subunit beta)	MCCB At4g34030 F17I5.220 F28A23.210	Arabidopsis thaliana (Mouse-ear cress)	587	GO:0004485; GO:0005524; GO:0005739; GO:0005759; GO:0005886; GO:0006552; GO:0008270; GO:0050897; GO:1905202	0
TRINITY_DN1022_c0_g1_i11.p1	TRINITY_DN1022_c0_g1	Q9LDD8	MCCB_ARATH	Methylcrotonoyl-CoA carboxylase beta chain, mitochondrial (MCCase subunit beta) (EC 6.4.1.4) (3-methylcrotonyl-CoA carboxylase 2) (3-methylcrotonyl-CoA:carbon dioxide ligase subunit beta)	MCCB At4g34030 F17I5.220 F28A23.210	Arabidopsis thaliana (Mouse-ear cress)	587	GO:0004485; GO:0005524; GO:0005739; GO:0005759; GO:0005886; GO:0006552; GO:0008270; GO:0050897; GO:1905202	0
TRINITY_DN1022_c0_g1_i8.p1	TRINITY_DN1022_c0_g1	Q9LDD8	MCCB_ARATH	Methylcrotonoyl-CoA carboxylase beta chain, mitochondrial (MCCase subunit beta) (EC 6.4.1.4) (3-methylcrotonyl-CoA carboxylase 2) (3-methylcrotonyl-CoA:carbon dioxide ligase subunit beta)	MCCB At4g34030 F17I5.220 F28A23.210	Arabidopsis thaliana (Mouse-ear cress)	587	GO:0004485; GO:0005524; GO:0005739; GO:0005759; GO:0005886; GO:0006552; GO:0008270; GO:0050897; GO:1905202	0
TRINITY_DN1022_c0_g1_i2.p1	TRINITY_DN1022_c0_g1	Q9LDD8	MCCB_ARATH	Methylcrotonoyl-CoA carboxylase beta chain, mitochondrial (MCCase subunit beta) (EC 6.4.1.4) (3-methylcrotonyl-CoA carboxylase 2) (3-methylcrotonyl-CoA:carbon dioxide ligase subunit beta)	MCCB At4g34030 F17I5.220 F28A23.210	Arabidopsis thaliana (Mouse-ear cress)	587	GO:0004485; GO:0005524; GO:0005739; GO:0005759; GO:0005886; GO:0006552; GO:0008270; GO:0050897; GO:1905202	0
TRINITY_DN10220_c0_g1_i2.p1	TRINITY_DN10220_c0_g1	Q8GYE0	PHF1_ARATH	SEC12-like protein 1 (Protein PHOSPHATE TRANSPORTER TRAFFIC FACILITATOR 1) (PHF-1)	PHF1 At3g52190 F4F15.300	Arabidopsis thaliana (Mouse-ear cress)	398	GO:0003400; GO:0005090; GO:0005096; GO:0005783; GO:0005886; GO:0006817; GO:0006888; GO:0009306; GO:0016036; GO:0030176; GO:0051020	0
TRINITY_DN10221_c0_g1_i10.p1	TRINITY_DN10221_c0_g1								0
TRINITY_DN10221_c0_g1_i1.p1	TRINITY_DN10221_c0_g1								0
TRINITY_DN10221_c0_g1_i9.p1	TRINITY_DN10221_c0_g1								0
TRINITY_DN10221_c0_g1_i2.p1	TRINITY_DN10221_c0_g1								0
TRINITY_DN102258_c0_g1_i1.p1	TRINITY_DN102258_c0_g1								0
TRINITY_DN10226_c0_g1_i12.p1	TRINITY_DN10226_c0_g1	Q8VXZ7-2	AGAL3_ARATH	Alpha-galactosidase 3 (AtAGAL3) (EC 3.2.1.22) (Alpha-D-galactoside galactohydrolase 3) (Melibiase)	AGAL3 At3g56310 F18O21.270	Arabidopsis thaliana (Mouse-ear cress)	437	GO:0004557; GO:0005773; GO:0005975; GO:0009505; GO:0048046; GO:0052692; GO:0071555; GO:0099503	0
TRINITY_DN10226_c0_g1_i5.p1	TRINITY_DN10226_c0_g1	Q8VXZ7-2	AGAL3_ARATH	Alpha-galactosidase 3 (AtAGAL3) (EC 3.2.1.22) (Alpha-D-galactoside galactohydrolase 3) (Melibiase)	AGAL3 At3g56310 F18O21.270	Arabidopsis thaliana (Mouse-ear cress)	437	GO:0004557; GO:0005773; GO:0005975; GO:0009505; GO:0048046; GO:0052692; GO:0071555; GO:0099503	0
TRINITY_DN10226_c0_g1_i10.p1	TRINITY_DN10226_c0_g1	Q8VXZ7-2	AGAL3_ARATH	Alpha-galactosidase 3 (AtAGAL3) (EC 3.2.1.22) (Alpha-D-galactoside galactohydrolase 3) (Melibiase)	AGAL3 At3g56310 F18O21.270	Arabidopsis thaliana (Mouse-ear cress)	437	GO:0004557; GO:0005773; GO:0005975; GO:0009505; GO:0048046; GO:0052692; GO:0071555; GO:0099503	0
TRINITY_DN10228_c0_g1_i5.p3	TRINITY_DN10228_c0_g1	Q94A27	SAC2_ARATH	Phosphoinositide phosphatase SAC2 (AtSAC2) (EC 3.1.3.-) (Phosphatidylinositol 3,5-bisphosphate 5-phosphatase SAC2) (Protein SUPPRESSOR OF ACTIN 2) (SAC domain protein 2)	SAC2 At3g14205 MAG2.20	Arabidopsis thaliana (Mouse-ear cress)	808	GO:0005774; GO:0042578	0
TRINITY_DN10229_c0_g1_i4.p1	TRINITY_DN10229_c0_g1	Q8RWD6	FB271_ARATH	F-box protein At5g39450	At5g39450 MUL8.13	Arabidopsis thaliana (Mouse-ear cress)	579	0	0
TRINITY_DN10233_c0_g1_i1.p1	TRINITY_DN10233_c0_g1	Q9FG13	CXE15_ARATH	Probable carboxylesterase 15 (AtCXE15) (EC 3.1.1.1)	CXE15 At5g06570 F15M7.10	Arabidopsis thaliana (Mouse-ear cress)	329	GO:0009056; GO:0016787; GO:0080030	0
TRINITY_DN10237_c0_g1_i6.p1	TRINITY_DN10237_c0_g1	B0F9L7	GOGC2_ARATH	Golgin candidate 2 (AtGC2)	GC2 At1g18190 T10F20.19 T10O22.16	Arabidopsis thaliana (Mouse-ear cress)	668	GO:0000139; GO:0000301; GO:0005794; GO:0007030; GO:0016021; GO:0031985	0
TRINITY_DN10237_c0_g1_i13.p1	TRINITY_DN10237_c0_g1	B0F9L7	GOGC2_ARATH	Golgin candidate 2 (AtGC2)	GC2 At1g18190 T10F20.19 T10O22.16	Arabidopsis thaliana (Mouse-ear cress)	668	GO:0000139; GO:0000301; GO:0005794; GO:0007030; GO:0016021; GO:0031985	0
TRINITY_DN10237_c0_g1_i1.p1	TRINITY_DN10237_c0_g1	B0F9L7	GOGC2_ARATH	Golgin candidate 2 (AtGC2)	GC2 At1g18190 T10F20.19 T10O22.16	Arabidopsis thaliana (Mouse-ear cress)	668	GO:0000139; GO:0000301; GO:0005794; GO:0007030; GO:0016021; GO:0031985	0
TRINITY_DN10237_c0_g1_i16.p1	TRINITY_DN10237_c0_g1	B0F9L7	GOGC2_ARATH	Golgin candidate 2 (AtGC2)	GC2 At1g18190 T10F20.19 T10O22.16	Arabidopsis thaliana (Mouse-ear cress)	668	GO:0000139; GO:0000301; GO:0005794; GO:0007030; GO:0016021; GO:0031985	0
TRINITY_DN10237_c0_g1_i12.p1	TRINITY_DN10237_c0_g1	B0F9L7	GOGC2_ARATH	Golgin candidate 2 (AtGC2)	GC2 At1g18190 T10F20.19 T10O22.16	Arabidopsis thaliana (Mouse-ear cress)	668	GO:0000139; GO:0000301; GO:0005794; GO:0007030; GO:0016021; GO:0031985	0
TRINITY_DN10237_c0_g1_i8.p1	TRINITY_DN10237_c0_g1	B0F9L7	GOGC2_ARATH	Golgin candidate 2 (AtGC2)	GC2 At1g18190 T10F20.19 T10O22.16	Arabidopsis thaliana (Mouse-ear cress)	668	GO:0000139; GO:0000301; GO:0005794; GO:0007030; GO:0016021; GO:0031985	0
TRINITY_DN10237_c0_g1_i11.p1	TRINITY_DN10237_c0_g1	B0F9L7	GOGC2_ARATH	Golgin candidate 2 (AtGC2)	GC2 At1g18190 T10F20.19 T10O22.16	Arabidopsis thaliana (Mouse-ear cress)	668	GO:0000139; GO:0000301; GO:0005794; GO:0007030; GO:0016021; GO:0031985	0
TRINITY_DN10237_c0_g1_i15.p1	TRINITY_DN10237_c0_g1	B0F9L7	GOGC2_ARATH	Golgin candidate 2 (AtGC2)	GC2 At1g18190 T10F20.19 T10O22.16	Arabidopsis thaliana (Mouse-ear cress)	668	GO:0000139; GO:0000301; GO:0005794; GO:0007030; GO:0016021; GO:0031985	0
TRINITY_DN10237_c0_g1_i4.p1	TRINITY_DN10237_c0_g1								0
TRINITY_DN10239_c0_g1_i8.p1	TRINITY_DN10239_c0_g1	Q6KAE5	XB32_ORYSJ	Probable E3 ubiquitin-protein ligase XBOS32 (EC 2.3.2.27) (Ankyrin repeat domain and RING finger-containing protein XBOS32) (RING-type E3 ubiquitin transferase XBOS32) (XB3 protein homolog 2)	XBOS32 Os02g0791200 LOC_Os02g54860 OJ1046_F07.26 OsJ_08676	Oryza sativa subsp. japonica (Rice)	496	GO:0016567; GO:0016740; GO:0046872	0
TRINITY_DN10239_c0_g1_i11.p1	TRINITY_DN10239_c0_g1	Q6KAE5	XB32_ORYSJ	Probable E3 ubiquitin-protein ligase XBOS32 (EC 2.3.2.27) (Ankyrin repeat domain and RING finger-containing protein XBOS32) (RING-type E3 ubiquitin transferase XBOS32) (XB3 protein homolog 2)	XBOS32 Os02g0791200 LOC_Os02g54860 OJ1046_F07.26 OsJ_08676	Oryza sativa subsp. japonica (Rice)	496	GO:0016567; GO:0016740; GO:0046872	0
TRINITY_DN10239_c0_g1_i1.p1	TRINITY_DN10239_c0_g1	Q6KAE5	XB32_ORYSJ	Probable E3 ubiquitin-protein ligase XBOS32 (EC 2.3.2.27) (Ankyrin repeat domain and RING finger-containing protein XBOS32) (RING-type E3 ubiquitin transferase XBOS32) (XB3 protein homolog 2)	XBOS32 Os02g0791200 LOC_Os02g54860 OJ1046_F07.26 OsJ_08676	Oryza sativa subsp. japonica (Rice)	496	GO:0016567; GO:0016740; GO:0046872	0
TRINITY_DN10239_c0_g1_i13.p1	TRINITY_DN10239_c0_g1								0
TRINITY_DN10239_c0_g1_i7.p1	TRINITY_DN10239_c0_g1	Q6KAE5	XB32_ORYSJ	Probable E3 ubiquitin-protein ligase XBOS32 (EC 2.3.2.27) (Ankyrin repeat domain and RING finger-containing protein XBOS32) (RING-type E3 ubiquitin transferase XBOS32) (XB3 protein homolog 2)	XBOS32 Os02g0791200 LOC_Os02g54860 OJ1046_F07.26 OsJ_08676	Oryza sativa subsp. japonica (Rice)	496	GO:0016567; GO:0016740; GO:0046872	0
TRINITY_DN10239_c0_g1_i17.p1	TRINITY_DN10239_c0_g1								0
TRINITY_DN10239_c0_g1_i4.p1	TRINITY_DN10239_c0_g1	Q6KAE5	XB32_ORYSJ	Probable E3 ubiquitin-protein ligase XBOS32 (EC 2.3.2.27) (Ankyrin repeat domain and RING finger-containing protein XBOS32) (RING-type E3 ubiquitin transferase XBOS32) (XB3 protein homolog 2)	XBOS32 Os02g0791200 LOC_Os02g54860 OJ1046_F07.26 OsJ_08676	Oryza sativa subsp. japonica (Rice)	496	GO:0016567; GO:0016740; GO:0046872	0
TRINITY_DN1024_c0_g1_i14.p1	TRINITY_DN1024_c0_g1	Q9LFF1	PP281_ARATH	Pentatricopeptide repeat-containing protein At3g53700, chloroplastic (Protein MATERNAL EFFECT EMBRYO ARREST 40)	MEE40 At3g53700 F4P12_400 F5K20.2	Arabidopsis thaliana (Mouse-ear cress)	754	GO:0009507; GO:0009793	0
TRINITY_DN1024_c0_g1_i11.p1	TRINITY_DN1024_c0_g1	Q9LFF1	PP281_ARATH	Pentatricopeptide repeat-containing protein At3g53700, chloroplastic (Protein MATERNAL EFFECT EMBRYO ARREST 40)	MEE40 At3g53700 F4P12_400 F5K20.2	Arabidopsis thaliana (Mouse-ear cress)	754	GO:0009507; GO:0009793	0
TRINITY_DN1024_c0_g1_i9.p1	TRINITY_DN1024_c0_g1	Q9LFF1	PP281_ARATH	Pentatricopeptide repeat-containing protein At3g53700, chloroplastic (Protein MATERNAL EFFECT EMBRYO ARREST 40)	MEE40 At3g53700 F4P12_400 F5K20.2	Arabidopsis thaliana (Mouse-ear cress)	754	GO:0009507; GO:0009793	0
TRINITY_DN1024_c0_g1_i8.p1	TRINITY_DN1024_c0_g1	Q9LFF1	PP281_ARATH	Pentatricopeptide repeat-containing protein At3g53700, chloroplastic (Protein MATERNAL EFFECT EMBRYO ARREST 40)	MEE40 At3g53700 F4P12_400 F5K20.2	Arabidopsis thaliana (Mouse-ear cress)	754	GO:0009507; GO:0009793	0
TRINITY_DN1024_c0_g1_i6.p1	TRINITY_DN1024_c0_g1	Q9LFF1	PP281_ARATH	Pentatricopeptide repeat-containing protein At3g53700, chloroplastic (Protein MATERNAL EFFECT EMBRYO ARREST 40)	MEE40 At3g53700 F4P12_400 F5K20.2	Arabidopsis thaliana (Mouse-ear cress)	754	GO:0009507; GO:0009793	0
TRINITY_DN1024_c0_g1_i4.p1	TRINITY_DN1024_c0_g1	Q9LFF1	PP281_ARATH	Pentatricopeptide repeat-containing protein At3g53700, chloroplastic (Protein MATERNAL EFFECT EMBRYO ARREST 40)	MEE40 At3g53700 F4P12_400 F5K20.2	Arabidopsis thaliana (Mouse-ear cress)	754	GO:0009507; GO:0009793	0
TRINITY_DN1024_c0_g1_i1.p1	TRINITY_DN1024_c0_g1	Q3EDF8	PPR28_ARATH	Pentatricopeptide repeat-containing protein At1g09900	At1g09900 F21M12.38	Arabidopsis thaliana (Mouse-ear cress)	598	0	0
TRINITY_DN1024_c0_g1_i2.p1	TRINITY_DN1024_c0_g1	Q9FIX3	PP407_ARATH	Pentatricopeptide repeat-containing protein At5g39710 (Protein EMBRYO DEFECTIVE 2745)	EMB2745 At5g39710 MIJ24.190	Arabidopsis thaliana (Mouse-ear cress)	747	GO:0005739	0
TRINITY_DN1024_c1_g1_i2.p1	TRINITY_DN1024_c1_g1	Q9FMF6	PP444_ARATH	Pentatricopeptide repeat-containing protein At5g64320, mitochondrial	At5g64320 MSJ1.16	Arabidopsis thaliana (Mouse-ear cress)	730	GO:0005739; GO:0032543	0
TRINITY_DN10240_c0_g1_i10.p1	TRINITY_DN10240_c0_g1	Q94CF0	EHD1_ARATH	EH domain-containing protein 1 (AtEHD1) (EC 3.6.5.2)	EHD1 At3g20290 MQC12.3	Arabidopsis thaliana (Mouse-ear cress)	545	GO:0005509; GO:0005525; GO:0005737; GO:0005768; GO:0005886; GO:0006897; GO:0009506; GO:0010008; GO:0016020; GO:0016787; GO:0032456; GO:0042538; GO:0043231; GO:0051260	0
TRINITY_DN10240_c0_g1_i12.p1	TRINITY_DN10240_c0_g1	Q94CF0	EHD1_ARATH	EH domain-containing protein 1 (AtEHD1) (EC 3.6.5.2)	EHD1 At3g20290 MQC12.3	Arabidopsis thaliana (Mouse-ear cress)	545	GO:0005509; GO:0005525; GO:0005737; GO:0005768; GO:0005886; GO:0006897; GO:0009506; GO:0010008; GO:0016020; GO:0016787; GO:0032456; GO:0042538; GO:0043231; GO:0051260	0
TRINITY_DN10240_c0_g1_i1.p1	TRINITY_DN10240_c0_g1	Q94CF0	EHD1_ARATH	EH domain-containing protein 1 (AtEHD1) (EC 3.6.5.2)	EHD1 At3g20290 MQC12.3	Arabidopsis thaliana (Mouse-ear cress)	545	GO:0005509; GO:0005525; GO:0005737; GO:0005768; GO:0005886; GO:0006897; GO:0009506; GO:0010008; GO:0016020; GO:0016787; GO:0032456; GO:0042538; GO:0043231; GO:0051260	0
TRINITY_DN10240_c0_g1_i4.p1	TRINITY_DN10240_c0_g1	Q94CF0	EHD1_ARATH	EH domain-containing protein 1 (AtEHD1) (EC 3.6.5.2)	EHD1 At3g20290 MQC12.3	Arabidopsis thaliana (Mouse-ear cress)	545	GO:0005509; GO:0005525; GO:0005737; GO:0005768; GO:0005886; GO:0006897; GO:0009506; GO:0010008; GO:0016020; GO:0016787; GO:0032456; GO:0042538; GO:0043231; GO:0051260	0
TRINITY_DN10240_c0_g1_i2.p1	TRINITY_DN10240_c0_g1	Q94CF0	EHD1_ARATH	EH domain-containing protein 1 (AtEHD1) (EC 3.6.5.2)	EHD1 At3g20290 MQC12.3	Arabidopsis thaliana (Mouse-ear cress)	545	GO:0005509; GO:0005525; GO:0005737; GO:0005768; GO:0005886; GO:0006897; GO:0009506; GO:0010008; GO:0016020; GO:0016787; GO:0032456; GO:0042538; GO:0043231; GO:0051260	0
TRINITY_DN102426_c0_g1_i1.p1	TRINITY_DN102426_c0_g1	Q9M2C0	VITH4_ARATH	Vacuolar iron transporter homolog 4 (Protein NODULIN-LIKE 4)	At3g43660 F23N14.40	Arabidopsis thaliana (Mouse-ear cress)	198	GO:0005381; GO:0005384; GO:0005623; GO:0005774; GO:0006880; GO:0016020; GO:0016021; GO:0030026	0
TRINITY_DN10246_c0_g1_i3.p1	TRINITY_DN10246_c0_g1	Q9LXX6	SC15A_ARATH	Exocyst complex component SEC15A (AtSec15a) (Probable exocyst complex component 6)	SEC15A At3g56640 T5P19.290	Arabidopsis thaliana (Mouse-ear cress)	790	GO:0000145; GO:0005829; GO:0006887; GO:0006893; GO:0006904; GO:0009846; GO:0009860; GO:0016020; GO:0060321	0
TRINITY_DN10246_c0_g1_i2.p1	TRINITY_DN10246_c0_g1	Q9LXX6	SC15A_ARATH	Exocyst complex component SEC15A (AtSec15a) (Probable exocyst complex component 6)	SEC15A At3g56640 T5P19.290	Arabidopsis thaliana (Mouse-ear cress)	790	GO:0000145; GO:0005829; GO:0006887; GO:0006893; GO:0006904; GO:0009846; GO:0009860; GO:0016020; GO:0060321	0
TRINITY_DN10248_c0_g1_i5.p1	TRINITY_DN10248_c0_g1	O22469	MSI3_ARATH	WD-40 repeat-containing protein MSI3	MSI3 At4g35050 M4E13.110	Arabidopsis thaliana (Mouse-ear cress)	424	GO:0005634; GO:0006325; GO:0080008	0
TRINITY_DN10248_c0_g1_i14.p1	TRINITY_DN10248_c0_g1	O22469	MSI3_ARATH	WD-40 repeat-containing protein MSI3	MSI3 At4g35050 M4E13.110	Arabidopsis thaliana (Mouse-ear cress)	424	GO:0005634; GO:0006325; GO:0080008	0
TRINITY_DN10248_c0_g1_i13.p1	TRINITY_DN10248_c0_g1	Q3Y8L7	DAW1_CHLRE	Dynein assembly factor with WDR repeat domains 1 (Outer row dynein assembly protein 16)	DAW1 ODA16	Chlamydomonas reinhardtii (Chlamydomonas smithii)	446	GO:0005737; GO:0005856; GO:0031514	0
TRINITY_DN10248_c0_g1_i18.p1	TRINITY_DN10248_c0_g1	O22607	MSI4_ARATH	WD-40 repeat-containing protein MSI4 (Altered cold-responsive gene 1 protein)	MSI4 ACG1 FVE At2g19520 F3P11.12	Arabidopsis thaliana (Mouse-ear cress)	507	GO:0005634; GO:0005730; GO:0005737; GO:0005739; GO:0005829; GO:0006281; GO:0006325; GO:0009908; GO:0010224; GO:0030154; GO:0046872; GO:0080008	0
TRINITY_DN10248_c0_g1_i34.p1	TRINITY_DN10248_c0_g1	O22607	MSI4_ARATH	WD-40 repeat-containing protein MSI4 (Altered cold-responsive gene 1 protein)	MSI4 ACG1 FVE At2g19520 F3P11.12	Arabidopsis thaliana (Mouse-ear cress)	507	GO:0005634; GO:0005730; GO:0005737; GO:0005739; GO:0005829; GO:0006281; GO:0006325; GO:0009908; GO:0010224; GO:0030154; GO:0046872; GO:0080008	0
TRINITY_DN1025_c0_g1_i8.p1	TRINITY_DN1025_c0_g1								0
TRINITY_DN1025_c0_g1_i17.p1	TRINITY_DN1025_c0_g1								0
TRINITY_DN1025_c0_g1_i11.p1	TRINITY_DN1025_c0_g1								0
TRINITY_DN1025_c0_g1_i14.p1	TRINITY_DN1025_c0_g1								0
TRINITY_DN10253_c0_g1_i2.p1	TRINITY_DN10253_c0_g1	Q9FLU1-1	BIN4_ARATH	DNA-binding protein BIN4 (Protein BRASSINOSTEROID INSENSITIVE 4) (Protein MIDGET)	BIN4 MID At5g24630 K18P6.17	Arabidopsis thaliana (Mouse-ear cress)	454	GO:0003690; GO:0005634; GO:0009330; GO:0009913; GO:0010090; GO:0030307; GO:0042023; GO:0048364; GO:0048367; GO:0051276	0
TRINITY_DN10255_c0_g1_i6.p1	TRINITY_DN10255_c0_g1	Q9XFX4	CARDB_CYNCA	Procardosin-B (EC 3.4.23.-) [Cleaved into: Cardosin-B heavy chain (Cardosin-B 34 kDa subunit); Cardosin-B light chain (Cardosin-B 14 kDa subunit)]	cardB	Cynara cardunculus (Cardoon)	506	GO:0000326; GO:0004190; GO:0005576; GO:0005618; GO:0005783; GO:0006629; GO:0031090	0
TRINITY_DN10257_c0_g1_i10.p1	TRINITY_DN10257_c0_g1	Q8RWV3-2	CCL11_ARATH	Cyclin-L1-1 (CycL1;1) (Arginine-rich cyclin 1) (AtRCY1) (Protein MODIFIER OF SNC1 12)	CYCL1-1 MOS12 RCY1 At2g26430 T9J22.10	Arabidopsis thaliana (Mouse-ear cress)	416	GO:0005634; GO:0006355; GO:0006357; GO:0009506; GO:0009651; GO:0016538; GO:0051301; GO:0051321	0
TRINITY_DN10257_c0_g1_i1.p1	TRINITY_DN10257_c0_g1	Q8RWV3-2	CCL11_ARATH	Cyclin-L1-1 (CycL1;1) (Arginine-rich cyclin 1) (AtRCY1) (Protein MODIFIER OF SNC1 12)	CYCL1-1 MOS12 RCY1 At2g26430 T9J22.10	Arabidopsis thaliana (Mouse-ear cress)	416	GO:0005634; GO:0006355; GO:0006357; GO:0009506; GO:0009651; GO:0016538; GO:0051301; GO:0051321	0
TRINITY_DN10257_c0_g1_i3.p1	TRINITY_DN10257_c0_g1	Q8RWV3-2	CCL11_ARATH	Cyclin-L1-1 (CycL1;1) (Arginine-rich cyclin 1) (AtRCY1) (Protein MODIFIER OF SNC1 12)	CYCL1-1 MOS12 RCY1 At2g26430 T9J22.10	Arabidopsis thaliana (Mouse-ear cress)	416	GO:0005634; GO:0006355; GO:0006357; GO:0009506; GO:0009651; GO:0016538; GO:0051301; GO:0051321	0
TRINITY_DN10257_c0_g1_i6.p1	TRINITY_DN10257_c0_g1	Q9AS36	CCL11_ORYSJ	Cyclin-L1-1 (CycL1;1)	CYCL1-1 Os01g0377500 LOC_Os01g27940 OsJ_01844 P0416G11.14	Oryza sativa subsp. japonica (Rice)	427	GO:0005634; GO:0006357; GO:0007049; GO:0016538; GO:0051301	0
TRINITY_DN10259_c0_g1_i2.p1	TRINITY_DN10259_c0_g1	Q60E70	COBL3_ORYSJ	COBRA-like protein 3 (Protein BRITTLE CULM1-like 4)	BC1L4 Os05g0386800 LOC_Os05g32110 OSJNBa0073E05.6	Oryza sativa subsp. japonica (Rice)	457	GO:0009664; GO:0009832; GO:0010215; GO:0016021; GO:0046658; GO:0052324	0
TRINITY_DN10263_c0_g1_i1.p1	TRINITY_DN10263_c0_g1								0
TRINITY_DN10263_c0_g1_i4.p1	TRINITY_DN10263_c0_g1								0
TRINITY_DN10263_c0_g1_i3.p1	TRINITY_DN10263_c0_g1								0
TRINITY_DN10264_c0_g1_i11.p1	TRINITY_DN10264_c0_g1	A9SDL4	SIR5_PHYPA	NAD-dependent protein deacylase (EC 2.3.1.-) (Regulatory protein SIR2 homolog 5)	SRT1505	Physcomitrella patens subsp. patens (Moss)	323	GO:0005739; GO:0008270; GO:0016740; GO:0034979; GO:0036054; GO:0036055; GO:0070403	0
TRINITY_DN10264_c0_g1_i4.p1	TRINITY_DN10264_c0_g1	A9SDL4	SIR5_PHYPA	NAD-dependent protein deacylase (EC 2.3.1.-) (Regulatory protein SIR2 homolog 5)	SRT1505	Physcomitrella patens subsp. patens (Moss)	323	GO:0005739; GO:0008270; GO:0016740; GO:0034979; GO:0036054; GO:0036055; GO:0070403	0
TRINITY_DN10264_c0_g1_i6.p1	TRINITY_DN10264_c0_g1	A9SDL4	SIR5_PHYPA	NAD-dependent protein deacylase (EC 2.3.1.-) (Regulatory protein SIR2 homolog 5)	SRT1505	Physcomitrella patens subsp. patens (Moss)	323	GO:0005739; GO:0008270; GO:0016740; GO:0034979; GO:0036054; GO:0036055; GO:0070403	0
TRINITY_DN10264_c0_g1_i5.p1	TRINITY_DN10264_c0_g1	A9SDL4	SIR5_PHYPA	NAD-dependent protein deacylase (EC 2.3.1.-) (Regulatory protein SIR2 homolog 5)	SRT1505	Physcomitrella patens subsp. patens (Moss)	323	GO:0005739; GO:0008270; GO:0016740; GO:0034979; GO:0036054; GO:0036055; GO:0070403	0
TRINITY_DN102655_c0_g1_i1.p1	TRINITY_DN102655_c0_g1								0
TRINITY_DN102678_c0_g1_i1.p1	TRINITY_DN102678_c0_g1								0
TRINITY_DN10268_c0_g1_i1.p2	TRINITY_DN10268_c0_g1	Q9M2J5	MCC16_ARATH	MATH domain and coiled-coil domain-containing protein At3g58210 (RTM3-like protein At3g58210)	At3g58210 F9D24.120	Arabidopsis thaliana (Mouse-ear cress)	330	0	0
TRINITY_DN10268_c0_g1_i7.p2	TRINITY_DN10268_c0_g1	Q9FPT1-2	UBP12_ARATH	Ubiquitin carboxyl-terminal hydrolase 12 (EC 3.4.19.12) (Deubiquitinating enzyme 12) (AtUBP12) (Ubiquitin thioesterase 12) (Ubiquitin-specific-processing protease 12)	UBP12 At5g06600 F15M7.13	Arabidopsis thaliana (Mouse-ear cress)	1116	GO:0004197; GO:0004843; GO:0005634; GO:0005737; GO:0005829; GO:0006511; GO:0009867; GO:0016579; GO:0031647	0
TRINITY_DN10268_c0_g1_i2.p1	TRINITY_DN10268_c0_g1	Q9M2J5	MCC16_ARATH	MATH domain and coiled-coil domain-containing protein At3g58210 (RTM3-like protein At3g58210)	At3g58210 F9D24.120	Arabidopsis thaliana (Mouse-ear cress)	330	0	0
TRINITY_DN10268_c0_g1_i16.p1	TRINITY_DN10268_c0_g1	Q9FPT1-2	UBP12_ARATH	Ubiquitin carboxyl-terminal hydrolase 12 (EC 3.4.19.12) (Deubiquitinating enzyme 12) (AtUBP12) (Ubiquitin thioesterase 12) (Ubiquitin-specific-processing protease 12)	UBP12 At5g06600 F15M7.13	Arabidopsis thaliana (Mouse-ear cress)	1116	GO:0004197; GO:0004843; GO:0005634; GO:0005737; GO:0005829; GO:0006511; GO:0009867; GO:0016579; GO:0031647	0
TRINITY_DN10268_c0_g1_i14.p2	TRINITY_DN10268_c0_g1	Q9FPT1-2	UBP12_ARATH	Ubiquitin carboxyl-terminal hydrolase 12 (EC 3.4.19.12) (Deubiquitinating enzyme 12) (AtUBP12) (Ubiquitin thioesterase 12) (Ubiquitin-specific-processing protease 12)	UBP12 At5g06600 F15M7.13	Arabidopsis thaliana (Mouse-ear cress)	1116	GO:0004197; GO:0004843; GO:0005634; GO:0005737; GO:0005829; GO:0006511; GO:0009867; GO:0016579; GO:0031647	0
TRINITY_DN10268_c0_g1_i18.p1	TRINITY_DN10268_c0_g1								0
TRINITY_DN10268_c0_g1_i11.p3	TRINITY_DN10268_c0_g1	Q9FPT1-2	UBP12_ARATH	Ubiquitin carboxyl-terminal hydrolase 12 (EC 3.4.19.12) (Deubiquitinating enzyme 12) (AtUBP12) (Ubiquitin thioesterase 12) (Ubiquitin-specific-processing protease 12)	UBP12 At5g06600 F15M7.13	Arabidopsis thaliana (Mouse-ear cress)	1116	GO:0004197; GO:0004843; GO:0005634; GO:0005737; GO:0005829; GO:0006511; GO:0009867; GO:0016579; GO:0031647	0
TRINITY_DN10269_c0_g1_i2.p1	TRINITY_DN10269_c0_g1	Q27GI3-2	NAT6_ARATH	Nucleobase-ascorbate transporter 6 (AtNAT6)	NAT6 At5g62890 MQB2.190 MQB2.21	Arabidopsis thaliana (Mouse-ear cress)	532	GO:0005618; GO:0005773; GO:0005783; GO:0009506; GO:0016021; GO:0022857	0
TRINITY_DN1027_c0_g1_i1.p1	TRINITY_DN1027_c0_g1	Q9SW44	RH16_ARATH	DEAD-box ATP-dependent RNA helicase 16 (EC 3.6.4.13)	RH16 At4g34910 T11I11.150	Arabidopsis thaliana (Mouse-ear cress)	626	GO:0003723; GO:0003724; GO:0005524; GO:0005730	0
TRINITY_DN10272_c0_g1_i1.p1	TRINITY_DN10272_c0_g1	B8AW64	NAP1B_ORYSI	Nucleosome assembly protein 1;2 (OsNAP1;2) (Nucleosome assembly protein 1-like 2) (OsNAP1_L2)	NAP1;2 NAP1_L2 OsI_20803	Oryza sativa subsp. indica (Rice)	364	GO:0005634; GO:0005737; GO:0006334	0
TRINITY_DN10272_c0_g1_i2.p1	TRINITY_DN10272_c0_g1	Q9ZUP3-1	NAP1B_ARATH	Nucleosome assembly protein 1;2 (AtNAP1;2) (Nucleosome/chromatin assembly factor group A2)	NAP1;2 NFA2 At2g19480 F3P11.8	Arabidopsis thaliana (Mouse-ear cress)	379	GO:0000724; GO:0005634; GO:0005737; GO:0005739; GO:0005829; GO:0005886; GO:0006281; GO:0006334; GO:0009294; GO:0016444; GO:0042393; GO:0042802; GO:0046686	0
TRINITY_DN10280_c0_g1_i1.p1	TRINITY_DN10280_c0_g1	Q9SKX5	PAO2_ARATH	Polyamine oxidase 2 (AtPAO2) (EC 1.5.3.-) (Amine oxidase 1)	PAO2 At2g43020 MFL8.12	Arabidopsis thaliana (Mouse-ear cress)	490	GO:0005777; GO:0006598; GO:0016491; GO:0046203; GO:0046208; GO:0046592	0
TRINITY_DN10280_c0_g1_i3.p1	TRINITY_DN10280_c0_g1	Q9SKX5	PAO2_ARATH	Polyamine oxidase 2 (AtPAO2) (EC 1.5.3.-) (Amine oxidase 1)	PAO2 At2g43020 MFL8.12	Arabidopsis thaliana (Mouse-ear cress)	490	GO:0005777; GO:0006598; GO:0016491; GO:0046203; GO:0046208; GO:0046592	0
TRINITY_DN10280_c0_g1_i2.p1	TRINITY_DN10280_c0_g1	Q9SKX5	PAO2_ARATH	Polyamine oxidase 2 (AtPAO2) (EC 1.5.3.-) (Amine oxidase 1)	PAO2 At2g43020 MFL8.12	Arabidopsis thaliana (Mouse-ear cress)	490	GO:0005777; GO:0006598; GO:0016491; GO:0046203; GO:0046208; GO:0046592	0
TRINITY_DN10286_c0_g1_i7.p1	TRINITY_DN10286_c0_g1	O04235	SSRP1_VICFA	FACT complex subunit SSRP1 (Facilitates chromatin transcription complex subunit SSRP1) (Recombination signal sequence recognition protein 1)	SSRP1	Vicia faba (Broad bean) (Faba vulgaris)	642	GO:0003677; GO:0005634; GO:0005694; GO:0006260; GO:0006281	0
TRINITY_DN10286_c0_g1_i5.p2	TRINITY_DN10286_c0_g1	Q9LGR0	SSP1A_ORYSJ	FACT complex subunit SSRP1-A (Early drought-induced protein R1G1A) (Facilitates chromatin transcription complex subunit SSRP1-A) (Recombination signal sequence recognition protein 1-A)	SSRP1-A R1G1A Os01g0184900 LOC_Os01g08970 OsJ_00664 P0510F03.10	Oryza sativa subsp. japonica (Rice)	641	GO:0000790; GO:0003677; GO:0006260; GO:0006281; GO:0031491; GO:0035101; GO:0042393	0
TRINITY_DN10286_c0_g1_i2.p1	TRINITY_DN10286_c0_g1	Q05153-2	SSRP1_ARATH	FACT complex subunit SSRP1 (Facilitates chromatin transcription complex subunit SSRP1) (High mobility group B protein 8) (Nucleosome/chromatin assembly factor group D 08) (Nucleosome/chromatin assembly factor group D 8) (Protein NUCLEAR FUSION DEFECTIVE 8) (Recombination signal sequence recognition protein 1)	SSRP1 HMGB8 NFD8 At3g28730 T19N8.2	Arabidopsis thaliana (Mouse-ear cress)	646	GO:0000741; GO:0000790; GO:0003677; GO:0003700; GO:0005634; GO:0005719; GO:0006260; GO:0006281; GO:0010197; GO:0010228; GO:0031491; GO:0035101; GO:0042393	0
TRINITY_DN10286_c0_g1_i8.p2	TRINITY_DN10286_c0_g1	Q9LGR0	SSP1A_ORYSJ	FACT complex subunit SSRP1-A (Early drought-induced protein R1G1A) (Facilitates chromatin transcription complex subunit SSRP1-A) (Recombination signal sequence recognition protein 1-A)	SSRP1-A R1G1A Os01g0184900 LOC_Os01g08970 OsJ_00664 P0510F03.10	Oryza sativa subsp. japonica (Rice)	641	GO:0000790; GO:0003677; GO:0006260; GO:0006281; GO:0031491; GO:0035101; GO:0042393	0
TRINITY_DN10286_c0_g1_i4.p1	TRINITY_DN10286_c0_g1	O04235	SSRP1_VICFA	FACT complex subunit SSRP1 (Facilitates chromatin transcription complex subunit SSRP1) (Recombination signal sequence recognition protein 1)	SSRP1	Vicia faba (Broad bean) (Faba vulgaris)	642	GO:0003677; GO:0005634; GO:0005694; GO:0006260; GO:0006281	0
TRINITY_DN10287_c0_g1_i6.p1	TRINITY_DN10287_c0_g1	Q9LM76-2	PUB44_ARATH	U-box domain-containing protein 44 (EC 2.3.2.27) (Plant U-box protein 44) (Protein SENESCENCE-ASSOCIATED E3 UBIQUITIN LIGASE 1) (RING-type E3 ubiquitin transferase PUB44)	PUB44 SAUL1 At1g20780 F2D10.27	Arabidopsis thaliana (Mouse-ear cress)	801	GO:0004842; GO:0005634; GO:0005737; GO:0005886; GO:0010115; GO:0010150; GO:0010271; GO:0010380; GO:0070696; GO:0090359	0
TRINITY_DN10287_c0_g1_i5.p1	TRINITY_DN10287_c0_g1	Q10FT0	PUB24_ORYSJ	U-box domain-containing protein 24 (EC 2.3.2.27) (Plant U-box protein 24) (OsPUB24) (RING-type E3 ubiquitin transferase PUB24)	PUB24 Os03g0657100 LOC_Os03g45420 OSJNBa0075A22.19	Oryza sativa subsp. japonica (Rice)	824	GO:0004842; GO:0005634; GO:0005829; GO:0009742	0
TRINITY_DN102891_c0_g1_i4.p1	TRINITY_DN102891_c0_g1	Q9FGE9-3	TBL12_ARATH	Protein trichome birefringence-like 12	TBL12 At5g64470 T12B11.6	Arabidopsis thaliana (Mouse-ear cress)	407	GO:0005794; GO:0016021; GO:0016413	0
TRINITY_DN102891_c0_g1_i1.p1	TRINITY_DN102891_c0_g1	Q9FGE9-3	TBL12_ARATH	Protein trichome birefringence-like 12	TBL12 At5g64470 T12B11.6	Arabidopsis thaliana (Mouse-ear cress)	407	GO:0005794; GO:0016021; GO:0016413	0
TRINITY_DN1029_c0_g1_i4.p1	TRINITY_DN1029_c0_g1	Q9ZU52	ALFP3_ARATH	Fructose-bisphosphate aldolase 3, chloroplastic (AtFBA3) (EC 4.1.2.13) (Protein PIGMENT DEFECTIVE 345)	FBA3 PDE345 At2g01140 F10A8.2	Arabidopsis thaliana (Mouse-ear cress)	391	GO:0004332; GO:0005739; GO:0005829; GO:0006094; GO:0006096; GO:0006979; GO:0009507; GO:0009534; GO:0009536; GO:0009570; GO:0010287; GO:0030388; GO:0046686	0
TRINITY_DN1029_c0_g1_i3.p1	TRINITY_DN1029_c0_g1	Q9ZU52	ALFP3_ARATH	Fructose-bisphosphate aldolase 3, chloroplastic (AtFBA3) (EC 4.1.2.13) (Protein PIGMENT DEFECTIVE 345)	FBA3 PDE345 At2g01140 F10A8.2	Arabidopsis thaliana (Mouse-ear cress)	391	GO:0004332; GO:0005739; GO:0005829; GO:0006094; GO:0006096; GO:0006979; GO:0009507; GO:0009534; GO:0009536; GO:0009570; GO:0010287; GO:0030388; GO:0046686	0
TRINITY_DN1029_c0_g1_i5.p1	TRINITY_DN1029_c0_g1	Q9ZU52	ALFP3_ARATH	Fructose-bisphosphate aldolase 3, chloroplastic (AtFBA3) (EC 4.1.2.13) (Protein PIGMENT DEFECTIVE 345)	FBA3 PDE345 At2g01140 F10A8.2	Arabidopsis thaliana (Mouse-ear cress)	391	GO:0004332; GO:0005739; GO:0005829; GO:0006094; GO:0006096; GO:0006979; GO:0009507; GO:0009534; GO:0009536; GO:0009570; GO:0010287; GO:0030388; GO:0046686	0
TRINITY_DN10294_c0_g1_i11.p1	TRINITY_DN10294_c0_g1	Q9FH40-2	TA14B_ARATH	Transcription initiation factor TFIID subunit 14b (GAS 41-like protein) (Protein AF-9 homolog a) (TBP-associated factor 14b) (AtTAF14b)	TAF14B GAS41 YAF9A At5g45600 K2N11.8	Arabidopsis thaliana (Mouse-ear cress)	268	GO:0005634; GO:0005737; GO:0006281; GO:0006355; GO:0009908; GO:0009909; GO:0030154; GO:0035267; GO:0043981; GO:0048510; GO:0090239; GO:2000028	0
TRINITY_DN10294_c0_g1_i3.p1	TRINITY_DN10294_c0_g1	Q9FH40-2	TA14B_ARATH	Transcription initiation factor TFIID subunit 14b (GAS 41-like protein) (Protein AF-9 homolog a) (TBP-associated factor 14b) (AtTAF14b)	TAF14B GAS41 YAF9A At5g45600 K2N11.8	Arabidopsis thaliana (Mouse-ear cress)	268	GO:0005634; GO:0005737; GO:0006281; GO:0006355; GO:0009908; GO:0009909; GO:0030154; GO:0035267; GO:0043981; GO:0048510; GO:0090239; GO:2000028	0
TRINITY_DN10294_c0_g1_i9.p1	TRINITY_DN10294_c0_g1	Q9FH40-2	TA14B_ARATH	Transcription initiation factor TFIID subunit 14b (GAS 41-like protein) (Protein AF-9 homolog a) (TBP-associated factor 14b) (AtTAF14b)	TAF14B GAS41 YAF9A At5g45600 K2N11.8	Arabidopsis thaliana (Mouse-ear cress)	268	GO:0005634; GO:0005737; GO:0006281; GO:0006355; GO:0009908; GO:0009909; GO:0030154; GO:0035267; GO:0043981; GO:0048510; GO:0090239; GO:2000028	0
TRINITY_DN10294_c0_g1_i10.p1	TRINITY_DN10294_c0_g1	Q9FH40-2	TA14B_ARATH	Transcription initiation factor TFIID subunit 14b (GAS 41-like protein) (Protein AF-9 homolog a) (TBP-associated factor 14b) (AtTAF14b)	TAF14B GAS41 YAF9A At5g45600 K2N11.8	Arabidopsis thaliana (Mouse-ear cress)	268	GO:0005634; GO:0005737; GO:0006281; GO:0006355; GO:0009908; GO:0009909; GO:0030154; GO:0035267; GO:0043981; GO:0048510; GO:0090239; GO:2000028	0
TRINITY_DN10296_c0_g1_i32.p1	TRINITY_DN10296_c0_g1								0
TRINITY_DN10296_c0_g1_i16.p1	TRINITY_DN10296_c0_g1								0
TRINITY_DN10296_c0_g1_i12.p2	TRINITY_DN10296_c0_g1								0
TRINITY_DN10296_c0_g1_i1.p1	TRINITY_DN10296_c0_g1								0
TRINITY_DN10297_c0_g1_i5.p1	TRINITY_DN10297_c0_g1	Q9SZE1-2	3HID1_ARATH	Probable 3-hydroxyisobutyrate dehydrogenase-like 1, mitochondrial (HIBADH-like) (EC 1.1.1.31)	At4g29120 F19B15.150	Arabidopsis thaliana (Mouse-ear cress)	334	GO:0005739; GO:0005829; GO:0006574; GO:0008442; GO:0050661; GO:0051287	0
TRINITY_DN10297_c0_g1_i4.p1	TRINITY_DN10297_c0_g1	Q9SZE1-2	3HID1_ARATH	Probable 3-hydroxyisobutyrate dehydrogenase-like 1, mitochondrial (HIBADH-like) (EC 1.1.1.31)	At4g29120 F19B15.150	Arabidopsis thaliana (Mouse-ear cress)	334	GO:0005739; GO:0005829; GO:0006574; GO:0008442; GO:0050661; GO:0051287	0
TRINITY_DN10297_c0_g1_i1.p1	TRINITY_DN10297_c0_g1	Q9SZE1-2	3HID1_ARATH	Probable 3-hydroxyisobutyrate dehydrogenase-like 1, mitochondrial (HIBADH-like) (EC 1.1.1.31)	At4g29120 F19B15.150	Arabidopsis thaliana (Mouse-ear cress)	334	GO:0005739; GO:0005829; GO:0006574; GO:0008442; GO:0050661; GO:0051287	0
TRINITY_DN10297_c0_g1_i7.p1	TRINITY_DN10297_c0_g1	Q9SZE1-2	3HID1_ARATH	Probable 3-hydroxyisobutyrate dehydrogenase-like 1, mitochondrial (HIBADH-like) (EC 1.1.1.31)	At4g29120 F19B15.150	Arabidopsis thaliana (Mouse-ear cress)	334	GO:0005739; GO:0005829; GO:0006574; GO:0008442; GO:0050661; GO:0051287	0
TRINITY_DN1030_c0_g1_i2.p1	TRINITY_DN1030_c0_g1	P34800	CCN1_ANTMA	G2/mitotic-specific cyclin-1	0	Antirrhinum majus (Garden snapdragon)	473	GO:0005634; GO:0007049; GO:0051301	0
TRINITY_DN1030_c0_g1_i4.p1	TRINITY_DN1030_c0_g1	P34800	CCN1_ANTMA	G2/mitotic-specific cyclin-1	0	Antirrhinum majus (Garden snapdragon)	473	GO:0005634; GO:0007049; GO:0051301	0
TRINITY_DN1030_c0_g1_i7.p1	TRINITY_DN1030_c0_g1	P34800	CCN1_ANTMA	G2/mitotic-specific cyclin-1	0	Antirrhinum majus (Garden snapdragon)	473	GO:0005634; GO:0007049; GO:0051301	0
TRINITY_DN1030_c0_g1_i1.p1	TRINITY_DN1030_c0_g1	Q0JIF2	CCB11_ORYSJ	Cyclin-B1-1 (G2/mitotic-specific cyclin-B1-1) (CycB1;1)	CYCB1-1 Os01g0805600 LOC_Os01g59120 P0034E02.58	Oryza sativa subsp. japonica (Rice)	449	GO:0000079; GO:0000307; GO:0005634; GO:0005737; GO:0005813; GO:0006468; GO:0016538; GO:0019901; GO:0044772; GO:0051301	0
TRINITY_DN103017_c0_g1_i1.p1	TRINITY_DN103017_c0_g1	Q8LL69	DBNBT_TAXCA	3'-N-debenzoyl-2'-deoxytaxol N-benzoyltransferase (DBTNBT) (EC 2.3.1.-)	TAX10	Taxus canadensis (Canadian yew)	441	GO:0016747; GO:0042617	0
TRINITY_DN10304_c0_g1_i1.p1	TRINITY_DN10304_c0_g1	P93755	C3H30_ARATH	Zinc finger CCCH domain-containing protein 30 (AtC3H30)	At2g41900 T6D20.20	Arabidopsis thaliana (Mouse-ear cress)	716	GO:0003677; GO:0003700; GO:0005634; GO:0005737; GO:0006355; GO:0046872	0
TRINITY_DN10305_c0_g1_i9.p1	TRINITY_DN10305_c0_g1	Q94C32	MRG1_ARATH	Protein MRG1 (MRG family protein 1) (Morf Related Gene 1)	MRG1 At4g37280 C7A10.80	Arabidopsis thaliana (Mouse-ear cress)	320	GO:0000123; GO:0006355; GO:0016573	0
TRINITY_DN10305_c0_g1_i10.p1	TRINITY_DN10305_c0_g1	Q94C32	MRG1_ARATH	Protein MRG1 (MRG family protein 1) (Morf Related Gene 1)	MRG1 At4g37280 C7A10.80	Arabidopsis thaliana (Mouse-ear cress)	320	GO:0000123; GO:0006355; GO:0016573	0
TRINITY_DN10305_c0_g1_i3.p1	TRINITY_DN10305_c0_g1	Q94C32	MRG1_ARATH	Protein MRG1 (MRG family protein 1) (Morf Related Gene 1)	MRG1 At4g37280 C7A10.80	Arabidopsis thaliana (Mouse-ear cress)	320	GO:0000123; GO:0006355; GO:0016573	0
TRINITY_DN10305_c0_g1_i12.p1	TRINITY_DN10305_c0_g1	Q94C32	MRG1_ARATH	Protein MRG1 (MRG family protein 1) (Morf Related Gene 1)	MRG1 At4g37280 C7A10.80	Arabidopsis thaliana (Mouse-ear cress)	320	GO:0000123; GO:0006355; GO:0016573	0
TRINITY_DN10305_c0_g1_i11.p1	TRINITY_DN10305_c0_g1	Q94C32	MRG1_ARATH	Protein MRG1 (MRG family protein 1) (Morf Related Gene 1)	MRG1 At4g37280 C7A10.80	Arabidopsis thaliana (Mouse-ear cress)	320	GO:0000123; GO:0006355; GO:0016573	0
TRINITY_DN103061_c0_g1_i1.p1	TRINITY_DN103061_c0_g1	F4I6M1	POLIA_ARATH	DNA polymerase I A, chloroplastic/mitochondrial (EC 2.7.7.7) (DNA polymerase PolI-like B) (AtPolI-like A) (Polymerase gamma 2) (POLGAMMA2)	POLIA At1g50840 F8A12.8	Arabidopsis thaliana (Mouse-ear cress)	1050	GO:0003677; GO:0003887; GO:0005737; GO:0005739; GO:0006261; GO:0006264; GO:0006281; GO:0008408; GO:0008409; GO:0009507; GO:0033259	0
TRINITY_DN10307_c0_g1_i1.p1	TRINITY_DN10307_c0_g1	Q8L9T5	ATL2_ARATH	RING-H2 finger protein ATL2 (EC 2.3.2.27) (Protein ARABIDOPSIS TOXICOS EN LEVADURA 2) (Protein ATL2) (RING-type E3 ubiquitin transferase ATL2)	ATL2 At3g16720 MGL6.19	Arabidopsis thaliana (Mouse-ear cress)	304	GO:0006952; GO:0010200; GO:0016021; GO:0016567; GO:0016740; GO:0046872	0
TRINITY_DN10307_c0_g1_i2.p1	TRINITY_DN10307_c0_g1	Q8L9T5	ATL2_ARATH	RING-H2 finger protein ATL2 (EC 2.3.2.27) (Protein ARABIDOPSIS TOXICOS EN LEVADURA 2) (Protein ATL2) (RING-type E3 ubiquitin transferase ATL2)	ATL2 At3g16720 MGL6.19	Arabidopsis thaliana (Mouse-ear cress)	304	GO:0006952; GO:0010200; GO:0016021; GO:0016567; GO:0016740; GO:0046872	0
TRINITY_DN1031_c0_g1_i3.p1	TRINITY_DN1031_c0_g1	Q9C801	MOS2_ARATH	Protein MOS2	MOS2 At1g33520 F10C21.16	Arabidopsis thaliana (Mouse-ear cress)	462	GO:0003723; GO:0005634; GO:0009870; GO:0042742	0
TRINITY_DN10311_c0_g1_i1.p1	TRINITY_DN10311_c0_g1	Q9SAC4	FB2_ARATH	F-box protein At1g10780	At1g10780 F20B24.20 T16B5.8	Arabidopsis thaliana (Mouse-ear cress)	418	GO:0009506	0
TRINITY_DN10313_c0_g1_i5.p1	TRINITY_DN10313_c0_g1								0
TRINITY_DN10313_c0_g1_i4.p1	TRINITY_DN10313_c0_g1								0
TRINITY_DN10313_c0_g1_i2.p1	TRINITY_DN10313_c0_g1								0
TRINITY_DN10313_c0_g1_i3.p1	TRINITY_DN10313_c0_g1								0
TRINITY_DN10316_c0_g1_i13.p1	TRINITY_DN10316_c0_g1	Q6Z8M8	SPL15_ORYSJ	Squamosa promoter-binding-like protein 15	SPL15 Os08g0513700 LOC_Os08g40260 OsJ_026806 P0711H09.27	Oryza sativa subsp. japonica (Rice)	1140	GO:0003677; GO:0005634; GO:0046872	0
TRINITY_DN10316_c0_g1_i11.p1	TRINITY_DN10316_c0_g1	Q6Z8M8	SPL15_ORYSJ	Squamosa promoter-binding-like protein 15	SPL15 Os08g0513700 LOC_Os08g40260 OsJ_026806 P0711H09.27	Oryza sativa subsp. japonica (Rice)	1140	GO:0003677; GO:0005634; GO:0046872	0
TRINITY_DN103164_c0_g1_i1.p1	TRINITY_DN103164_c0_g1								0
TRINITY_DN10318_c0_g1_i3.p1	TRINITY_DN10318_c0_g1	Q8GUK1	DGS1_ARATH	Protein DGS1, mitochondrial (Protein DGD1 SUPPRESSOR 1)	DGS1 At5g12290	Arabidopsis thaliana (Mouse-ear cress)	602	GO:0005739; GO:0005741; GO:0016021; GO:0019375; GO:0050665	0
TRINITY_DN10318_c0_g1_i5.p1	TRINITY_DN10318_c0_g1	Q8GUK1	DGS1_ARATH	Protein DGS1, mitochondrial (Protein DGD1 SUPPRESSOR 1)	DGS1 At5g12290	Arabidopsis thaliana (Mouse-ear cress)	602	GO:0005739; GO:0005741; GO:0016021; GO:0019375; GO:0050665	0
TRINITY_DN10319_c0_g1_i2.p1	TRINITY_DN10319_c0_g1	Q9SJ85	Y2474_ARATH	BTB/POZ domain-containing protein At2g04740	At2g04740 F28I8.22	Arabidopsis thaliana (Mouse-ear cress)	578	GO:0000151; GO:0005737; GO:0016567	0
TRINITY_DN10319_c0_g1_i1.p1	TRINITY_DN10319_c0_g1	Q9SJ85	Y2474_ARATH	BTB/POZ domain-containing protein At2g04740	At2g04740 F28I8.22	Arabidopsis thaliana (Mouse-ear cress)	578	GO:0000151; GO:0005737; GO:0016567	0
TRINITY_DN10320_c0_g1_i5.p1	TRINITY_DN10320_c0_g1	Q7Y0Y8-2	HDAC1_ORYSJ	Histone deacetylase 1 (OsHDAC1) (EC 3.5.1.98)	HDAC1 HDA702 Os06g0583400 LOC_Os06g38470 P0498C03.28-1	Oryza sativa subsp. japonica (Rice)	518	GO:0000118; GO:0004407; GO:0032041; GO:0045944; GO:0070822; GO:0070932; GO:0070933	0
TRINITY_DN10320_c0_g1_i1.p1	TRINITY_DN10320_c0_g1	Q7Y0Y8-2	HDAC1_ORYSJ	Histone deacetylase 1 (OsHDAC1) (EC 3.5.1.98)	HDAC1 HDA702 Os06g0583400 LOC_Os06g38470 P0498C03.28-1	Oryza sativa subsp. japonica (Rice)	518	GO:0000118; GO:0004407; GO:0032041; GO:0045944; GO:0070822; GO:0070932; GO:0070933	0
TRINITY_DN10320_c0_g1_i4.p1	TRINITY_DN10320_c0_g1	Q7Y0Y8-2	HDAC1_ORYSJ	Histone deacetylase 1 (OsHDAC1) (EC 3.5.1.98)	HDAC1 HDA702 Os06g0583400 LOC_Os06g38470 P0498C03.28-1	Oryza sativa subsp. japonica (Rice)	518	GO:0000118; GO:0004407; GO:0032041; GO:0045944; GO:0070822; GO:0070932; GO:0070933	0
TRINITY_DN10320_c0_g1_i6.p1	TRINITY_DN10320_c0_g1								0
TRINITY_DN10322_c0_g1_i1.p1	TRINITY_DN10322_c0_g1	Q9C942	CSE_ARATH	Caffeoylshikimate esterase (EC 3.1.1.-) (Lysophospholipase 2) (LysoPL2)	CSE At1g52760 F14G24.3	Arabidopsis thaliana (Mouse-ear cress)	332	GO:0003846; GO:0004622; GO:0005634; GO:0005783; GO:0005794; GO:0005886; GO:0006979; GO:0009506; GO:0009809; GO:0010043; GO:0016020; GO:0016298; GO:0016787; GO:0042542; GO:0046686; GO:0090430	0
TRINITY_DN10322_c0_g1_i7.p1	TRINITY_DN10322_c0_g1	Q9C942	CSE_ARATH	Caffeoylshikimate esterase (EC 3.1.1.-) (Lysophospholipase 2) (LysoPL2)	CSE At1g52760 F14G24.3	Arabidopsis thaliana (Mouse-ear cress)	332	GO:0003846; GO:0004622; GO:0005634; GO:0005783; GO:0005794; GO:0005886; GO:0006979; GO:0009506; GO:0009809; GO:0010043; GO:0016020; GO:0016298; GO:0016787; GO:0042542; GO:0046686; GO:0090430	0
TRINITY_DN10326_c0_g1_i3.p1	TRINITY_DN10326_c0_g1	Q8RVL2-1	DEK1_ARATH	Calpain-type cysteine protease DEK1 (EC 3.4.22.-) (Phytocalpain DEK1) (Protein DEFECTIVE KERNEL 1) (AtDEK1) (Protein EMBRYO DEFECTIVE 1275) (Protein EMBRYO DEFECTIVE 80)	DEK1 EMB1275 EMB80 At1g55350 F7A10.23	Arabidopsis thaliana (Mouse-ear cress)	2151	GO:0001558; GO:0004198; GO:0005737; GO:0005789; GO:0005887; GO:0006508; GO:0008234; GO:0009793; GO:0009934; GO:0010008; GO:0032877; GO:0042127; GO:0090392; GO:0090628; GO:0097264; GO:2000011; GO:2000014; GO:2000024	0
TRINITY_DN10326_c0_g1_i2.p1	TRINITY_DN10326_c0_g1	Q8RVL2-1	DEK1_ARATH	Calpain-type cysteine protease DEK1 (EC 3.4.22.-) (Phytocalpain DEK1) (Protein DEFECTIVE KERNEL 1) (AtDEK1) (Protein EMBRYO DEFECTIVE 1275) (Protein EMBRYO DEFECTIVE 80)	DEK1 EMB1275 EMB80 At1g55350 F7A10.23	Arabidopsis thaliana (Mouse-ear cress)	2151	GO:0001558; GO:0004198; GO:0005737; GO:0005789; GO:0005887; GO:0006508; GO:0008234; GO:0009793; GO:0009934; GO:0010008; GO:0032877; GO:0042127; GO:0090392; GO:0090628; GO:0097264; GO:2000011; GO:2000014; GO:2000024	0
TRINITY_DN10326_c0_g1_i1.p2	TRINITY_DN10326_c0_g1	Q8RVL1-2	DEK1_MAIZE	Calpain-type cysteine protease DEK1 (EC 3.4.22.-) (Phytocalpain DEK1) (Protein DEFECTIVE KERNEL 1) (ZmDEK1)	DEK1	Zea mays (Maize)	2159	GO:0001558; GO:0004198; GO:0005737; GO:0005789; GO:0005887; GO:0006508; GO:0008234; GO:0009793; GO:0009934; GO:0010008; GO:0042127; GO:0090628; GO:0097264; GO:2000011; GO:2000014; GO:2000024	0
TRINITY_DN10332_c0_g1_i7.p1	TRINITY_DN10332_c0_g1	O82179	GCSH2_ARATH	Glycine cleavage system H protein 2, mitochondrial	GDH2 At2g35120 T4C15.21	Arabidopsis thaliana (Mouse-ear cress)	156	GO:0005524; GO:0005739; GO:0005960; GO:0019464	0
TRINITY_DN10335_c0_g1_i7.p1	TRINITY_DN10335_c0_g1	Q9M7Q5-1	AI5L4_ARATH	ABSCISIC ACID-INSENSITIVE 5-like protein 4 (Abscisic acid responsive elements-binding factor 1) (ABRE-binding factor 1) (bZIP transcription factor 35) (AtbZIP35)	ABF1 BZIP35 At1g49720 F14J22.7	Arabidopsis thaliana (Mouse-ear cress)	392	GO:0003677; GO:0003700; GO:0005634; GO:0009738	0
TRINITY_DN10335_c0_g1_i1.p1	TRINITY_DN10335_c0_g1	Q9M7Q5-1	AI5L4_ARATH	ABSCISIC ACID-INSENSITIVE 5-like protein 4 (Abscisic acid responsive elements-binding factor 1) (ABRE-binding factor 1) (bZIP transcription factor 35) (AtbZIP35)	ABF1 BZIP35 At1g49720 F14J22.7	Arabidopsis thaliana (Mouse-ear cress)	392	GO:0003677; GO:0003700; GO:0005634; GO:0009738	0
TRINITY_DN10335_c0_g1_i3.p1	TRINITY_DN10335_c0_g1	Q9M7Q5-1	AI5L4_ARATH	ABSCISIC ACID-INSENSITIVE 5-like protein 4 (Abscisic acid responsive elements-binding factor 1) (ABRE-binding factor 1) (bZIP transcription factor 35) (AtbZIP35)	ABF1 BZIP35 At1g49720 F14J22.7	Arabidopsis thaliana (Mouse-ear cress)	392	GO:0003677; GO:0003700; GO:0005634; GO:0009738	0
TRINITY_DN10335_c0_g1_i9.p1	TRINITY_DN10335_c0_g1	Q9M7Q5-1	AI5L4_ARATH	ABSCISIC ACID-INSENSITIVE 5-like protein 4 (Abscisic acid responsive elements-binding factor 1) (ABRE-binding factor 1) (bZIP transcription factor 35) (AtbZIP35)	ABF1 BZIP35 At1g49720 F14J22.7	Arabidopsis thaliana (Mouse-ear cress)	392	GO:0003677; GO:0003700; GO:0005634; GO:0009738	0
TRINITY_DN10336_c0_g1_i4.p1	TRINITY_DN10336_c0_g1	K4BW79	ENOX_SOLLC	2-methylene-furan-3-one reductase (EC 1.3.1.105) (Enone oxidoreductase) (SlEO)	EO QR Solyc05g005480	Solanum lycopersicum (Tomato) (Lycopersicon esculentum)	388	GO:0008270; GO:0009507; GO:0102978	0
TRINITY_DN10336_c0_g1_i1.p1	TRINITY_DN10336_c0_g1	K4BW79	ENOX_SOLLC	2-methylene-furan-3-one reductase (EC 1.3.1.105) (Enone oxidoreductase) (SlEO)	EO QR Solyc05g005480	Solanum lycopersicum (Tomato) (Lycopersicon esculentum)	388	GO:0008270; GO:0009507; GO:0102978	0
TRINITY_DN10338_c0_g1_i15.p1	TRINITY_DN10338_c0_g1	Q5M729	ODP23_ARATH	Dihydrolipoyllysine-residue acetyltransferase component 3 of pyruvate dehydrogenase complex, mitochondrial (EC 2.3.1.12) (Dihydrolipoamide S-acetyltransferase component 3 of pyruvate dehydrogenase complex) (Pyruvate dehydrogenase complex component E2 3) (PDC-E2 3) (PDCE2 3)	At1g54220 F20D21.4	Arabidopsis thaliana (Mouse-ear cress)	539	GO:0004742; GO:0005634; GO:0005737; GO:0005739; GO:0005759; GO:0006096; GO:0016407; GO:0031405; GO:0045254	0
TRINITY_DN10338_c0_g1_i10.p1	TRINITY_DN10338_c0_g1	Q8RWN9	ODP22_ARATH	Dihydrolipoyllysine-residue acetyltransferase component 2 of pyruvate dehydrogenase complex, mitochondrial (EC 2.3.1.12) (Dihydrolipoamide S-acetyltransferase component 2 of pyruvate dehydrogenase complex) (Pyruvate dehydrogenase complex component E2 2) (PDC-E2 2) (PDCE2 2)	At3g13930 MDC16.5	Arabidopsis thaliana (Mouse-ear cress)	539	GO:0004742; GO:0005507; GO:0005737; GO:0005739; GO:0005759; GO:0005829; GO:0006096; GO:0009941; GO:0016407; GO:0031405; GO:0045254	0
TRINITY_DN10338_c0_g1_i7.p1	TRINITY_DN10338_c0_g1	Q5M729	ODP23_ARATH	Dihydrolipoyllysine-residue acetyltransferase component 3 of pyruvate dehydrogenase complex, mitochondrial (EC 2.3.1.12) (Dihydrolipoamide S-acetyltransferase component 3 of pyruvate dehydrogenase complex) (Pyruvate dehydrogenase complex component E2 3) (PDC-E2 3) (PDCE2 3)	At1g54220 F20D21.4	Arabidopsis thaliana (Mouse-ear cress)	539	GO:0004742; GO:0005634; GO:0005737; GO:0005739; GO:0005759; GO:0006096; GO:0016407; GO:0031405; GO:0045254	0
TRINITY_DN10338_c0_g1_i13.p1	TRINITY_DN10338_c0_g1	Q5M729	ODP23_ARATH	Dihydrolipoyllysine-residue acetyltransferase component 3 of pyruvate dehydrogenase complex, mitochondrial (EC 2.3.1.12) (Dihydrolipoamide S-acetyltransferase component 3 of pyruvate dehydrogenase complex) (Pyruvate dehydrogenase complex component E2 3) (PDC-E2 3) (PDCE2 3)	At1g54220 F20D21.4	Arabidopsis thaliana (Mouse-ear cress)	539	GO:0004742; GO:0005634; GO:0005737; GO:0005739; GO:0005759; GO:0006096; GO:0016407; GO:0031405; GO:0045254	0
TRINITY_DN10338_c0_g1_i12.p1	TRINITY_DN10338_c0_g1	Q5M729	ODP23_ARATH	Dihydrolipoyllysine-residue acetyltransferase component 3 of pyruvate dehydrogenase complex, mitochondrial (EC 2.3.1.12) (Dihydrolipoamide S-acetyltransferase component 3 of pyruvate dehydrogenase complex) (Pyruvate dehydrogenase complex component E2 3) (PDC-E2 3) (PDCE2 3)	At1g54220 F20D21.4	Arabidopsis thaliana (Mouse-ear cress)	539	GO:0004742; GO:0005634; GO:0005737; GO:0005739; GO:0005759; GO:0006096; GO:0016407; GO:0031405; GO:0045254	0
TRINITY_DN10338_c0_g1_i6.p1	TRINITY_DN10338_c0_g1	Q8RWN9	ODP22_ARATH	Dihydrolipoyllysine-residue acetyltransferase component 2 of pyruvate dehydrogenase complex, mitochondrial (EC 2.3.1.12) (Dihydrolipoamide S-acetyltransferase component 2 of pyruvate dehydrogenase complex) (Pyruvate dehydrogenase complex component E2 2) (PDC-E2 2) (PDCE2 2)	At3g13930 MDC16.5	Arabidopsis thaliana (Mouse-ear cress)	539	GO:0004742; GO:0005507; GO:0005737; GO:0005739; GO:0005759; GO:0005829; GO:0006096; GO:0009941; GO:0016407; GO:0031405; GO:0045254	0
TRINITY_DN10338_c0_g1_i14.p1	TRINITY_DN10338_c0_g1	Q8RWN9	ODP22_ARATH	Dihydrolipoyllysine-residue acetyltransferase component 2 of pyruvate dehydrogenase complex, mitochondrial (EC 2.3.1.12) (Dihydrolipoamide S-acetyltransferase component 2 of pyruvate dehydrogenase complex) (Pyruvate dehydrogenase complex component E2 2) (PDC-E2 2) (PDCE2 2)	At3g13930 MDC16.5	Arabidopsis thaliana (Mouse-ear cress)	539	GO:0004742; GO:0005507; GO:0005737; GO:0005739; GO:0005759; GO:0005829; GO:0006096; GO:0009941; GO:0016407; GO:0031405; GO:0045254	0
TRINITY_DN1034_c0_g1_i1.p1	TRINITY_DN1034_c0_g1	Q9LU44	SF1_ARATH	Splicing factor-like protein 1 (AtSF1) (SF1 homolog protein)	SF1 At5g51300 MWD22.25	Arabidopsis thaliana (Mouse-ear cress)	804	GO:0000398; GO:0003723; GO:0005634; GO:0005654; GO:0005681; GO:0005730; GO:0008270; GO:0008380; GO:0009737; GO:0009738; GO:0045131	0
TRINITY_DN1034_c0_g1_i5.p1	TRINITY_DN1034_c0_g1	Q9LU44	SF1_ARATH	Splicing factor-like protein 1 (AtSF1) (SF1 homolog protein)	SF1 At5g51300 MWD22.25	Arabidopsis thaliana (Mouse-ear cress)	804	GO:0000398; GO:0003723; GO:0005634; GO:0005654; GO:0005681; GO:0005730; GO:0008270; GO:0008380; GO:0009737; GO:0009738; GO:0045131	0
TRINITY_DN1034_c0_g1_i4.p1	TRINITY_DN1034_c0_g1	Q9LU44	SF1_ARATH	Splicing factor-like protein 1 (AtSF1) (SF1 homolog protein)	SF1 At5g51300 MWD22.25	Arabidopsis thaliana (Mouse-ear cress)	804	GO:0000398; GO:0003723; GO:0005634; GO:0005654; GO:0005681; GO:0005730; GO:0008270; GO:0008380; GO:0009737; GO:0009738; GO:0045131	0
TRINITY_DN1034_c0_g1_i2.p1	TRINITY_DN1034_c0_g1	Q9LU44	SF1_ARATH	Splicing factor-like protein 1 (AtSF1) (SF1 homolog protein)	SF1 At5g51300 MWD22.25	Arabidopsis thaliana (Mouse-ear cress)	804	GO:0000398; GO:0003723; GO:0005634; GO:0005654; GO:0005681; GO:0005730; GO:0008270; GO:0008380; GO:0009737; GO:0009738; GO:0045131	0
TRINITY_DN10348_c0_g1_i7.p1	TRINITY_DN10348_c0_g1	Q9ZT42-2	RHF2A_ARATH	E3 ubiquitin-protein ligase RHF2A (EC 2.3.2.27) (RING-H2 finger F2a) (RING-H2 zinc finger protein RHF2a) (RING-type E3 ubiquitin transferase RHF2A)	RHF2A At5g22000 T6G21.110	Arabidopsis thaliana (Mouse-ear cress)	375	GO:0004842; GO:0005886; GO:0009561; GO:0046872; GO:0051603; GO:0051726; GO:0055046	0
TRINITY_DN10348_c0_g1_i5.p1	TRINITY_DN10348_c0_g1	Q9ZT42-2	RHF2A_ARATH	E3 ubiquitin-protein ligase RHF2A (EC 2.3.2.27) (RING-H2 finger F2a) (RING-H2 zinc finger protein RHF2a) (RING-type E3 ubiquitin transferase RHF2A)	RHF2A At5g22000 T6G21.110	Arabidopsis thaliana (Mouse-ear cress)	375	GO:0004842; GO:0005886; GO:0009561; GO:0046872; GO:0051603; GO:0051726; GO:0055046	0
TRINITY_DN10348_c0_g1_i3.p1	TRINITY_DN10348_c0_g1	Q9ZT42-2	RHF2A_ARATH	E3 ubiquitin-protein ligase RHF2A (EC 2.3.2.27) (RING-H2 finger F2a) (RING-H2 zinc finger protein RHF2a) (RING-type E3 ubiquitin transferase RHF2A)	RHF2A At5g22000 T6G21.110	Arabidopsis thaliana (Mouse-ear cress)	375	GO:0004842; GO:0005886; GO:0009561; GO:0046872; GO:0051603; GO:0051726; GO:0055046	0
TRINITY_DN10348_c0_g1_i1.p1	TRINITY_DN10348_c0_g1	Q9ZT42-2	RHF2A_ARATH	E3 ubiquitin-protein ligase RHF2A (EC 2.3.2.27) (RING-H2 finger F2a) (RING-H2 zinc finger protein RHF2a) (RING-type E3 ubiquitin transferase RHF2A)	RHF2A At5g22000 T6G21.110	Arabidopsis thaliana (Mouse-ear cress)	375	GO:0004842; GO:0005886; GO:0009561; GO:0046872; GO:0051603; GO:0051726; GO:0055046	0
TRINITY_DN10348_c0_g1_i8.p1	TRINITY_DN10348_c0_g1	Q9ZT42-2	RHF2A_ARATH	E3 ubiquitin-protein ligase RHF2A (EC 2.3.2.27) (RING-H2 finger F2a) (RING-H2 zinc finger protein RHF2a) (RING-type E3 ubiquitin transferase RHF2A)	RHF2A At5g22000 T6G21.110	Arabidopsis thaliana (Mouse-ear cress)	375	GO:0004842; GO:0005886; GO:0009561; GO:0046872; GO:0051603; GO:0051726; GO:0055046	0
TRINITY_DN10348_c0_g1_i6.p1	TRINITY_DN10348_c0_g1	Q9ZT42-2	RHF2A_ARATH	E3 ubiquitin-protein ligase RHF2A (EC 2.3.2.27) (RING-H2 finger F2a) (RING-H2 zinc finger protein RHF2a) (RING-type E3 ubiquitin transferase RHF2A)	RHF2A At5g22000 T6G21.110	Arabidopsis thaliana (Mouse-ear cress)	375	GO:0004842; GO:0005886; GO:0009561; GO:0046872; GO:0051603; GO:0051726; GO:0055046	0
TRINITY_DN103499_c0_g1_i4.p1	TRINITY_DN103499_c0_g1	Q8W1K8	MUT11_CHLRE	Protein Mut11 (Mut11p)	Mut11	Chlamydomonas reinhardtii (Chlamydomonas smithii)	370	GO:0005634	0
TRINITY_DN10351_c0_g1_i1.p1	TRINITY_DN10351_c0_g1	A8IXB8	ASNA2_CHLRE	ATPase ARSA2 (Cr-ArsA2) (EC 3.6.-.-) (Arsenical pump-driving ATPase 2) (Arsenite-stimulated ATPase 2)	ARSA2 CHLREDRAFT_102612	Chlamydomonas reinhardtii (Chlamydomonas smithii)	362	GO:0005524; GO:0005783; GO:0005829; GO:0016887; GO:0043621; GO:0048767; GO:0071816	0
TRINITY_DN10353_c0_g1_i10.p1	TRINITY_DN10353_c0_g1	Q94G86	ALL9_OLEEU	Glucan endo-1,3-beta-D-glucosidase (EC 3.2.1.39) (Major pollen allergen Ole e 9) (allergen Ole e 9)	OLE9	Olea europaea (Common olive)	460	GO:0005576; GO:0006076; GO:0042803; GO:0042973	0
TRINITY_DN10353_c0_g1_i6.p1	TRINITY_DN10353_c0_g1	Q94G86	ALL9_OLEEU	Glucan endo-1,3-beta-D-glucosidase (EC 3.2.1.39) (Major pollen allergen Ole e 9) (allergen Ole e 9)	OLE9	Olea europaea (Common olive)	460	GO:0005576; GO:0006076; GO:0042803; GO:0042973	0
TRINITY_DN10353_c0_g1_i11.p1	TRINITY_DN10353_c0_g1	Q94G86	ALL9_OLEEU	Glucan endo-1,3-beta-D-glucosidase (EC 3.2.1.39) (Major pollen allergen Ole e 9) (allergen Ole e 9)	OLE9	Olea europaea (Common olive)	460	GO:0005576; GO:0006076; GO:0042803; GO:0042973	0
TRINITY_DN103543_c0_g1_i1.p1	TRINITY_DN103543_c0_g1	O04203	HSPR2_ARATH	Nematode resistance protein-like HSPRO2 (AKINbetagamma-interacting protein 2) (Ortholog of sugar beet HS1 PRO-1 protein 2) (Protein Hs1pro-2)	HSPRO2 At2g40000 T28M21.16	Arabidopsis thaliana (Mouse-ear cress)	435	GO:0005737; GO:0006979; GO:0009751; GO:0009816; GO:0019441; GO:0020037; GO:0046872; GO:0071456	0
TRINITY_DN10355_c0_g1_i2.p1	TRINITY_DN10355_c0_g1	Q9LYK6	APRF1_ARATH	Protein ANTHESIS POMOTING FACTOR 1	APRF1 At5g14530 T15N1.20	Arabidopsis thaliana (Mouse-ear cress)	330	GO:0003682; GO:0005634; GO:0009908; GO:0016571; GO:0048188; GO:0048510; GO:0048586; GO:0080008; GO:0080182	0
TRINITY_DN10357_c0_g1_i27.p1	TRINITY_DN10357_c0_g1	Q8GXJ1-1	HDA15_ARATH	Histone deacetylase 15 (EC 3.5.1.98)	HDA15 At3g18520 MYF24_23	Arabidopsis thaliana (Mouse-ear cress)	552	GO:0005634; GO:0032041; GO:0046872	0
TRINITY_DN10357_c0_g1_i13.p1	TRINITY_DN10357_c0_g1	Q8GXJ1-1	HDA15_ARATH	Histone deacetylase 15 (EC 3.5.1.98)	HDA15 At3g18520 MYF24_23	Arabidopsis thaliana (Mouse-ear cress)	552	GO:0005634; GO:0032041; GO:0046872	0
TRINITY_DN10357_c0_g1_i23.p1	TRINITY_DN10357_c0_g1	Q8GXJ1-1	HDA15_ARATH	Histone deacetylase 15 (EC 3.5.1.98)	HDA15 At3g18520 MYF24_23	Arabidopsis thaliana (Mouse-ear cress)	552	GO:0005634; GO:0032041; GO:0046872	0
TRINITY_DN10357_c0_g1_i4.p1	TRINITY_DN10357_c0_g1	Q8GXJ1-1	HDA15_ARATH	Histone deacetylase 15 (EC 3.5.1.98)	HDA15 At3g18520 MYF24_23	Arabidopsis thaliana (Mouse-ear cress)	552	GO:0005634; GO:0032041; GO:0046872	0
TRINITY_DN10358_c0_g1_i2.p1	TRINITY_DN10358_c0_g1	Q0IXP9	AARE1_ORYSJ	Acylamino-acid-releasing enzyme 1 (AARE1) (EC 3.4.19.1)	Os10g0415600 LOC_Os10g28020 OsJ_31520	Oryza sativa subsp. japonica (Rice)	775	GO:0004252; GO:0005737	0
TRINITY_DN10358_c0_g1_i1.p1	TRINITY_DN10358_c0_g1	Q0IXP9	AARE1_ORYSJ	Acylamino-acid-releasing enzyme 1 (AARE1) (EC 3.4.19.1)	Os10g0415600 LOC_Os10g28020 OsJ_31520	Oryza sativa subsp. japonica (Rice)	775	GO:0004252; GO:0005737	0
TRINITY_DN10358_c0_g1_i4.p1	TRINITY_DN10358_c0_g1	Q0IXP9	AARE1_ORYSJ	Acylamino-acid-releasing enzyme 1 (AARE1) (EC 3.4.19.1)	Os10g0415600 LOC_Os10g28020 OsJ_31520	Oryza sativa subsp. japonica (Rice)	775	GO:0004252; GO:0005737	0
TRINITY_DN10359_c0_g1_i5.p1	TRINITY_DN10359_c0_g1								0
TRINITY_DN10359_c0_g1_i7.p1	TRINITY_DN10359_c0_g1								0
TRINITY_DN10359_c0_g1_i1.p2	TRINITY_DN10359_c0_g1								0
TRINITY_DN10359_c0_g1_i8.p2	TRINITY_DN10359_c0_g1								0
TRINITY_DN10359_c0_g1_i4.p1	TRINITY_DN10359_c0_g1								0
TRINITY_DN10362_c0_g1_i3.p1	TRINITY_DN10362_c0_g1								0
TRINITY_DN10362_c0_g1_i7.p1	TRINITY_DN10362_c0_g1								0
TRINITY_DN10363_c0_g1_i8.p1	TRINITY_DN10363_c0_g1	Q653H7	ARFR_ORYSJ	Auxin response factor 18 (OsARF10)	ARF18 ARF10 Os06g0685700 LOC_Os06g47150 P0009H10.43 P0623A10.1	Oryza sativa subsp. japonica (Rice)	700	GO:0003677; GO:0005634; GO:0006355; GO:0009734	0
TRINITY_DN10363_c0_g1_i1.p1	TRINITY_DN10363_c0_g1	Q653H7	ARFR_ORYSJ	Auxin response factor 18 (OsARF10)	ARF18 ARF10 Os06g0685700 LOC_Os06g47150 P0009H10.43 P0623A10.1	Oryza sativa subsp. japonica (Rice)	700	GO:0003677; GO:0005634; GO:0006355; GO:0009734	0
TRINITY_DN10363_c0_g1_i11.p1	TRINITY_DN10363_c0_g1	Q653H7	ARFR_ORYSJ	Auxin response factor 18 (OsARF10)	ARF18 ARF10 Os06g0685700 LOC_Os06g47150 P0009H10.43 P0623A10.1	Oryza sativa subsp. japonica (Rice)	700	GO:0003677; GO:0005634; GO:0006355; GO:0009734	0
TRINITY_DN10363_c0_g1_i3.p1	TRINITY_DN10363_c0_g1	Q653H7	ARFR_ORYSJ	Auxin response factor 18 (OsARF10)	ARF18 ARF10 Os06g0685700 LOC_Os06g47150 P0009H10.43 P0623A10.1	Oryza sativa subsp. japonica (Rice)	700	GO:0003677; GO:0005634; GO:0006355; GO:0009734	0
TRINITY_DN10363_c0_g1_i2.p1	TRINITY_DN10363_c0_g1	Q653H7	ARFR_ORYSJ	Auxin response factor 18 (OsARF10)	ARF18 ARF10 Os06g0685700 LOC_Os06g47150 P0009H10.43 P0623A10.1	Oryza sativa subsp. japonica (Rice)	700	GO:0003677; GO:0005634; GO:0006355; GO:0009734	0
TRINITY_DN10363_c0_g1_i7.p2	TRINITY_DN10363_c0_g1	Q653H7	ARFR_ORYSJ	Auxin response factor 18 (OsARF10)	ARF18 ARF10 Os06g0685700 LOC_Os06g47150 P0009H10.43 P0623A10.1	Oryza sativa subsp. japonica (Rice)	700	GO:0003677; GO:0005634; GO:0006355; GO:0009734	0
TRINITY_DN10363_c0_g1_i5.p1	TRINITY_DN10363_c0_g1								0
TRINITY_DN1037_c0_g1_i6.p1	TRINITY_DN1037_c0_g1	Q9M8Z5	NSN1_ARATH	Guanine nucleotide-binding protein-like NSN1 (Nucleolar GTP-binding protein NSN1) (DAR GTPase 4) (Protein nucleostemin-like 1)	NSN1 DGP4 At3g07050 F17A9.21	Arabidopsis thaliana (Mouse-ear cress)	582	GO:0005525; GO:0005730; GO:0009506; GO:0010077; GO:0045604; GO:0045892; GO:0045995; GO:0048444; GO:0048825; GO:2000024	0
TRINITY_DN1037_c0_g1_i2.p1	TRINITY_DN1037_c0_g1	Q9M8Z5	NSN1_ARATH	Guanine nucleotide-binding protein-like NSN1 (Nucleolar GTP-binding protein NSN1) (DAR GTPase 4) (Protein nucleostemin-like 1)	NSN1 DGP4 At3g07050 F17A9.21	Arabidopsis thaliana (Mouse-ear cress)	582	GO:0005525; GO:0005730; GO:0009506; GO:0010077; GO:0045604; GO:0045892; GO:0045995; GO:0048444; GO:0048825; GO:2000024	0
TRINITY_DN1037_c0_g1_i3.p1	TRINITY_DN1037_c0_g1	Q9M8Z5	NSN1_ARATH	Guanine nucleotide-binding protein-like NSN1 (Nucleolar GTP-binding protein NSN1) (DAR GTPase 4) (Protein nucleostemin-like 1)	NSN1 DGP4 At3g07050 F17A9.21	Arabidopsis thaliana (Mouse-ear cress)	582	GO:0005525; GO:0005730; GO:0009506; GO:0010077; GO:0045604; GO:0045892; GO:0045995; GO:0048444; GO:0048825; GO:2000024	0
TRINITY_DN103701_c0_g1_i2.p1	TRINITY_DN103701_c0_g1	Q8RXK8-2	SYIM_ARATH	Isoleucine--tRNA ligase, chloroplastic/mitochondrial (EC 6.1.1.5) (Isoleucyl-tRNA synthetase) (IleRS) (Protein OVULE ABORTION 2)	OVA2 At5g49030 K19E20.18	Arabidopsis thaliana (Mouse-ear cress)	1093	GO:0000049; GO:0002161; GO:0004822; GO:0005524; GO:0005739; GO:0006428; GO:0009507; GO:0009570; GO:0032543; GO:0046872; GO:0048481	0
TRINITY_DN10371_c0_g1_i5.p1	TRINITY_DN10371_c0_g1	Q9FJN9	PABN2_ARATH	Polyadenylate-binding protein 2 (AtPabN2) (AtPabN3) (Poly(A)-binding protein 2) (Nuclear poly(A)-binding protein 2) (Poly(A)-binding protein II) (PABII)	PABN2 At5g65260 MQN23.20	Arabidopsis thaliana (Mouse-ear cress)	220	GO:0003723; GO:0005737; GO:0016607	0
TRINITY_DN10371_c0_g1_i3.p1	TRINITY_DN10371_c0_g1								0
TRINITY_DN10371_c0_g1_i4.p1	TRINITY_DN10371_c0_g1								0
TRINITY_DN10371_c0_g1_i2.p1	TRINITY_DN10371_c0_g1	Q9FJN9	PABN2_ARATH	Polyadenylate-binding protein 2 (AtPabN2) (AtPabN3) (Poly(A)-binding protein 2) (Nuclear poly(A)-binding protein 2) (Poly(A)-binding protein II) (PABII)	PABN2 At5g65260 MQN23.20	Arabidopsis thaliana (Mouse-ear cress)	220	GO:0003723; GO:0005737; GO:0016607	0
TRINITY_DN10372_c0_g1_i1.p1	TRINITY_DN10372_c0_g1	Q6WUC2	7OMT_PAPSO	(R,S)-reticuline 7-O-methyltransferase (7OMT) (EC 2.1.1.291)	7OMT PSOMT1	Papaver somniferum (Opium poppy)	355	GO:0008171; GO:0009821; GO:0032259; GO:0042802; GO:0046983; GO:0102917; GO:0102918	0
TRINITY_DN10372_c0_g1_i3.p1	TRINITY_DN10372_c0_g1	Q6WUC2	7OMT_PAPSO	(R,S)-reticuline 7-O-methyltransferase (7OMT) (EC 2.1.1.291)	7OMT PSOMT1	Papaver somniferum (Opium poppy)	355	GO:0008171; GO:0009821; GO:0032259; GO:0042802; GO:0046983; GO:0102917; GO:0102918	0
TRINITY_DN10372_c0_g1_i4.p1	TRINITY_DN10372_c0_g1	Q6WUC1	6OMT_PAPSO	(RS)-norcoclaurine 6-O-methyltransferase (Ps6OMT) (EC 2.1.1.128)	6OMT PSOMT2	Papaver somniferum (Opium poppy)	346	GO:0008171; GO:0009821; GO:0030786; GO:0032259; GO:0042802; GO:0046983	0
TRINITY_DN10375_c0_g1_i12.p1	TRINITY_DN10375_c0_g1	Q8L716	U2A2B_ARATH	Splicing factor U2af large subunit B (U2 auxiliary factor 65 kDa subunit B) (U2 small nuclear ribonucleoprotein auxiliary factor large subunit B) (U2 snRNP auxiliary factor large subunit B)	U2AF65B At1g60900 T7P1.5	Arabidopsis thaliana (Mouse-ear cress)	589	GO:0000243; GO:0000398; GO:0005634; GO:0008187; GO:0009737; GO:0016607; GO:0030628; GO:0071004; GO:0089701	0
TRINITY_DN10375_c0_g1_i16.p1	TRINITY_DN10375_c0_g1	Q8L716	U2A2B_ARATH	Splicing factor U2af large subunit B (U2 auxiliary factor 65 kDa subunit B) (U2 small nuclear ribonucleoprotein auxiliary factor large subunit B) (U2 snRNP auxiliary factor large subunit B)	U2AF65B At1g60900 T7P1.5	Arabidopsis thaliana (Mouse-ear cress)	589	GO:0000243; GO:0000398; GO:0005634; GO:0008187; GO:0009737; GO:0016607; GO:0030628; GO:0071004; GO:0089701	0
TRINITY_DN10376_c0_g1_i3.p1	TRINITY_DN10376_c0_g1	Q9SD85	F3PH_ARATH	Flavonoid 3'-monooxygenase (EC 1.14.14.82) (Cytochrome P450 75B1) (Flavonoid 3'-hydroxylase) (AtF3'H) (Protein TRANSPARENT TESTA 7)	CYP75B1 F3'H TT7 At5g07990 F13G24.190	Arabidopsis thaliana (Mouse-ear cress)	513	GO:0005506; GO:0005789; GO:0009733; GO:0009813; GO:0016020; GO:0016021; GO:0016709; GO:0016711; GO:0020037	0
TRINITY_DN10376_c0_g1_i1.p1	TRINITY_DN10376_c0_g1	Q96581	C75A4_GENTR	Flavonoid 3',5'-hydroxylase (F3'5'H) (EC 1.14.14.81) (Cytochrome P450 75A4)	CYP75A4	Gentiana triflora (Clustered gentian)	516	GO:0005506; GO:0009718; GO:0020037; GO:0033772	0
TRINITY_DN10376_c2_g1_i3.p1	TRINITY_DN10376_c2_g1	P48419	C75A3_PETHY	Flavonoid 3',5'-hydroxylase 2 (F3'5'H) (EC 1.14.14.81) (CYPLXXVA3) (Cytochrome P450 75A3)	CYP75A3 HF2	Petunia hybrida (Petunia)	508	GO:0005506; GO:0005783; GO:0009718; GO:0020037; GO:0033772	0
TRINITY_DN10376_c2_g1_i4.p1	TRINITY_DN10376_c2_g1	P48419	C75A3_PETHY	Flavonoid 3',5'-hydroxylase 2 (F3'5'H) (EC 1.14.14.81) (CYPLXXVA3) (Cytochrome P450 75A3)	CYP75A3 HF2	Petunia hybrida (Petunia)	508	GO:0005506; GO:0005783; GO:0009718; GO:0020037; GO:0033772	0
TRINITY_DN1038_c0_g1_i1.p1	TRINITY_DN1038_c0_g1	Q9S9T7	VP282_ARATH	Vacuolar protein sorting-associated protein 28 homolog 2	VPS28-2 At4g05000 T32N4.6	Arabidopsis thaliana (Mouse-ear cress)	210	GO:0000813; GO:0005829; GO:0043328; GO:0044877	0
TRINITY_DN10381_c0_g1_i2.p1	TRINITY_DN10381_c0_g1								0
TRINITY_DN10381_c0_g1_i1.p1	TRINITY_DN10381_c0_g1								0
TRINITY_DN103818_c0_g1_i1.p1	TRINITY_DN103818_c0_g1								0
TRINITY_DN10385_c0_g1_i1.p1	TRINITY_DN10385_c0_g1								0
TRINITY_DN10385_c0_g1_i10.p1	TRINITY_DN10385_c0_g1								0
TRINITY_DN103872_c0_g1_i1.p1	TRINITY_DN103872_c0_g1	Q9LU77	PIN2_ARATH	Auxin efflux carrier component 2 (AtPIN2) (Auxin efflux carrier AGR) (Ethylene-insensitive root 1) (AtEIR1) (Polar-auxin-transport efflux component AGR1) (Protein AGRAVITROPIC 1) (AtAGR1) (Protein WAVY 6)	PIN2 AGR AGR1 EIR1 WAV6 At5g57090 MUL3.3	Arabidopsis thaliana (Mouse-ear cress)	647	GO:0000323; GO:0001666; GO:0005783; GO:0005886; GO:0009723; GO:0009733; GO:0009734; GO:0009749; GO:0009921; GO:0009925; GO:0009926; GO:0009958; GO:0010252; GO:0010315; GO:0010329; GO:0016021	0
TRINITY_DN103884_c0_g1_i1.p1	TRINITY_DN103884_c0_g1	Q9LY03	IRK_ARATH	Probable LRR receptor-like serine/threonine-protein kinase IRK (EC 2.7.11.1) (Inflorescence and root apices receptor-like kinase)	IRK At3g56370 T5P19.20	Arabidopsis thaliana (Mouse-ear cress)	964	GO:0004672; GO:0005524; GO:0005886; GO:0016021	0
TRINITY_DN10389_c0_g1_i2.p1	TRINITY_DN10389_c0_g1	P93472	DIM_PEA	Delta(24)-sterol reductase (EC 1.3.1.72) (Cell elongation protein diminuto)	DIM LKB	Pisum sativum (Garden pea)	567	GO:0005516; GO:0016021; GO:0050614; GO:0071949	0
TRINITY_DN10389_c0_g1_i1.p1	TRINITY_DN10389_c0_g1	P93472	DIM_PEA	Delta(24)-sterol reductase (EC 1.3.1.72) (Cell elongation protein diminuto)	DIM LKB	Pisum sativum (Garden pea)	567	GO:0005516; GO:0016021; GO:0050614; GO:0071949	0
TRINITY_DN10393_c0_g1_i2.p1	TRINITY_DN10393_c0_g1								0
TRINITY_DN10393_c0_g1_i1.p1	TRINITY_DN10393_c0_g1								0
TRINITY_DN10395_c0_g1_i20.p1	TRINITY_DN10395_c0_g1	Q9SJT1-2	SAE2_ARATH	SUMO-activating enzyme subunit 2 (EC 2.3.2.-) (Protein EMBRYO DEFECTIVE 2764) (Ubiquitin-like 1-activating enzyme E1B)	SAE2 EMB2764 At2g21470 F3K23.23	Arabidopsis thaliana (Mouse-ear cress)	700	GO:0005524; GO:0005634; GO:0005737; GO:0005829; GO:0009506; GO:0009793; GO:0016740; GO:0016925; GO:0019948; GO:0031510; GO:0032446; GO:0046872	0
TRINITY_DN10395_c0_g1_i13.p1	TRINITY_DN10395_c0_g1	Q9SJT1-2	SAE2_ARATH	SUMO-activating enzyme subunit 2 (EC 2.3.2.-) (Protein EMBRYO DEFECTIVE 2764) (Ubiquitin-like 1-activating enzyme E1B)	SAE2 EMB2764 At2g21470 F3K23.23	Arabidopsis thaliana (Mouse-ear cress)	700	GO:0005524; GO:0005634; GO:0005737; GO:0005829; GO:0009506; GO:0009793; GO:0016740; GO:0016925; GO:0019948; GO:0031510; GO:0032446; GO:0046872	0
TRINITY_DN10395_c0_g1_i24.p1	TRINITY_DN10395_c0_g1	Q9SJT1-2	SAE2_ARATH	SUMO-activating enzyme subunit 2 (EC 2.3.2.-) (Protein EMBRYO DEFECTIVE 2764) (Ubiquitin-like 1-activating enzyme E1B)	SAE2 EMB2764 At2g21470 F3K23.23	Arabidopsis thaliana (Mouse-ear cress)	700	GO:0005524; GO:0005634; GO:0005737; GO:0005829; GO:0009506; GO:0009793; GO:0016740; GO:0016925; GO:0019948; GO:0031510; GO:0032446; GO:0046872	0
TRINITY_DN10395_c0_g1_i10.p1	TRINITY_DN10395_c0_g1	Q9SJT1-2	SAE2_ARATH	SUMO-activating enzyme subunit 2 (EC 2.3.2.-) (Protein EMBRYO DEFECTIVE 2764) (Ubiquitin-like 1-activating enzyme E1B)	SAE2 EMB2764 At2g21470 F3K23.23	Arabidopsis thaliana (Mouse-ear cress)	700	GO:0005524; GO:0005634; GO:0005737; GO:0005829; GO:0009506; GO:0009793; GO:0016740; GO:0016925; GO:0019948; GO:0031510; GO:0032446; GO:0046872	0
TRINITY_DN10395_c0_g1_i3.p1	TRINITY_DN10395_c0_g1	Q9SJT1-2	SAE2_ARATH	SUMO-activating enzyme subunit 2 (EC 2.3.2.-) (Protein EMBRYO DEFECTIVE 2764) (Ubiquitin-like 1-activating enzyme E1B)	SAE2 EMB2764 At2g21470 F3K23.23	Arabidopsis thaliana (Mouse-ear cress)	700	GO:0005524; GO:0005634; GO:0005737; GO:0005829; GO:0009506; GO:0009793; GO:0016740; GO:0016925; GO:0019948; GO:0031510; GO:0032446; GO:0046872	0
TRINITY_DN10395_c0_g1_i19.p1	TRINITY_DN10395_c0_g1	Q9SJT1-2	SAE2_ARATH	SUMO-activating enzyme subunit 2 (EC 2.3.2.-) (Protein EMBRYO DEFECTIVE 2764) (Ubiquitin-like 1-activating enzyme E1B)	SAE2 EMB2764 At2g21470 F3K23.23	Arabidopsis thaliana (Mouse-ear cress)	700	GO:0005524; GO:0005634; GO:0005737; GO:0005829; GO:0009506; GO:0009793; GO:0016740; GO:0016925; GO:0019948; GO:0031510; GO:0032446; GO:0046872	0
TRINITY_DN10397_c0_g1_i1.p1	TRINITY_DN10397_c0_g1	F4IV99	CHR5_ARATH	Protein CHROMATIN REMODELING 5 (AtCHR5) (EC 3.6.4.-)	CHR5 At2g13370	Arabidopsis thaliana (Mouse-ear cress)	1724	GO:0003677; GO:0004386; GO:0005524; GO:0005634; GO:0006325; GO:0009506	0
TRINITY_DN10397_c0_g1_i15.p1	TRINITY_DN10397_c0_g1	F4IV99	CHR5_ARATH	Protein CHROMATIN REMODELING 5 (AtCHR5) (EC 3.6.4.-)	CHR5 At2g13370	Arabidopsis thaliana (Mouse-ear cress)	1724	GO:0003677; GO:0004386; GO:0005524; GO:0005634; GO:0006325; GO:0009506	0
TRINITY_DN10397_c0_g1_i16.p1	TRINITY_DN10397_c0_g1	F4IV99	CHR5_ARATH	Protein CHROMATIN REMODELING 5 (AtCHR5) (EC 3.6.4.-)	CHR5 At2g13370	Arabidopsis thaliana (Mouse-ear cress)	1724	GO:0003677; GO:0004386; GO:0005524; GO:0005634; GO:0006325; GO:0009506	0
TRINITY_DN10398_c0_g1_i8.p1	TRINITY_DN10398_c0_g1	O65717	CNGC1_ARATH	Cyclic nucleotide-gated ion channel 1 (AtCNGC1) (Cyclic nucleotide- and calmodulin-regulated ion channel 1)	CNGC1 At5g53130 MFH8.6	Arabidopsis thaliana (Mouse-ear cress)	716	GO:0005216; GO:0005516; GO:0005886; GO:0016021; GO:0030552; GO:0030553	0
TRINITY_DN10398_c0_g1_i1.p1	TRINITY_DN10398_c0_g1	O65717	CNGC1_ARATH	Cyclic nucleotide-gated ion channel 1 (AtCNGC1) (Cyclic nucleotide- and calmodulin-regulated ion channel 1)	CNGC1 At5g53130 MFH8.6	Arabidopsis thaliana (Mouse-ear cress)	716	GO:0005216; GO:0005516; GO:0005886; GO:0016021; GO:0030552; GO:0030553	0
TRINITY_DN10398_c0_g1_i7.p1	TRINITY_DN10398_c0_g1	Q9FXH6	CNGC8_ARATH	Putative cyclic nucleotide-gated ion channel 8 (Cyclic nucleotide- and calmodulin-regulated ion channel 8)	CNGC8 At1g19780 F14P1.12 F6F9.17	Arabidopsis thaliana (Mouse-ear cress)	753	GO:0005216; GO:0005516; GO:0005886; GO:0009860; GO:0016021; GO:0030552; GO:0030553	0
TRINITY_DN10398_c0_g1_i5.p1	TRINITY_DN10398_c0_g1	Q8RWS9-2	CNGC5_ARATH	Probable cyclic nucleotide-gated ion channel 5 (AtCNGC5) (Cyclic nucleotide- and calmodulin-regulated ion channel 5)	CNGC5 At5g57940 MTI20.20	Arabidopsis thaliana (Mouse-ear cress)	717	GO:0005223; GO:0005262; GO:0005516; GO:0005886; GO:0016021; GO:0030552; GO:0030553	0
TRINITY_DN10399_c0_g1_i5.p1	TRINITY_DN10399_c0_g1								0
TRINITY_DN10399_c0_g1_i8.p1	TRINITY_DN10399_c0_g1								0
TRINITY_DN10399_c0_g1_i4.p1	TRINITY_DN10399_c0_g1								0
TRINITY_DN10399_c0_g1_i3.p1	TRINITY_DN10399_c0_g1								0
TRINITY_DN10399_c0_g1_i6.p1	TRINITY_DN10399_c0_g1								0
TRINITY_DN10401_c0_g1_i1.p1	TRINITY_DN10401_c0_g1	Q75IR6	ALFL1_ORYSJ	PHD finger protein ALFIN-LIKE 1	Os05g0163100 LOC_Os05g07040 OsJ_17228 OSJNBb0099P06.7	Oryza sativa subsp. japonica (Rice)	258	GO:0005634; GO:0006325; GO:0006355; GO:0042393; GO:0046872	0
TRINITY_DN10401_c0_g1_i2.p1	TRINITY_DN10401_c0_g1	Q75IR6	ALFL1_ORYSJ	PHD finger protein ALFIN-LIKE 1	Os05g0163100 LOC_Os05g07040 OsJ_17228 OSJNBb0099P06.7	Oryza sativa subsp. japonica (Rice)	258	GO:0005634; GO:0006325; GO:0006355; GO:0042393; GO:0046872	0
TRINITY_DN10408_c0_g1_i8.p1	TRINITY_DN10408_c0_g1	Q94AI4-2	METL1_ARATH	N6-adenosine-methyltransferase non-catalytic subunit MTB (Methyltransferase-like protein 1) (Protein EMBRYO DEFECTIVE 1691) (Protein METTL14 homolog)	MTB EMB1691 At4g09980 T5L19.110	Arabidopsis thaliana (Mouse-ear cress)	775	GO:0003723; GO:0005829; GO:0008168; GO:0009793; GO:0016607; GO:0080009	0
TRINITY_DN10408_c0_g1_i1.p1	TRINITY_DN10408_c0_g1	Q94AI4-2	METL1_ARATH	N6-adenosine-methyltransferase non-catalytic subunit MTB (Methyltransferase-like protein 1) (Protein EMBRYO DEFECTIVE 1691) (Protein METTL14 homolog)	MTB EMB1691 At4g09980 T5L19.110	Arabidopsis thaliana (Mouse-ear cress)	775	GO:0003723; GO:0005829; GO:0008168; GO:0009793; GO:0016607; GO:0080009	0
TRINITY_DN10408_c0_g1_i5.p1	TRINITY_DN10408_c0_g1	Q94AI4-2	METL1_ARATH	N6-adenosine-methyltransferase non-catalytic subunit MTB (Methyltransferase-like protein 1) (Protein EMBRYO DEFECTIVE 1691) (Protein METTL14 homolog)	MTB EMB1691 At4g09980 T5L19.110	Arabidopsis thaliana (Mouse-ear cress)	775	GO:0003723; GO:0005829; GO:0008168; GO:0009793; GO:0016607; GO:0080009	0
TRINITY_DN10408_c0_g1_i9.p1	TRINITY_DN10408_c0_g1	Q94AI4-2	METL1_ARATH	N6-adenosine-methyltransferase non-catalytic subunit MTB (Methyltransferase-like protein 1) (Protein EMBRYO DEFECTIVE 1691) (Protein METTL14 homolog)	MTB EMB1691 At4g09980 T5L19.110	Arabidopsis thaliana (Mouse-ear cress)	775	GO:0003723; GO:0005829; GO:0008168; GO:0009793; GO:0016607; GO:0080009	0
TRINITY_DN10408_c0_g1_i7.p1	TRINITY_DN10408_c0_g1	Q94AI4-2	METL1_ARATH	N6-adenosine-methyltransferase non-catalytic subunit MTB (Methyltransferase-like protein 1) (Protein EMBRYO DEFECTIVE 1691) (Protein METTL14 homolog)	MTB EMB1691 At4g09980 T5L19.110	Arabidopsis thaliana (Mouse-ear cress)	775	GO:0003723; GO:0005829; GO:0008168; GO:0009793; GO:0016607; GO:0080009	0
TRINITY_DN10409_c0_g1_i10.p1	TRINITY_DN10409_c0_g1								0
TRINITY_DN10409_c0_g1_i5.p1	TRINITY_DN10409_c0_g1								0
TRINITY_DN10409_c0_g1_i1.p1	TRINITY_DN10409_c0_g1								0
TRINITY_DN10409_c0_g1_i4.p1	TRINITY_DN10409_c0_g1								0
TRINITY_DN10414_c0_g1_i2.p1	TRINITY_DN10414_c0_g1	F4K0J3	KN4C_ARATH	Kinesin-like protein KIN-4C (AtKINESIN-4C)	KIN4C At5g60930 MSL3.5	Arabidopsis thaliana (Mouse-ear cress)	1300	GO:0003777; GO:0005524; GO:0005871; GO:0005874; GO:0007018; GO:0007052; GO:0008017; GO:0009506; GO:0016887; GO:0071555	0
TRINITY_DN104169_c0_g1_i10.p1	TRINITY_DN104169_c0_g1	Q9LUR0	CNDH2_ARATH	Condensin-2 complex subunit H2 (Chromosome-associated protein H2) (AtCAP-H2) (Non-SMC condensin II complex subunit H2) (Protein HYPERSENSITIVE TO EXCESS BORON 2) (Hypersensitive to excess B 2)	CAPH2 HEB2 At3g16730 MGL6.20	Arabidopsis thaliana (Mouse-ear cress)	683	GO:0000793; GO:0000796; GO:0003682; GO:0005634; GO:0005730; GO:0010032; GO:0045739; GO:0051276; GO:0051306; GO:2001022	0
TRINITY_DN104169_c0_g1_i15.p1	TRINITY_DN104169_c0_g1	Q9LUR0	CNDH2_ARATH	Condensin-2 complex subunit H2 (Chromosome-associated protein H2) (AtCAP-H2) (Non-SMC condensin II complex subunit H2) (Protein HYPERSENSITIVE TO EXCESS BORON 2) (Hypersensitive to excess B 2)	CAPH2 HEB2 At3g16730 MGL6.20	Arabidopsis thaliana (Mouse-ear cress)	683	GO:0000793; GO:0000796; GO:0003682; GO:0005634; GO:0005730; GO:0010032; GO:0045739; GO:0051276; GO:0051306; GO:2001022	0
TRINITY_DN104169_c0_g1_i17.p1	TRINITY_DN104169_c0_g1	Q9LUR0	CNDH2_ARATH	Condensin-2 complex subunit H2 (Chromosome-associated protein H2) (AtCAP-H2) (Non-SMC condensin II complex subunit H2) (Protein HYPERSENSITIVE TO EXCESS BORON 2) (Hypersensitive to excess B 2)	CAPH2 HEB2 At3g16730 MGL6.20	Arabidopsis thaliana (Mouse-ear cress)	683	GO:0000793; GO:0000796; GO:0003682; GO:0005634; GO:0005730; GO:0010032; GO:0045739; GO:0051276; GO:0051306; GO:2001022	0
TRINITY_DN104169_c0_g1_i2.p1	TRINITY_DN104169_c0_g1	Q9LUR0	CNDH2_ARATH	Condensin-2 complex subunit H2 (Chromosome-associated protein H2) (AtCAP-H2) (Non-SMC condensin II complex subunit H2) (Protein HYPERSENSITIVE TO EXCESS BORON 2) (Hypersensitive to excess B 2)	CAPH2 HEB2 At3g16730 MGL6.20	Arabidopsis thaliana (Mouse-ear cress)	683	GO:0000793; GO:0000796; GO:0003682; GO:0005634; GO:0005730; GO:0010032; GO:0045739; GO:0051276; GO:0051306; GO:2001022	0
TRINITY_DN104169_c0_g1_i14.p1	TRINITY_DN104169_c0_g1	Q9LUR0	CNDH2_ARATH	Condensin-2 complex subunit H2 (Chromosome-associated protein H2) (AtCAP-H2) (Non-SMC condensin II complex subunit H2) (Protein HYPERSENSITIVE TO EXCESS BORON 2) (Hypersensitive to excess B 2)	CAPH2 HEB2 At3g16730 MGL6.20	Arabidopsis thaliana (Mouse-ear cress)	683	GO:0000793; GO:0000796; GO:0003682; GO:0005634; GO:0005730; GO:0010032; GO:0045739; GO:0051276; GO:0051306; GO:2001022	0
TRINITY_DN104169_c0_g1_i8.p1	TRINITY_DN104169_c0_g1	Q9LUR0	CNDH2_ARATH	Condensin-2 complex subunit H2 (Chromosome-associated protein H2) (AtCAP-H2) (Non-SMC condensin II complex subunit H2) (Protein HYPERSENSITIVE TO EXCESS BORON 2) (Hypersensitive to excess B 2)	CAPH2 HEB2 At3g16730 MGL6.20	Arabidopsis thaliana (Mouse-ear cress)	683	GO:0000793; GO:0000796; GO:0003682; GO:0005634; GO:0005730; GO:0010032; GO:0045739; GO:0051276; GO:0051306; GO:2001022	0
TRINITY_DN1042_c0_g1_i5.p1	TRINITY_DN1042_c0_g1	Q9SII8	DSK2B_ARATH	Ubiquitin domain-containing protein DSK2b	DSK2B At2g17200 T23A1.6	Arabidopsis thaliana (Mouse-ear cress)	551	GO:0005634; GO:0005739; GO:0005829; GO:0006511; GO:0031593	0
TRINITY_DN1042_c0_g1_i1.p1	TRINITY_DN1042_c0_g1	Q9SII8	DSK2B_ARATH	Ubiquitin domain-containing protein DSK2b	DSK2B At2g17200 T23A1.6	Arabidopsis thaliana (Mouse-ear cress)	551	GO:0005634; GO:0005739; GO:0005829; GO:0006511; GO:0031593	0
TRINITY_DN1042_c0_g1_i7.p1	TRINITY_DN1042_c0_g1	Q9SII8	DSK2B_ARATH	Ubiquitin domain-containing protein DSK2b	DSK2B At2g17200 T23A1.6	Arabidopsis thaliana (Mouse-ear cress)	551	GO:0005634; GO:0005739; GO:0005829; GO:0006511; GO:0031593	0
TRINITY_DN1042_c0_g1_i2.p1	TRINITY_DN1042_c0_g1	Q9SII8	DSK2B_ARATH	Ubiquitin domain-containing protein DSK2b	DSK2B At2g17200 T23A1.6	Arabidopsis thaliana (Mouse-ear cress)	551	GO:0005634; GO:0005739; GO:0005829; GO:0006511; GO:0031593	0
TRINITY_DN1042_c0_g1_i4.p1	TRINITY_DN1042_c0_g1	Q9SII8	DSK2B_ARATH	Ubiquitin domain-containing protein DSK2b	DSK2B At2g17200 T23A1.6	Arabidopsis thaliana (Mouse-ear cress)	551	GO:0005634; GO:0005739; GO:0005829; GO:0006511; GO:0031593	0
TRINITY_DN1042_c0_g1_i3.p1	TRINITY_DN1042_c0_g1	Q9SII8	DSK2B_ARATH	Ubiquitin domain-containing protein DSK2b	DSK2B At2g17200 T23A1.6	Arabidopsis thaliana (Mouse-ear cress)	551	GO:0005634; GO:0005739; GO:0005829; GO:0006511; GO:0031593	0
TRINITY_DN10420_c0_g1_i3.p1	TRINITY_DN10420_c0_g1	F4IAE9	Y1591_ARATH	ATPase family AAA domain-containing protein At1g05910	At1g05910 T20M3.19	Arabidopsis thaliana (Mouse-ear cress)	1210	GO:0003682; GO:0005524; GO:0005634; GO:0016887; GO:0031936; GO:0042393; GO:0045944; GO:0080111	0
TRINITY_DN10420_c0_g1_i2.p1	TRINITY_DN10420_c0_g1	F4IAE9	Y1591_ARATH	ATPase family AAA domain-containing protein At1g05910	At1g05910 T20M3.19	Arabidopsis thaliana (Mouse-ear cress)	1210	GO:0003682; GO:0005524; GO:0005634; GO:0016887; GO:0031936; GO:0042393; GO:0045944; GO:0080111	0
TRINITY_DN10420_c0_g1_i1.p1	TRINITY_DN10420_c0_g1	F4IAE9	Y1591_ARATH	ATPase family AAA domain-containing protein At1g05910	At1g05910 T20M3.19	Arabidopsis thaliana (Mouse-ear cress)	1210	GO:0003682; GO:0005524; GO:0005634; GO:0016887; GO:0031936; GO:0042393; GO:0045944; GO:0080111	0
TRINITY_DN10420_c0_g1_i5.p1	TRINITY_DN10420_c0_g1	F4IAE9	Y1591_ARATH	ATPase family AAA domain-containing protein At1g05910	At1g05910 T20M3.19	Arabidopsis thaliana (Mouse-ear cress)	1210	GO:0003682; GO:0005524; GO:0005634; GO:0016887; GO:0031936; GO:0042393; GO:0045944; GO:0080111	0
TRINITY_DN10426_c0_g1_i1.p1	TRINITY_DN10426_c0_g1	Q9ASQ2	MAMYB_ARATH	Transcription factor MAMYB (Membrane-anchored MYB)	MAMYB At5g45420 MFC19.9	Arabidopsis thaliana (Mouse-ear cress)	309	GO:0003677; GO:0005634; GO:0005783; GO:0005789; GO:0005886; GO:0016021; GO:0048767	0
TRINITY_DN10426_c0_g1_i2.p1	TRINITY_DN10426_c0_g1	Q9ASQ2	MAMYB_ARATH	Transcription factor MAMYB (Membrane-anchored MYB)	MAMYB At5g45420 MFC19.9	Arabidopsis thaliana (Mouse-ear cress)	309	GO:0003677; GO:0005634; GO:0005783; GO:0005789; GO:0005886; GO:0016021; GO:0048767	0
TRINITY_DN10429_c0_g1_i2.p1	TRINITY_DN10429_c0_g1	Q9LHF1	LRX4_ARATH	Leucine-rich repeat extensin-like protein 4 (AtLRX4) (LRR/EXTENSIN4) (Cell wall hydroxyproline-rich glycoprotein)	LRX4 At3g24480 MXP5.6	Arabidopsis thaliana (Mouse-ear cress)	494	GO:0005199; GO:0005576; GO:0005618; GO:0009505; GO:0009506; GO:0071555	0
TRINITY_DN10429_c0_g1_i6.p1	TRINITY_DN10429_c0_g1	Q9LHF1	LRX4_ARATH	Leucine-rich repeat extensin-like protein 4 (AtLRX4) (LRR/EXTENSIN4) (Cell wall hydroxyproline-rich glycoprotein)	LRX4 At3g24480 MXP5.6	Arabidopsis thaliana (Mouse-ear cress)	494	GO:0005199; GO:0005576; GO:0005618; GO:0009505; GO:0009506; GO:0071555	0
TRINITY_DN10429_c0_g1_i10.p1	TRINITY_DN10429_c0_g1	Q9LHF1	LRX4_ARATH	Leucine-rich repeat extensin-like protein 4 (AtLRX4) (LRR/EXTENSIN4) (Cell wall hydroxyproline-rich glycoprotein)	LRX4 At3g24480 MXP5.6	Arabidopsis thaliana (Mouse-ear cress)	494	GO:0005199; GO:0005576; GO:0005618; GO:0009505; GO:0009506; GO:0071555	0
TRINITY_DN10429_c0_g1_i9.p1	TRINITY_DN10429_c0_g1	Q9LHF1	LRX4_ARATH	Leucine-rich repeat extensin-like protein 4 (AtLRX4) (LRR/EXTENSIN4) (Cell wall hydroxyproline-rich glycoprotein)	LRX4 At3g24480 MXP5.6	Arabidopsis thaliana (Mouse-ear cress)	494	GO:0005199; GO:0005576; GO:0005618; GO:0009505; GO:0009506; GO:0071555	0
TRINITY_DN10429_c0_g1_i3.p1	TRINITY_DN10429_c0_g1	Q9SNC6	PUB13_ARATH	U-box domain-containing protein 13 (EC 2.3.2.27) (Plant U-box protein 13) (RING-type E3 ubiquitin transferase PUB13)	PUB13 At3g46510 F12A12.30	Arabidopsis thaliana (Mouse-ear cress)	660	GO:0004842; GO:0005634; GO:0005737; GO:0005829; GO:0007166; GO:0016567; GO:0042742; GO:0043066; GO:0050777; GO:0070696; GO:2000028	0
TRINITY_DN10429_c0_g1_i8.p1	TRINITY_DN10429_c0_g1	Q9SNC6	PUB13_ARATH	U-box domain-containing protein 13 (EC 2.3.2.27) (Plant U-box protein 13) (RING-type E3 ubiquitin transferase PUB13)	PUB13 At3g46510 F12A12.30	Arabidopsis thaliana (Mouse-ear cress)	660	GO:0004842; GO:0005634; GO:0005737; GO:0005829; GO:0007166; GO:0016567; GO:0042742; GO:0043066; GO:0050777; GO:0070696; GO:2000028	0
TRINITY_DN10429_c0_g1_i1.p1	TRINITY_DN10429_c0_g1	Q9SNC6	PUB13_ARATH	U-box domain-containing protein 13 (EC 2.3.2.27) (Plant U-box protein 13) (RING-type E3 ubiquitin transferase PUB13)	PUB13 At3g46510 F12A12.30	Arabidopsis thaliana (Mouse-ear cress)	660	GO:0004842; GO:0005634; GO:0005737; GO:0005829; GO:0007166; GO:0016567; GO:0042742; GO:0043066; GO:0050777; GO:0070696; GO:2000028	0
TRINITY_DN1043_c0_g1_i1.p1	TRINITY_DN1043_c0_g1	O81030	GGLO5_ARATH	L-gulonolactone oxidase 5 (AtGulLO5) (EC 1.1.3.8)	GULLO5 At2g46740 F19D11.2	Arabidopsis thaliana (Mouse-ear cress)	590	GO:0003885; GO:0005618; GO:0016020; GO:0019853; GO:0050105; GO:0071949	0
TRINITY_DN1043_c1_g1_i2.p1	TRINITY_DN1043_c1_g1	O81032	GGLO6_ARATH	Probable L-gulonolactone oxidase 6 (AtGulLO6) (EC 1.1.3.8)	GULLO6 At2g46760 F19D11.4	Arabidopsis thaliana (Mouse-ear cress)	603	GO:0003885; GO:0016020; GO:0019853; GO:0050105; GO:0071949	1
TRINITY_DN1043_c1_g1_i1.p1	TRINITY_DN1043_c1_g1	O81032	GGLO6_ARATH	Probable L-gulonolactone oxidase 6 (AtGulLO6) (EC 1.1.3.8)	GULLO6 At2g46760 F19D11.4	Arabidopsis thaliana (Mouse-ear cress)	603	GO:0003885; GO:0016020; GO:0019853; GO:0050105; GO:0071949	1
TRINITY_DN10431_c0_g1_i3.p1	TRINITY_DN10431_c0_g1	Q8S8T4-1	UXS4_ARATH	UDP-glucuronic acid decarboxylase 4 (EC 4.1.1.35) (UDP-XYL synthase 4) (UDP-glucuronate decarboxylase 4) (UGD) (UXS-4)	UXS4 At2g47650 T30B22.31	Arabidopsis thaliana (Mouse-ear cress)	443	GO:0005737; GO:0016021; GO:0032580; GO:0033320; GO:0042732; GO:0048040; GO:0070403	0
TRINITY_DN10431_c0_g1_i6.p1	TRINITY_DN10431_c0_g1	Q8S8T4-1	UXS4_ARATH	UDP-glucuronic acid decarboxylase 4 (EC 4.1.1.35) (UDP-XYL synthase 4) (UDP-glucuronate decarboxylase 4) (UGD) (UXS-4)	UXS4 At2g47650 T30B22.31	Arabidopsis thaliana (Mouse-ear cress)	443	GO:0005737; GO:0016021; GO:0032580; GO:0033320; GO:0042732; GO:0048040; GO:0070403	0
TRINITY_DN10435_c0_g1_i2.p1	TRINITY_DN10435_c0_g1								0
TRINITY_DN10435_c0_g1_i1.p1	TRINITY_DN10435_c0_g1								0
TRINITY_DN10435_c0_g1_i5.p1	TRINITY_DN10435_c0_g1								0
TRINITY_DN10439_c0_g1_i1.p1	TRINITY_DN10439_c0_g1	Q9C8Z4-1	HEAT1_ARATH	Uncharacterized protein At3g06530	At3g06530 F5E6.14	Arabidopsis thaliana (Mouse-ear cress)	2197	GO:0000462; GO:0030515; GO:0030686; GO:0032040; GO:0034455; GO:0045943	0
TRINITY_DN10439_c0_g1_i14.p1	TRINITY_DN10439_c0_g1	Q9C8Z4-1	HEAT1_ARATH	Uncharacterized protein At3g06530	At3g06530 F5E6.14	Arabidopsis thaliana (Mouse-ear cress)	2197	GO:0000462; GO:0030515; GO:0030686; GO:0032040; GO:0034455; GO:0045943	0
TRINITY_DN10439_c0_g1_i15.p1	TRINITY_DN10439_c0_g1	Q9C8Z4-1	HEAT1_ARATH	Uncharacterized protein At3g06530	At3g06530 F5E6.14	Arabidopsis thaliana (Mouse-ear cress)	2197	GO:0000462; GO:0030515; GO:0030686; GO:0032040; GO:0034455; GO:0045943	0
TRINITY_DN10439_c0_g1_i19.p1	TRINITY_DN10439_c0_g1	Q9C8Z4-1	HEAT1_ARATH	Uncharacterized protein At3g06530	At3g06530 F5E6.14	Arabidopsis thaliana (Mouse-ear cress)	2197	GO:0000462; GO:0030515; GO:0030686; GO:0032040; GO:0034455; GO:0045943	0
TRINITY_DN10439_c0_g1_i12.p1	TRINITY_DN10439_c0_g1	Q9C8Z4-1	HEAT1_ARATH	Uncharacterized protein At3g06530	At3g06530 F5E6.14	Arabidopsis thaliana (Mouse-ear cress)	2197	GO:0000462; GO:0030515; GO:0030686; GO:0032040; GO:0034455; GO:0045943	0
TRINITY_DN10439_c0_g1_i5.p1	TRINITY_DN10439_c0_g1	Q9C8Z4-1	HEAT1_ARATH	Uncharacterized protein At3g06530	At3g06530 F5E6.14	Arabidopsis thaliana (Mouse-ear cress)	2197	GO:0000462; GO:0030515; GO:0030686; GO:0032040; GO:0034455; GO:0045943	0
TRINITY_DN10442_c0_g1_i3.p1	TRINITY_DN10442_c0_g1	Q9M367-3	BECN1_ARATH	Beclin-1-like protein (AtBECLIN 1) (Autophagy protein 6) (AtATG6) (Protein VPS30 homolog) (AtVPS30)	ATG6 VPS30 At3g61710 F15G16.100	Arabidopsis thaliana (Mouse-ear cress)	517	GO:0000045; GO:0000407; GO:0005856; GO:0006623; GO:0006995; GO:0009846; GO:0019898; GO:0032258; GO:0034271; GO:0034272; GO:0045324; GO:0050832	0
TRINITY_DN10442_c0_g1_i6.p1	TRINITY_DN10442_c0_g1	Q9M367-3	BECN1_ARATH	Beclin-1-like protein (AtBECLIN 1) (Autophagy protein 6) (AtATG6) (Protein VPS30 homolog) (AtVPS30)	ATG6 VPS30 At3g61710 F15G16.100	Arabidopsis thaliana (Mouse-ear cress)	517	GO:0000045; GO:0000407; GO:0005856; GO:0006623; GO:0006995; GO:0009846; GO:0019898; GO:0032258; GO:0034271; GO:0034272; GO:0045324; GO:0050832	0
TRINITY_DN10442_c0_g1_i4.p1	TRINITY_DN10442_c0_g1	Q9M367-3	BECN1_ARATH	Beclin-1-like protein (AtBECLIN 1) (Autophagy protein 6) (AtATG6) (Protein VPS30 homolog) (AtVPS30)	ATG6 VPS30 At3g61710 F15G16.100	Arabidopsis thaliana (Mouse-ear cress)	517	GO:0000045; GO:0000407; GO:0005856; GO:0006623; GO:0006995; GO:0009846; GO:0019898; GO:0032258; GO:0034271; GO:0034272; GO:0045324; GO:0050832	0
TRINITY_DN10442_c0_g1_i2.p1	TRINITY_DN10442_c0_g1	Q9M367-3	BECN1_ARATH	Beclin-1-like protein (AtBECLIN 1) (Autophagy protein 6) (AtATG6) (Protein VPS30 homolog) (AtVPS30)	ATG6 VPS30 At3g61710 F15G16.100	Arabidopsis thaliana (Mouse-ear cress)	517	GO:0000045; GO:0000407; GO:0005856; GO:0006623; GO:0006995; GO:0009846; GO:0019898; GO:0032258; GO:0034271; GO:0034272; GO:0045324; GO:0050832	0
TRINITY_DN10442_c0_g1_i1.p1	TRINITY_DN10442_c0_g1	Q9M367-3	BECN1_ARATH	Beclin-1-like protein (AtBECLIN 1) (Autophagy protein 6) (AtATG6) (Protein VPS30 homolog) (AtVPS30)	ATG6 VPS30 At3g61710 F15G16.100	Arabidopsis thaliana (Mouse-ear cress)	517	GO:0000045; GO:0000407; GO:0005856; GO:0006623; GO:0006995; GO:0009846; GO:0019898; GO:0032258; GO:0034271; GO:0034272; GO:0045324; GO:0050832	0
TRINITY_DN10444_c0_g1_i4.p1	TRINITY_DN10444_c0_g1	Q0JAA0	P2C44_ORYSJ	Probable protein phosphatase 2C 44 (OsPP2C44) (EC 3.1.3.16)	Os04g0609600 LOC_Os04g52000 OsJ_16105 OSJNBa0085I10.2	Oryza sativa subsp. japonica (Rice)	321	GO:0004722; GO:0004724; GO:0046872	0
TRINITY_DN10444_c0_g1_i6.p1	TRINITY_DN10444_c0_g1	Q0JAA0	P2C44_ORYSJ	Probable protein phosphatase 2C 44 (OsPP2C44) (EC 3.1.3.16)	Os04g0609600 LOC_Os04g52000 OsJ_16105 OSJNBa0085I10.2	Oryza sativa subsp. japonica (Rice)	321	GO:0004722; GO:0004724; GO:0046872	0
TRINITY_DN10444_c0_g1_i9.p1	TRINITY_DN10444_c0_g1	Q0JAA0	P2C44_ORYSJ	Probable protein phosphatase 2C 44 (OsPP2C44) (EC 3.1.3.16)	Os04g0609600 LOC_Os04g52000 OsJ_16105 OSJNBa0085I10.2	Oryza sativa subsp. japonica (Rice)	321	GO:0004722; GO:0004724; GO:0046872	0
TRINITY_DN10445_c0_g1_i5.p1	TRINITY_DN10445_c0_g1	O22151-1	GOS12_ARATH	Golgi SNAP receptor complex member 1-2 (Golgi SNARE 12 protein) (AtGOS12)	GOS12 At2g45200 F4L23.29	Arabidopsis thaliana (Mouse-ear cress)	257	GO:0000139; GO:0005484; GO:0005768; GO:0005773; GO:0005789; GO:0005794; GO:0005797; GO:0005801; GO:0005802; GO:0005829; GO:0006888; GO:0006906; GO:0009737; GO:0015031; GO:0016021; GO:0031201; GO:0048209	0
TRINITY_DN10445_c0_g1_i7.p1	TRINITY_DN10445_c0_g1	O22151-1	GOS12_ARATH	Golgi SNAP receptor complex member 1-2 (Golgi SNARE 12 protein) (AtGOS12)	GOS12 At2g45200 F4L23.29	Arabidopsis thaliana (Mouse-ear cress)	257	GO:0000139; GO:0005484; GO:0005768; GO:0005773; GO:0005789; GO:0005794; GO:0005797; GO:0005801; GO:0005802; GO:0005829; GO:0006888; GO:0006906; GO:0009737; GO:0015031; GO:0016021; GO:0031201; GO:0048209	0
TRINITY_DN10445_c0_g1_i6.p1	TRINITY_DN10445_c0_g1	O22151-1	GOS12_ARATH	Golgi SNAP receptor complex member 1-2 (Golgi SNARE 12 protein) (AtGOS12)	GOS12 At2g45200 F4L23.29	Arabidopsis thaliana (Mouse-ear cress)	257	GO:0000139; GO:0005484; GO:0005768; GO:0005773; GO:0005789; GO:0005794; GO:0005797; GO:0005801; GO:0005802; GO:0005829; GO:0006888; GO:0006906; GO:0009737; GO:0015031; GO:0016021; GO:0031201; GO:0048209	0
TRINITY_DN10445_c0_g1_i2.p1	TRINITY_DN10445_c0_g1	O22151-1	GOS12_ARATH	Golgi SNAP receptor complex member 1-2 (Golgi SNARE 12 protein) (AtGOS12)	GOS12 At2g45200 F4L23.29	Arabidopsis thaliana (Mouse-ear cress)	257	GO:0000139; GO:0005484; GO:0005768; GO:0005773; GO:0005789; GO:0005794; GO:0005797; GO:0005801; GO:0005802; GO:0005829; GO:0006888; GO:0006906; GO:0009737; GO:0015031; GO:0016021; GO:0031201; GO:0048209	0
TRINITY_DN10445_c0_g1_i1.p1	TRINITY_DN10445_c0_g1	O22151-1	GOS12_ARATH	Golgi SNAP receptor complex member 1-2 (Golgi SNARE 12 protein) (AtGOS12)	GOS12 At2g45200 F4L23.29	Arabidopsis thaliana (Mouse-ear cress)	257	GO:0000139; GO:0005484; GO:0005768; GO:0005773; GO:0005789; GO:0005794; GO:0005797; GO:0005801; GO:0005802; GO:0005829; GO:0006888; GO:0006906; GO:0009737; GO:0015031; GO:0016021; GO:0031201; GO:0048209	0
TRINITY_DN10445_c0_g1_i3.p1	TRINITY_DN10445_c0_g1	O22151-1	GOS12_ARATH	Golgi SNAP receptor complex member 1-2 (Golgi SNARE 12 protein) (AtGOS12)	GOS12 At2g45200 F4L23.29	Arabidopsis thaliana (Mouse-ear cress)	257	GO:0000139; GO:0005484; GO:0005768; GO:0005773; GO:0005789; GO:0005794; GO:0005797; GO:0005801; GO:0005802; GO:0005829; GO:0006888; GO:0006906; GO:0009737; GO:0015031; GO:0016021; GO:0031201; GO:0048209	0
TRINITY_DN10448_c0_g1_i9.p1	TRINITY_DN10448_c0_g1	Q7XQU7	P2C41_ORYSJ	Probable protein phosphatase 2C 41 (OsPP2C41) (EC 3.1.3.16)	Os04g0452000 Os04g0451900 LOC_Os04g37904 OsJ_014406 OSJNBa0086B14.22/OSJNBa0086B14.21	Oryza sativa subsp. japonica (Rice)	284	GO:0004722; GO:0004724; GO:0046872	0
TRINITY_DN10448_c0_g1_i6.p1	TRINITY_DN10448_c0_g1	Q7XQU7	P2C41_ORYSJ	Probable protein phosphatase 2C 41 (OsPP2C41) (EC 3.1.3.16)	Os04g0452000 Os04g0451900 LOC_Os04g37904 OsJ_014406 OSJNBa0086B14.22/OSJNBa0086B14.21	Oryza sativa subsp. japonica (Rice)	284	GO:0004722; GO:0004724; GO:0046872	0
TRINITY_DN10448_c0_g1_i7.p1	TRINITY_DN10448_c0_g1	Q7XQU7	P2C41_ORYSJ	Probable protein phosphatase 2C 41 (OsPP2C41) (EC 3.1.3.16)	Os04g0452000 Os04g0451900 LOC_Os04g37904 OsJ_014406 OSJNBa0086B14.22/OSJNBa0086B14.21	Oryza sativa subsp. japonica (Rice)	284	GO:0004722; GO:0004724; GO:0046872	0
TRINITY_DN10448_c0_g1_i10.p1	TRINITY_DN10448_c0_g1	Q7XQU7	P2C41_ORYSJ	Probable protein phosphatase 2C 41 (OsPP2C41) (EC 3.1.3.16)	Os04g0452000 Os04g0451900 LOC_Os04g37904 OsJ_014406 OSJNBa0086B14.22/OSJNBa0086B14.21	Oryza sativa subsp. japonica (Rice)	284	GO:0004722; GO:0004724; GO:0046872	0
TRINITY_DN10449_c0_g1_i1.p1	TRINITY_DN10449_c0_g1	O82162	EYA_ARATH	Eyes absent homolog (AtEYA) (EC 3.1.3.48)	EYA At2g35320	Arabidopsis thaliana (Mouse-ear cress)	307	GO:0004725; GO:0005634; GO:0006470; GO:0007275; GO:0016576; GO:0030154; GO:0030946; GO:0045739; GO:0046872; GO:0048856	0
TRINITY_DN10449_c0_g1_i3.p1	TRINITY_DN10449_c0_g1	O82162	EYA_ARATH	Eyes absent homolog (AtEYA) (EC 3.1.3.48)	EYA At2g35320	Arabidopsis thaliana (Mouse-ear cress)	307	GO:0004725; GO:0005634; GO:0006470; GO:0007275; GO:0016576; GO:0030154; GO:0030946; GO:0045739; GO:0046872; GO:0048856	0
TRINITY_DN104492_c0_g1_i3.p1	TRINITY_DN104492_c0_g1								0
TRINITY_DN104492_c0_g1_i2.p1	TRINITY_DN104492_c0_g1								0
TRINITY_DN1045_c0_g1_i3.p1	TRINITY_DN1045_c0_g1	Q9C827-1	COB22_ARATH	Coatomer subunit beta'-2 (Beta'-coat protein 2) (Beta'-COP 2)	At1g52360 F19K6.16	Arabidopsis thaliana (Mouse-ear cress)	926	GO:0000139; GO:0005198; GO:0006886; GO:0006888; GO:0006890; GO:0006891; GO:0030126	0
TRINITY_DN1045_c0_g1_i4.p1	TRINITY_DN1045_c0_g1	Q5VQ78	COB21_ORYSJ	Coatomer subunit beta'-1 (Beta'-coat protein 1) (Beta'-COP 1)	Os06g0143900 LOC_Os06g05180 OSJNBa0007O20.8-1	Oryza sativa subsp. japonica (Rice)	907	GO:0000139; GO:0005198; GO:0006886; GO:0006888; GO:0006890; GO:0006891; GO:0030126	0
TRINITY_DN1045_c0_g1_i5.p1	TRINITY_DN1045_c0_g1	Q5VQ78	COB21_ORYSJ	Coatomer subunit beta'-1 (Beta'-coat protein 1) (Beta'-COP 1)	Os06g0143900 LOC_Os06g05180 OSJNBa0007O20.8-1	Oryza sativa subsp. japonica (Rice)	907	GO:0000139; GO:0005198; GO:0006886; GO:0006888; GO:0006890; GO:0006891; GO:0030126	0
TRINITY_DN1045_c0_g1_i2.p1	TRINITY_DN1045_c0_g1	Q9C827-1	COB22_ARATH	Coatomer subunit beta'-2 (Beta'-coat protein 2) (Beta'-COP 2)	At1g52360 F19K6.16	Arabidopsis thaliana (Mouse-ear cress)	926	GO:0000139; GO:0005198; GO:0006886; GO:0006888; GO:0006890; GO:0006891; GO:0030126	0
TRINITY_DN10451_c0_g1_i10.p1	TRINITY_DN10451_c0_g1	A9TF79	SRK2A_PHYPA	Serine/threonine-protein kinase SRK2A (EC 2.7.11.1) (SNF1-related kinase 2A) (PpSnRK2A)	SRK2A PHYPADRAFT_194508	Physcomitrella patens subsp. patens (Moss)	349	GO:0004674; GO:0005524	0
TRINITY_DN10451_c0_g1_i4.p1	TRINITY_DN10451_c0_g1	Q7XQP4	SAPK7_ORYSJ	Serine/threonine-protein kinase SAPK7 (EC 2.7.11.1) (Osmotic stress/abscisic acid-activated protein kinase 7) (RK4 kinase) (stress-activated protein kinase 7) (OsSAPK7)	SAPK7 RK4 Os04g0432000 LOC_Os04g35240 OsJ_14855 OSJNBa0084A10.12	Oryza sativa subsp. japonica (Rice)	359	GO:0004674; GO:0005524; GO:0005634; GO:0005737; GO:0006468; GO:0009738; GO:0035556; GO:0042742	0
TRINITY_DN10451_c0_g1_i9.p1	TRINITY_DN10451_c0_g1	Q7XQP4	SAPK7_ORYSJ	Serine/threonine-protein kinase SAPK7 (EC 2.7.11.1) (Osmotic stress/abscisic acid-activated protein kinase 7) (RK4 kinase) (stress-activated protein kinase 7) (OsSAPK7)	SAPK7 RK4 Os04g0432000 LOC_Os04g35240 OsJ_14855 OSJNBa0084A10.12	Oryza sativa subsp. japonica (Rice)	359	GO:0004674; GO:0005524; GO:0005634; GO:0005737; GO:0006468; GO:0009738; GO:0035556; GO:0042742	0
TRINITY_DN10451_c0_g1_i1.p1	TRINITY_DN10451_c0_g1	Q7XQP4	SAPK7_ORYSJ	Serine/threonine-protein kinase SAPK7 (EC 2.7.11.1) (Osmotic stress/abscisic acid-activated protein kinase 7) (RK4 kinase) (stress-activated protein kinase 7) (OsSAPK7)	SAPK7 RK4 Os04g0432000 LOC_Os04g35240 OsJ_14855 OSJNBa0084A10.12	Oryza sativa subsp. japonica (Rice)	359	GO:0004674; GO:0005524; GO:0005634; GO:0005737; GO:0006468; GO:0009738; GO:0035556; GO:0042742	0
TRINITY_DN10451_c0_g1_i2.p1	TRINITY_DN10451_c0_g1	Q7XQP4	SAPK7_ORYSJ	Serine/threonine-protein kinase SAPK7 (EC 2.7.11.1) (Osmotic stress/abscisic acid-activated protein kinase 7) (RK4 kinase) (stress-activated protein kinase 7) (OsSAPK7)	SAPK7 RK4 Os04g0432000 LOC_Os04g35240 OsJ_14855 OSJNBa0084A10.12	Oryza sativa subsp. japonica (Rice)	359	GO:0004674; GO:0005524; GO:0005634; GO:0005737; GO:0006468; GO:0009738; GO:0035556; GO:0042742	0
TRINITY_DN10451_c0_g1_i11.p1	TRINITY_DN10451_c0_g1	Q7XQP4	SAPK7_ORYSJ	Serine/threonine-protein kinase SAPK7 (EC 2.7.11.1) (Osmotic stress/abscisic acid-activated protein kinase 7) (RK4 kinase) (stress-activated protein kinase 7) (OsSAPK7)	SAPK7 RK4 Os04g0432000 LOC_Os04g35240 OsJ_14855 OSJNBa0084A10.12	Oryza sativa subsp. japonica (Rice)	359	GO:0004674; GO:0005524; GO:0005634; GO:0005737; GO:0006468; GO:0009738; GO:0035556; GO:0042742	0
TRINITY_DN10451_c0_g1_i3.p1	TRINITY_DN10451_c0_g1	P43291-1	SRK2A_ARATH	Serine/threonine-protein kinase SRK2A (EC 2.7.11.1) (Arabidopsis protein SK1) (OST1-kinase-like 7) (SNF1-related kinase 2.4) (SnRK2.4)	SRK2A ASK1 OSKL7 SNRK2.4 At1g10940 T19D16.14	Arabidopsis thaliana (Mouse-ear cress)	363	GO:0004674; GO:0005524; GO:0005634; GO:0005737; GO:0006468; GO:0035556	0
TRINITY_DN10451_c0_g1_i7.p1	TRINITY_DN10451_c0_g1	A9TF79	SRK2A_PHYPA	Serine/threonine-protein kinase SRK2A (EC 2.7.11.1) (SNF1-related kinase 2A) (PpSnRK2A)	SRK2A PHYPADRAFT_194508	Physcomitrella patens subsp. patens (Moss)	349	GO:0004674; GO:0005524	0
TRINITY_DN10451_c0_g1_i15.p1	TRINITY_DN10451_c0_g1	Q7XQP4	SAPK7_ORYSJ	Serine/threonine-protein kinase SAPK7 (EC 2.7.11.1) (Osmotic stress/abscisic acid-activated protein kinase 7) (RK4 kinase) (stress-activated protein kinase 7) (OsSAPK7)	SAPK7 RK4 Os04g0432000 LOC_Os04g35240 OsJ_14855 OSJNBa0084A10.12	Oryza sativa subsp. japonica (Rice)	359	GO:0004674; GO:0005524; GO:0005634; GO:0005737; GO:0006468; GO:0009738; GO:0035556; GO:0042742	0
TRINITY_DN10454_c0_g1_i3.p1	TRINITY_DN10454_c0_g1								0
TRINITY_DN10454_c0_g1_i10.p1	TRINITY_DN10454_c0_g1								0
TRINITY_DN10459_c0_g1_i8.p1	TRINITY_DN10459_c0_g1	Q10MI0	SRL2_ORYSJ	Protein SEMI-ROLLED LEAF 2	SRL2 LOC_Os03g19520 Os03g0308200	Oryza sativa subsp. japonica (Rice)	988	GO:0005634; GO:0005737; GO:0007275; GO:0030154	0
TRINITY_DN10459_c0_g1_i2.p1	TRINITY_DN10459_c0_g1	Q10MI0	SRL2_ORYSJ	Protein SEMI-ROLLED LEAF 2	SRL2 LOC_Os03g19520 Os03g0308200	Oryza sativa subsp. japonica (Rice)	988	GO:0005634; GO:0005737; GO:0007275; GO:0030154	0
TRINITY_DN10459_c0_g1_i10.p1	TRINITY_DN10459_c0_g1	Q10MI0	SRL2_ORYSJ	Protein SEMI-ROLLED LEAF 2	SRL2 LOC_Os03g19520 Os03g0308200	Oryza sativa subsp. japonica (Rice)	988	GO:0005634; GO:0005737; GO:0007275; GO:0030154	0
TRINITY_DN10459_c0_g1_i1.p1	TRINITY_DN10459_c0_g1	Q10MI0	SRL2_ORYSJ	Protein SEMI-ROLLED LEAF 2	SRL2 LOC_Os03g19520 Os03g0308200	Oryza sativa subsp. japonica (Rice)	988	GO:0005634; GO:0005737; GO:0007275; GO:0030154	0
TRINITY_DN10459_c0_g1_i7.p1	TRINITY_DN10459_c0_g1	Q10MI0	SRL2_ORYSJ	Protein SEMI-ROLLED LEAF 2	SRL2 LOC_Os03g19520 Os03g0308200	Oryza sativa subsp. japonica (Rice)	988	GO:0005634; GO:0005737; GO:0007275; GO:0030154	0
TRINITY_DN10459_c0_g1_i11.p1	TRINITY_DN10459_c0_g1	Q10MI0	SRL2_ORYSJ	Protein SEMI-ROLLED LEAF 2	SRL2 LOC_Os03g19520 Os03g0308200	Oryza sativa subsp. japonica (Rice)	988	GO:0005634; GO:0005737; GO:0007275; GO:0030154	0
TRINITY_DN10459_c0_g1_i13.p1	TRINITY_DN10459_c0_g1	Q10MI0	SRL2_ORYSJ	Protein SEMI-ROLLED LEAF 2	SRL2 LOC_Os03g19520 Os03g0308200	Oryza sativa subsp. japonica (Rice)	988	GO:0005634; GO:0005737; GO:0007275; GO:0030154	0
TRINITY_DN10459_c0_g1_i9.p1	TRINITY_DN10459_c0_g1	Q10MI0	SRL2_ORYSJ	Protein SEMI-ROLLED LEAF 2	SRL2 LOC_Os03g19520 Os03g0308200	Oryza sativa subsp. japonica (Rice)	988	GO:0005634; GO:0005737; GO:0007275; GO:0030154	0
TRINITY_DN10459_c0_g1_i5.p1	TRINITY_DN10459_c0_g1	Q10MI0	SRL2_ORYSJ	Protein SEMI-ROLLED LEAF 2	SRL2 LOC_Os03g19520 Os03g0308200	Oryza sativa subsp. japonica (Rice)	988	GO:0005634; GO:0005737; GO:0007275; GO:0030154	0
TRINITY_DN10459_c0_g1_i4.p1	TRINITY_DN10459_c0_g1	Q10MI0	SRL2_ORYSJ	Protein SEMI-ROLLED LEAF 2	SRL2 LOC_Os03g19520 Os03g0308200	Oryza sativa subsp. japonica (Rice)	988	GO:0005634; GO:0005737; GO:0007275; GO:0030154	0
TRINITY_DN10459_c0_g1_i3.p1	TRINITY_DN10459_c0_g1	Q10MI0	SRL2_ORYSJ	Protein SEMI-ROLLED LEAF 2	SRL2 LOC_Os03g19520 Os03g0308200	Oryza sativa subsp. japonica (Rice)	988	GO:0005634; GO:0005737; GO:0007275; GO:0030154	0
TRINITY_DN1046_c0_g1_i1.p1	TRINITY_DN1046_c0_g1								0
TRINITY_DN104605_c0_g1_i1.p1	TRINITY_DN104605_c0_g1	Q9C9M6	ASF1A_ARATH	Probable histone chaperone ASF1A (Anti-silencing function protein 1-like protein a) (Anti-silencing function 1a protein) (S-locus protein 7) (AtSP7) (Silencing group A protein 2)	ASF1A SGA2 SP7 At1g66740 F4N21.13	Arabidopsis thaliana (Mouse-ear cress)	196	GO:0000724; GO:0005634; GO:0005730; GO:0005737; GO:0006333; GO:0008361; GO:0010091; GO:0030875; GO:0031567; GO:0051301	0
TRINITY_DN10462_c0_g1_i3.p1	TRINITY_DN10462_c0_g1	Q9XEA0	SYLM_ARATH	Leucine--tRNA ligase, chloroplastic/mitochondrial (EC 6.1.1.4) (Leucyl-tRNA synthetase) (LeuRS) (Protein EMBRYO DEFECTIVE 2369)	EMB2369 At4g04350 T19B17.7	Arabidopsis thaliana (Mouse-ear cress)	973	GO:0002161; GO:0004823; GO:0005524; GO:0005739; GO:0005829; GO:0006429; GO:0009507; GO:0009570; GO:0009793	0
TRINITY_DN10462_c0_g1_i6.p1	TRINITY_DN10462_c0_g1	Q9XEA0	SYLM_ARATH	Leucine--tRNA ligase, chloroplastic/mitochondrial (EC 6.1.1.4) (Leucyl-tRNA synthetase) (LeuRS) (Protein EMBRYO DEFECTIVE 2369)	EMB2369 At4g04350 T19B17.7	Arabidopsis thaliana (Mouse-ear cress)	973	GO:0002161; GO:0004823; GO:0005524; GO:0005739; GO:0005829; GO:0006429; GO:0009507; GO:0009570; GO:0009793	0
TRINITY_DN10463_c0_g1_i4.p1	TRINITY_DN10463_c0_g1	Q8LDR3	CYP23_ARATH	Peptidyl-prolyl cis-trans isomerase CYP23 (PPIase CYP23) (EC 5.2.1.8) (Cyclophilin of 23 kDa) (Cyclophilin-23)	CYP23 CYP23-1 At1g26940 T2P11.13	Arabidopsis thaliana (Mouse-ear cress)	226	GO:0003755; GO:0005768; GO:0005783; GO:0005794; GO:0005802	0
TRINITY_DN10463_c0_g1_i1.p1	TRINITY_DN10463_c0_g1	Q8LDR3	CYP23_ARATH	Peptidyl-prolyl cis-trans isomerase CYP23 (PPIase CYP23) (EC 5.2.1.8) (Cyclophilin of 23 kDa) (Cyclophilin-23)	CYP23 CYP23-1 At1g26940 T2P11.13	Arabidopsis thaliana (Mouse-ear cress)	226	GO:0003755; GO:0005768; GO:0005783; GO:0005794; GO:0005802	0
TRINITY_DN10463_c0_g1_i6.p1	TRINITY_DN10463_c0_g1	Q8LDR3	CYP23_ARATH	Peptidyl-prolyl cis-trans isomerase CYP23 (PPIase CYP23) (EC 5.2.1.8) (Cyclophilin of 23 kDa) (Cyclophilin-23)	CYP23 CYP23-1 At1g26940 T2P11.13	Arabidopsis thaliana (Mouse-ear cress)	226	GO:0003755; GO:0005768; GO:0005783; GO:0005794; GO:0005802	0
TRINITY_DN10465_c0_g1_i12.p1	TRINITY_DN10465_c0_g1	Q5VQ09	KINUB_ORYSJ	Kinesin-like protein KIN-UB (Protein ARMADILLO REPEAT KINESIN2)	KINUB Os06g0137100 LOC_Os06g04560 P0548D03.30	Oryza sativa subsp. japonica (Rice)	891	GO:0003777; GO:0005524; GO:0005737; GO:0005871; GO:0005874; GO:0007018; GO:0008017; GO:0016887; GO:0032886; GO:0048364	0
TRINITY_DN10465_c0_g1_i11.p1	TRINITY_DN10465_c0_g1	Q9FZ06-1	KINUA_ARATH	Kinesin-like protein KIN-UA (AtKINUa) (Protein ARMADILLO REPEAT KINESIN3) (Protein ARMADILLO REPEAT-CONTAINING KINESIN 3) (kinesin-like protein PAK)	KINUA ARK3 PAK At1g12430 F5O11.15	Arabidopsis thaliana (Mouse-ear cress)	919	GO:0003777; GO:0005524; GO:0005737; GO:0005871; GO:0005874; GO:0007018; GO:0008017; GO:0016887; GO:0032886; GO:0048364	0
TRINITY_DN10465_c0_g1_i10.p1	TRINITY_DN10465_c0_g1	Q5VQ09	KINUB_ORYSJ	Kinesin-like protein KIN-UB (Protein ARMADILLO REPEAT KINESIN2)	KINUB Os06g0137100 LOC_Os06g04560 P0548D03.30	Oryza sativa subsp. japonica (Rice)	891	GO:0003777; GO:0005524; GO:0005737; GO:0005871; GO:0005874; GO:0007018; GO:0008017; GO:0016887; GO:0032886; GO:0048364	0
TRINITY_DN10465_c0_g1_i7.p1	TRINITY_DN10465_c0_g1	Q5VQ09	KINUB_ORYSJ	Kinesin-like protein KIN-UB (Protein ARMADILLO REPEAT KINESIN2)	KINUB Os06g0137100 LOC_Os06g04560 P0548D03.30	Oryza sativa subsp. japonica (Rice)	891	GO:0003777; GO:0005524; GO:0005737; GO:0005871; GO:0005874; GO:0007018; GO:0008017; GO:0016887; GO:0032886; GO:0048364	0
TRINITY_DN10465_c0_g1_i1.p1	TRINITY_DN10465_c0_g1	Q9LPC6-1	KINUB_ARATH	Kinesin-like protein KIN-UB (AtKINUb) (Protein ARMADILLO REPEAT KINESIN2) (Protein ARMADILLO REPEAT-CONTAINING KINESIN 2)	KINUB ARK2 At1g01950 F22M8.8	Arabidopsis thaliana (Mouse-ear cress)	894	GO:0003777; GO:0005524; GO:0005737; GO:0005871; GO:0005874; GO:0007018; GO:0008017; GO:0016887; GO:0032886; GO:0048364	0
TRINITY_DN10465_c0_g1_i14.p1	TRINITY_DN10465_c0_g1	Q9FZ06-1	KINUA_ARATH	Kinesin-like protein KIN-UA (AtKINUa) (Protein ARMADILLO REPEAT KINESIN3) (Protein ARMADILLO REPEAT-CONTAINING KINESIN 3) (kinesin-like protein PAK)	KINUA ARK3 PAK At1g12430 F5O11.15	Arabidopsis thaliana (Mouse-ear cress)	919	GO:0003777; GO:0005524; GO:0005737; GO:0005871; GO:0005874; GO:0007018; GO:0008017; GO:0016887; GO:0032886; GO:0048364	0
TRINITY_DN104677_c0_g1_i1.p1	TRINITY_DN104677_c0_g1	Q5NTA4	CHI4_CRYJA	Endochitinase 4 (EC 3.2.1.14) (Chitinase class IV) (CJP-4) (allergen Cry j Chitinase)	0	Cryptomeria japonica (Japanese cedar) (Cupressus japonica)	281	GO:0000272; GO:0005576; GO:0006032; GO:0008061; GO:0008843; GO:0016998; GO:0031640; GO:0050832	0
TRINITY_DN10468_c0_g1_i1.p1	TRINITY_DN10468_c0_g1	P11432	ELI_PEA	Early light-induced protein, chloroplastic (ELIP)	0	Pisum sativum (Garden pea)	196	GO:0016021; GO:0031969	0
TRINITY_DN1047_c0_g1_i1.p1	TRINITY_DN1047_c0_g1								0
TRINITY_DN104724_c0_g1_i1.p1	TRINITY_DN104724_c0_g1	A7QEU4	PER5_VITVI	Peroxidase 5 (EC 1.11.1.7)	GSVIVT00037159001 LOC100264145	Vitis vinifera (Grape)	329	GO:0004601; GO:0005576; GO:0006979; GO:0020037; GO:0042744; GO:0046872	1
TRINITY_DN10475_c0_g1_i1.p1	TRINITY_DN10475_c0_g1	O23470	GDL64_ARATH	GDSL esterase/lipase At4g16230 (EC 3.1.1.-) (Extracellular lipase At4g16230)	At4g16230 dl4155w FCAALL.318	Arabidopsis thaliana (Mouse-ear cress)	368	GO:0005576; GO:0016042; GO:0016788	0
TRINITY_DN10476_c0_g1_i1.p1	TRINITY_DN10476_c0_g1	Q8VYI3	ECH2_ARATH	Enoyl-CoA hydratase 2, peroxisomal (EC 4.2.1.119)	ECH2 At1g76150 T23E18.38 T23E18.9	Arabidopsis thaliana (Mouse-ear cress)	309	GO:0005739; GO:0005777; GO:0016491; GO:0033542; GO:0080023	0
TRINITY_DN10476_c0_g1_i6.p1	TRINITY_DN10476_c0_g1	Q8VYI3	ECH2_ARATH	Enoyl-CoA hydratase 2, peroxisomal (EC 4.2.1.119)	ECH2 At1g76150 T23E18.38 T23E18.9	Arabidopsis thaliana (Mouse-ear cress)	309	GO:0005739; GO:0005777; GO:0016491; GO:0033542; GO:0080023	0
TRINITY_DN10476_c0_g1_i9.p1	TRINITY_DN10476_c0_g1	Q8VYI3	ECH2_ARATH	Enoyl-CoA hydratase 2, peroxisomal (EC 4.2.1.119)	ECH2 At1g76150 T23E18.38 T23E18.9	Arabidopsis thaliana (Mouse-ear cress)	309	GO:0005739; GO:0005777; GO:0016491; GO:0033542; GO:0080023	0
TRINITY_DN10476_c0_g1_i11.p1	TRINITY_DN10476_c0_g1	Q8VYI3	ECH2_ARATH	Enoyl-CoA hydratase 2, peroxisomal (EC 4.2.1.119)	ECH2 At1g76150 T23E18.38 T23E18.9	Arabidopsis thaliana (Mouse-ear cress)	309	GO:0005739; GO:0005777; GO:0016491; GO:0033542; GO:0080023	0
TRINITY_DN10476_c0_g1_i2.p1	TRINITY_DN10476_c0_g1	Q8VYI3	ECH2_ARATH	Enoyl-CoA hydratase 2, peroxisomal (EC 4.2.1.119)	ECH2 At1g76150 T23E18.38 T23E18.9	Arabidopsis thaliana (Mouse-ear cress)	309	GO:0005739; GO:0005777; GO:0016491; GO:0033542; GO:0080023	0
TRINITY_DN10477_c0_g1_i4.p1	TRINITY_DN10477_c0_g1	Q9FPT1-2	UBP12_ARATH	Ubiquitin carboxyl-terminal hydrolase 12 (EC 3.4.19.12) (Deubiquitinating enzyme 12) (AtUBP12) (Ubiquitin thioesterase 12) (Ubiquitin-specific-processing protease 12)	UBP12 At5g06600 F15M7.13	Arabidopsis thaliana (Mouse-ear cress)	1116	GO:0004197; GO:0004843; GO:0005634; GO:0005737; GO:0005829; GO:0006511; GO:0009867; GO:0016579; GO:0031647	0
TRINITY_DN10477_c0_g1_i3.p1	TRINITY_DN10477_c0_g1	Q9FPT1-2	UBP12_ARATH	Ubiquitin carboxyl-terminal hydrolase 12 (EC 3.4.19.12) (Deubiquitinating enzyme 12) (AtUBP12) (Ubiquitin thioesterase 12) (Ubiquitin-specific-processing protease 12)	UBP12 At5g06600 F15M7.13	Arabidopsis thaliana (Mouse-ear cress)	1116	GO:0004197; GO:0004843; GO:0005634; GO:0005737; GO:0005829; GO:0006511; GO:0009867; GO:0016579; GO:0031647	0
TRINITY_DN10477_c0_g1_i13.p1	TRINITY_DN10477_c0_g1	Q9FPT1-2	UBP12_ARATH	Ubiquitin carboxyl-terminal hydrolase 12 (EC 3.4.19.12) (Deubiquitinating enzyme 12) (AtUBP12) (Ubiquitin thioesterase 12) (Ubiquitin-specific-processing protease 12)	UBP12 At5g06600 F15M7.13	Arabidopsis thaliana (Mouse-ear cress)	1116	GO:0004197; GO:0004843; GO:0005634; GO:0005737; GO:0005829; GO:0006511; GO:0009867; GO:0016579; GO:0031647	0
TRINITY_DN10477_c0_g1_i1.p1	TRINITY_DN10477_c0_g1	Q9FPT1-2	UBP12_ARATH	Ubiquitin carboxyl-terminal hydrolase 12 (EC 3.4.19.12) (Deubiquitinating enzyme 12) (AtUBP12) (Ubiquitin thioesterase 12) (Ubiquitin-specific-processing protease 12)	UBP12 At5g06600 F15M7.13	Arabidopsis thaliana (Mouse-ear cress)	1116	GO:0004197; GO:0004843; GO:0005634; GO:0005737; GO:0005829; GO:0006511; GO:0009867; GO:0016579; GO:0031647	0
TRINITY_DN10477_c0_g1_i5.p1	TRINITY_DN10477_c0_g1	Q9FPT1-2	UBP12_ARATH	Ubiquitin carboxyl-terminal hydrolase 12 (EC 3.4.19.12) (Deubiquitinating enzyme 12) (AtUBP12) (Ubiquitin thioesterase 12) (Ubiquitin-specific-processing protease 12)	UBP12 At5g06600 F15M7.13	Arabidopsis thaliana (Mouse-ear cress)	1116	GO:0004197; GO:0004843; GO:0005634; GO:0005737; GO:0005829; GO:0006511; GO:0009867; GO:0016579; GO:0031647	0
TRINITY_DN104772_c0_g1_i1.p3	TRINITY_DN104772_c0_g1								0
TRINITY_DN104776_c0_g1_i1.p1	TRINITY_DN104776_c0_g1	P48000-1	KNAT3_ARATH	Homeobox protein knotted-1-like 3 (Protein KNAT3)	KNAT3 At5g25220 F21J6.18	Arabidopsis thaliana (Mouse-ear cress)	431	GO:0003677; GO:0003700; GO:0005634; GO:0005829; GO:0009416; GO:0009722; GO:0071345	0
TRINITY_DN10479_c0_g1_i1.p1	TRINITY_DN10479_c0_g1	Q9SF32-1	IQD1_ARATH	Protein IQ-DOMAIN 1	IQD1 At3g09710 F11F8.30	Arabidopsis thaliana (Mouse-ear cress)	454	GO:0005516; GO:0005634; GO:0005737; GO:0005874; GO:0008017	0
TRINITY_DN10480_c0_g1_i4.p1	TRINITY_DN10480_c0_g1	Q94A82	NUD19_ARATH	Nudix hydrolase 19, chloroplastic (AtNUDT19) (EC 3.6.1.22) (NADH pyrophosphatase NUDT19)	NUDT19 NUDX19 At5g20070 F28I16.220	Arabidopsis thaliana (Mouse-ear cress)	438	GO:0000210; GO:0005829; GO:0006734; GO:0006742; GO:0009507; GO:0016787; GO:0019677; GO:0035529; GO:0046872	0
TRINITY_DN10481_c0_g1_i7.p1	TRINITY_DN10481_c0_g1	F4KGN5	S40A2_ARATH	Solute carrier family 40 member 2 (Ferroportin-2) (Iron-regulated transporter 2) (AtIREG2)	IREG2 FPN2 At5g03570 F12E4.370	Arabidopsis thaliana (Mouse-ear cress)	512	GO:0000041; GO:0005381; GO:0005623; GO:0006824; GO:0006826; GO:0009705; GO:0010106; GO:0015087; GO:0015675; GO:0016021; GO:0035444; GO:0055068	0
TRINITY_DN10481_c0_g1_i16.p1	TRINITY_DN10481_c0_g1	F4KGN5	S40A2_ARATH	Solute carrier family 40 member 2 (Ferroportin-2) (Iron-regulated transporter 2) (AtIREG2)	IREG2 FPN2 At5g03570 F12E4.370	Arabidopsis thaliana (Mouse-ear cress)	512	GO:0000041; GO:0005381; GO:0005623; GO:0006824; GO:0006826; GO:0009705; GO:0010106; GO:0015087; GO:0015675; GO:0016021; GO:0035444; GO:0055068	0
TRINITY_DN10481_c0_g1_i2.p1	TRINITY_DN10481_c0_g1	F4KGN5	S40A2_ARATH	Solute carrier family 40 member 2 (Ferroportin-2) (Iron-regulated transporter 2) (AtIREG2)	IREG2 FPN2 At5g03570 F12E4.370	Arabidopsis thaliana (Mouse-ear cress)	512	GO:0000041; GO:0005381; GO:0005623; GO:0006824; GO:0006826; GO:0009705; GO:0010106; GO:0015087; GO:0015675; GO:0016021; GO:0035444; GO:0055068	0
TRINITY_DN10481_c0_g1_i6.p1	TRINITY_DN10481_c0_g1	F4KGN5	S40A2_ARATH	Solute carrier family 40 member 2 (Ferroportin-2) (Iron-regulated transporter 2) (AtIREG2)	IREG2 FPN2 At5g03570 F12E4.370	Arabidopsis thaliana (Mouse-ear cress)	512	GO:0000041; GO:0005381; GO:0005623; GO:0006824; GO:0006826; GO:0009705; GO:0010106; GO:0015087; GO:0015675; GO:0016021; GO:0035444; GO:0055068	0
TRINITY_DN10481_c0_g1_i8.p1	TRINITY_DN10481_c0_g1	F4KGN5	S40A2_ARATH	Solute carrier family 40 member 2 (Ferroportin-2) (Iron-regulated transporter 2) (AtIREG2)	IREG2 FPN2 At5g03570 F12E4.370	Arabidopsis thaliana (Mouse-ear cress)	512	GO:0000041; GO:0005381; GO:0005623; GO:0006824; GO:0006826; GO:0009705; GO:0010106; GO:0015087; GO:0015675; GO:0016021; GO:0035444; GO:0055068	0
TRINITY_DN10483_c0_g1_i3.p1	TRINITY_DN10483_c0_g1								0
TRINITY_DN10483_c0_g1_i1.p2	TRINITY_DN10483_c0_g1								0
TRINITY_DN10484_c0_g1_i4.p1	TRINITY_DN10484_c0_g1	Q01H90	LDL3_ORYSI	Lysine-specific histone demethylase 1 homolog 3 (EC 1.-.-.-) (Flavin-containing amine oxidase domain-containing protein 3) (Protein FLOWERING LOCUS D-LIKE) (Protein LSD1-LIKE 3)	B0103C08-B0602B01.13 OsI_016382	Oryza sativa subsp. indica (Rice)	811	GO:0003677; GO:0006325; GO:0016491	0
TRINITY_DN10484_c0_g1_i6.p1	TRINITY_DN10484_c0_g1	Q9CAE3	FLD_ARATH	Protein FLOWERING LOCUS D (EC 1.-.-.-) (Protein SUPPRESSOR OF OVEREXPRESSED FCA 1)	FLD SOF1 At3g10390 F13M14.34 F14P13.1	Arabidopsis thaliana (Mouse-ear cress)	789	GO:0003677; GO:0010228; GO:0016491; GO:0016575	0
TRINITY_DN10484_c0_g1_i7.p1	TRINITY_DN10484_c0_g1	Q7XUR2	LDL3_ORYSJ	Lysine-specific histone demethylase 1 homolog 3 (EC 1.-.-.-) (Flavin-containing amine oxidase domain-containing protein 3) (Protein FLOWERING LOCUS D-LIKE) (Protein LSD1-LIKE 3)	Os04g0560300 LOC_Os04g47270 OSJNBa0084K11.6	Oryza sativa subsp. japonica (Rice)	811	GO:0003677; GO:0006325; GO:0016491	0
TRINITY_DN104853_c0_g1_i1.p1	TRINITY_DN104853_c0_g1								1
TRINITY_DN10486_c0_g1_i3.p1	TRINITY_DN10486_c0_g1	O82528	RL15_PETHY	60S ribosomal protein L15	RPL15	Petunia hybrida (Petunia)	204	GO:0003735; GO:0005840; GO:0006412	0
TRINITY_DN1049_c0_g1_i1.p1	TRINITY_DN1049_c0_g1								0
TRINITY_DN1049_c0_g1_i6.p1	TRINITY_DN1049_c0_g1								0
TRINITY_DN10490_c0_g1_i1.p1	TRINITY_DN10490_c0_g1	Q7XJ98	MUR3_ARATH	Xyloglucan galactosyltransferase MUR3 (EC 2.4.1.-) (Protein KATAMARI) (Protein MURUS 3) (AtMUR3) (Protein SHORT ROOT IN SALT MEDIUM 3)	MUR3 KAM1 RSA3 At2g20370 F11A3.8	Arabidopsis thaliana (Mouse-ear cress)	619	GO:0000138; GO:0005768; GO:0005794; GO:0005802; GO:0006486; GO:0009826; GO:0009863; GO:0009969; GO:0010256; GO:0016757; GO:0030173; GO:0032580; GO:0042353	0
TRINITY_DN10490_c0_g1_i6.p1	TRINITY_DN10490_c0_g1	Q7XJ98	MUR3_ARATH	Xyloglucan galactosyltransferase MUR3 (EC 2.4.1.-) (Protein KATAMARI) (Protein MURUS 3) (AtMUR3) (Protein SHORT ROOT IN SALT MEDIUM 3)	MUR3 KAM1 RSA3 At2g20370 F11A3.8	Arabidopsis thaliana (Mouse-ear cress)	619	GO:0000138; GO:0005768; GO:0005794; GO:0005802; GO:0006486; GO:0009826; GO:0009863; GO:0009969; GO:0010256; GO:0016757; GO:0030173; GO:0032580; GO:0042353	0
TRINITY_DN10490_c0_g1_i4.p1	TRINITY_DN10490_c0_g1	Q7XJ98	MUR3_ARATH	Xyloglucan galactosyltransferase MUR3 (EC 2.4.1.-) (Protein KATAMARI) (Protein MURUS 3) (AtMUR3) (Protein SHORT ROOT IN SALT MEDIUM 3)	MUR3 KAM1 RSA3 At2g20370 F11A3.8	Arabidopsis thaliana (Mouse-ear cress)	619	GO:0000138; GO:0005768; GO:0005794; GO:0005802; GO:0006486; GO:0009826; GO:0009863; GO:0009969; GO:0010256; GO:0016757; GO:0030173; GO:0032580; GO:0042353	0
TRINITY_DN10490_c0_g1_i5.p2	TRINITY_DN10490_c0_g1	Q8H038	KATAM_ORYSJ	Xyloglucan galactosyltransferase KATAMARI1 homolog (EC 2.4.1.-)	Os03g0144800 LOC_Os03g05110 OJ1172F09.5	Oryza sativa subsp. japonica (Rice)	588	GO:0006486; GO:0016021; GO:0016757; GO:0032580	0
TRINITY_DN10493_c0_g1_i8.p1	TRINITY_DN10493_c0_g1								0
TRINITY_DN10493_c0_g1_i16.p1	TRINITY_DN10493_c0_g1								0
TRINITY_DN10493_c0_g1_i1.p1	TRINITY_DN10493_c0_g1								0
TRINITY_DN10493_c0_g1_i3.p1	TRINITY_DN10493_c0_g1								0
TRINITY_DN104937_c0_g1_i1.p1	TRINITY_DN104937_c0_g1	Q9LQU4	PCR2_ARATH	Protein PLANT CADMIUM RESISTANCE 2 (AtPCR2)	PCR2 At1g14870 F10B6.27	Arabidopsis thaliana (Mouse-ear cress)	152	GO:0005886; GO:0006979; GO:0016021	0
TRINITY_DN10494_c0_g1_i5.p1	TRINITY_DN10494_c0_g1	Q5ZC88-2	CUL1_ORYSJ	Cullin-1 (OsCUL1) (OsCUL1-1)	CUL1 CUL1-1 Os01g0369000 LOC_Os01g27150 OsJ_01786 OSJNBa0010P20.16 P0043B10.31 P0560B06.30	Oryza sativa subsp. japonica (Rice)	744	GO:0006511; GO:0031461; GO:0031625	0
TRINITY_DN10494_c0_g1_i2.p1	TRINITY_DN10494_c0_g1	Q5ZC88-2	CUL1_ORYSJ	Cullin-1 (OsCUL1) (OsCUL1-1)	CUL1 CUL1-1 Os01g0369000 LOC_Os01g27150 OsJ_01786 OSJNBa0010P20.16 P0043B10.31 P0560B06.30	Oryza sativa subsp. japonica (Rice)	744	GO:0006511; GO:0031461; GO:0031625	0
TRINITY_DN10494_c0_g1_i1.p1	TRINITY_DN10494_c0_g1	Q5ZC88-2	CUL1_ORYSJ	Cullin-1 (OsCUL1) (OsCUL1-1)	CUL1 CUL1-1 Os01g0369000 LOC_Os01g27150 OsJ_01786 OSJNBa0010P20.16 P0043B10.31 P0560B06.30	Oryza sativa subsp. japonica (Rice)	744	GO:0006511; GO:0031461; GO:0031625	0
TRINITY_DN10494_c0_g1_i3.p1	TRINITY_DN10494_c0_g1	Q5ZC88-2	CUL1_ORYSJ	Cullin-1 (OsCUL1) (OsCUL1-1)	CUL1 CUL1-1 Os01g0369000 LOC_Os01g27150 OsJ_01786 OSJNBa0010P20.16 P0043B10.31 P0560B06.30	Oryza sativa subsp. japonica (Rice)	744	GO:0006511; GO:0031461; GO:0031625	0
TRINITY_DN10497_c0_g1_i6.p1	TRINITY_DN10497_c0_g1	Q9LIS2	RBG4_ARATH	Glycine-rich RNA-binding protein 4, mitochondrial (AtGR-RBP4) (AtRBG4) (Glycine-rich protein 4) (AtGRP4) (Mitochondrial RNA-binding protein 1b) (At-mRBP1b)	RBG4 GR-RBP4 GRP4 MRBP1B At3g23830 F14O13_2	Arabidopsis thaliana (Mouse-ear cress)	136	GO:0003690; GO:0003697; GO:0003723; GO:0005634; GO:0005739; GO:0005829; GO:0006970; GO:0009409; GO:0009414; GO:0009651; GO:0051252; GO:1900864; GO:1990904	0
TRINITY_DN10497_c0_g1_i4.p1	TRINITY_DN10497_c0_g1	Q9FNR1	RBG3_ARATH	Glycine-rich RNA-binding protein 3, mitochondrial (AtGR-RBP3) (AtRBG3) (Mitochondrial RNA-binding protein 2a) (At-mRBP2a) (Organelle RRM domain-containing protein 3)	RBG3 GR-RBP3 MRBP2A ORRM3 At5g61030 MAF19_30	Arabidopsis thaliana (Mouse-ear cress)	309	GO:0003697; GO:0003723; GO:0005507; GO:0005524; GO:0005634; GO:0005739; GO:0006397; GO:0009409; GO:0016554; GO:0051252; GO:0080156; GO:1990904	0
TRINITY_DN10497_c0_g1_i2.p1	TRINITY_DN10497_c0_g1	Q9FNR1	RBG3_ARATH	Glycine-rich RNA-binding protein 3, mitochondrial (AtGR-RBP3) (AtRBG3) (Mitochondrial RNA-binding protein 2a) (At-mRBP2a) (Organelle RRM domain-containing protein 3)	RBG3 GR-RBP3 MRBP2A ORRM3 At5g61030 MAF19_30	Arabidopsis thaliana (Mouse-ear cress)	309	GO:0003697; GO:0003723; GO:0005507; GO:0005524; GO:0005634; GO:0005739; GO:0006397; GO:0009409; GO:0016554; GO:0051252; GO:0080156; GO:1990904	0
TRINITY_DN104970_c0_g1_i1.p1	TRINITY_DN104970_c0_g1								0
TRINITY_DN10499_c0_g1_i3.p1	TRINITY_DN10499_c0_g1	Q8L7I0	GUN19_ARATH	Endoglucanase 19 (EC 3.2.1.4) (Endo-1,4-beta glucanase 19)	At4g11050 F2P3.1 T22B4.30	Arabidopsis thaliana (Mouse-ear cress)	626	GO:0005576; GO:0008810; GO:0030245; GO:0030246; GO:0071555	0
TRINITY_DN10499_c0_g1_i1.p1	TRINITY_DN10499_c0_g1	Q8L7I0	GUN19_ARATH	Endoglucanase 19 (EC 3.2.1.4) (Endo-1,4-beta glucanase 19)	At4g11050 F2P3.1 T22B4.30	Arabidopsis thaliana (Mouse-ear cress)	626	GO:0005576; GO:0008810; GO:0030245; GO:0030246; GO:0071555	0
TRINITY_DN105_c0_g2_i1.p1	TRINITY_DN105_c0_g2								0
TRINITY_DN1050_c0_g1_i2.p1	TRINITY_DN1050_c0_g1	Q94BS2	MET1_ARATH	Protein MET1, chloroplastic (PDZ domain, K-box domain, and TPR region containing protein)	MET1 GAN ZKT At1g55480 T5A14.12	Arabidopsis thaliana (Mouse-ear cress)	335	GO:0005634; GO:0009416; GO:0009507; GO:0009523; GO:0009534; GO:0009535; GO:0009570; GO:0009575; GO:0009579; GO:0009611; GO:0009644; GO:0009941; GO:0010206; GO:0010207; GO:0015979; GO:0031969; GO:0035448	0
TRINITY_DN1050_c0_g1_i1.p1	TRINITY_DN1050_c0_g1	Q94BS2	MET1_ARATH	Protein MET1, chloroplastic (PDZ domain, K-box domain, and TPR region containing protein)	MET1 GAN ZKT At1g55480 T5A14.12	Arabidopsis thaliana (Mouse-ear cress)	335	GO:0005634; GO:0009416; GO:0009507; GO:0009523; GO:0009534; GO:0009535; GO:0009570; GO:0009575; GO:0009579; GO:0009611; GO:0009644; GO:0009941; GO:0010206; GO:0010207; GO:0015979; GO:0031969; GO:0035448	0
TRINITY_DN1050_c0_g1_i3.p1	TRINITY_DN1050_c0_g1	Q94BS2	MET1_ARATH	Protein MET1, chloroplastic (PDZ domain, K-box domain, and TPR region containing protein)	MET1 GAN ZKT At1g55480 T5A14.12	Arabidopsis thaliana (Mouse-ear cress)	335	GO:0005634; GO:0009416; GO:0009507; GO:0009523; GO:0009534; GO:0009535; GO:0009570; GO:0009575; GO:0009579; GO:0009611; GO:0009644; GO:0009941; GO:0010206; GO:0010207; GO:0015979; GO:0031969; GO:0035448	0
TRINITY_DN10502_c0_g1_i17.p1	TRINITY_DN10502_c0_g1	Q9FG08	ATXR4_ARATH	Histone-lysine N-methyltransferase ATXR4 (EC 2.1.1.-) (Protein SET DOMAIN GROUP 38) (Trithorax-related protein 4) (TRX-related protein 4)	ATXR4 SDG38 SET38 At5g06620 F15M7.15	Arabidopsis thaliana (Mouse-ear cress)	325	GO:0005634; GO:0018024; GO:0034968	0
TRINITY_DN10504_c0_g1_i1.p1	TRINITY_DN10504_c0_g1	Q9FE67	ERF80_ARATH	Ethylene-responsive transcription factor 9 (AtERF9) (Ethylene-responsive element-binding factor 9) (EREBP-9)	ERF9 ERF-9 ERF080 At5g44210 MLN1.14	Arabidopsis thaliana (Mouse-ear cress)	200	GO:0003700; GO:0005634; GO:0006952; GO:0009873; GO:0019760; GO:0044212	0
TRINITY_DN105058_c0_g1_i1.p1	TRINITY_DN105058_c0_g1	Q9LYN8	EMS1_ARATH	Leucine-rich repeat receptor protein kinase EMS1 (EC 2.7.11.1) (Protein EXCESS MICROSPOROCYTES 1) (Protein EXTRA SPOROGENOUS CELLS)	EMS1 ESP EXS At5g07280 T28J14.220	Arabidopsis thaliana (Mouse-ear cress)	1192	GO:0004674; GO:0005524; GO:0005886; GO:0009556; GO:0009755; GO:0010234; GO:0016020; GO:0016021; GO:0019199; GO:0046777	0
TRINITY_DN10506_c0_g1_i1.p1	TRINITY_DN10506_c0_g1	O23491	PP315_ARATH	Pentatricopeptide repeat-containing protein At4g16470	PCMP-E12 At4g16470 dl4260c FCAALL.374	Arabidopsis thaliana (Mouse-ear cress)	501	GO:0009451; GO:0043231	0
TRINITY_DN105076_c0_g1_i1.p1	TRINITY_DN105076_c0_g1	Q8RWZ5	SD25_ARATH	G-type lectin S-receptor-like serine/threonine-protein kinase SD2-5 (EC 2.7.11.1) (S-domain-2 (SD2) receptor kinase 5) (SD2-5)	SD25 At4g32300 F10M6.60 F8B4.10	Arabidopsis thaliana (Mouse-ear cress)	821	GO:0004672; GO:0004674; GO:0005516; GO:0005524; GO:0005886; GO:0016021; GO:0030246; GO:0031625; GO:0046777	0
TRINITY_DN10508_c0_g1_i1.p1	TRINITY_DN10508_c0_g1	Q60GC1	EXO1_ORYSJ	Exonuclease 1 (EC 3.1.-.-) (OsEXO-1)	EXO1 Os01g0777300 LOC_Os01g56940 P0413G02.29	Oryza sativa subsp. japonica (Rice)	836	GO:0003677; GO:0005634; GO:0006281; GO:0017108; GO:0035312; GO:0046872; GO:0048256	0
TRINITY_DN10508_c0_g1_i11.p1	TRINITY_DN10508_c0_g1	Q60GC1	EXO1_ORYSJ	Exonuclease 1 (EC 3.1.-.-) (OsEXO-1)	EXO1 Os01g0777300 LOC_Os01g56940 P0413G02.29	Oryza sativa subsp. japonica (Rice)	836	GO:0003677; GO:0005634; GO:0006281; GO:0017108; GO:0035312; GO:0046872; GO:0048256	0
TRINITY_DN10508_c0_g1_i8.p1	TRINITY_DN10508_c0_g1								0
TRINITY_DN1051_c0_g1_i3.p1	TRINITY_DN1051_c0_g1	Q9LDM2	CER7L_ARATH	Exosome complex component RRP45A (Protein ECERIFERUM 7) (RRP45 homolog A) (Ribosomal RNA-processing protein 45A) (AtRRPA5a)	RRP45A At3g12990 MGH6.14	Arabidopsis thaliana (Mouse-ear cress)	307	GO:0000175; GO:0000176; GO:0000177; GO:0000467; GO:0005634; GO:0005737; GO:0016075; GO:0017091; GO:0034427; GO:0034473; GO:0034475; GO:0034476; GO:0043928; GO:0071028; GO:0071035; GO:0071038; GO:0071042	0
TRINITY_DN105107_c0_g1_i2.p1	TRINITY_DN105107_c0_g1	Q304B9-2	NCER2_ARATH	Neutral ceramidase 2 (AtNCER2) (N-CDase 2) (NCDase 2) (EC 3.5.1.23) (Acylsphingosine deacylase 2) (N-acylsphingosine amidohydrolase 2)	NCER2 At2g38010 T8P21.8	Arabidopsis thaliana (Mouse-ear cress)	757	GO:0005576; GO:0005783; GO:0005794; GO:0009506; GO:0017040; GO:0042759; GO:0046512; GO:0046514; GO:0102121	0
TRINITY_DN10512_c0_g1_i3.p1	TRINITY_DN10512_c0_g1	Q8S4R4	CRTSO_SOLLC	Prolycopene isomerase, chloroplastic (CrtISO) (EC 5.2.1.13) (Carotenoid isomerase) (Protein tangerine)	CRTISO	Solanum lycopersicum (Tomato) (Lycopersicon esculentum)	615	GO:0016117; GO:0016491; GO:0031969; GO:0046608	0
TRINITY_DN105144_c0_g1_i1.p1	TRINITY_DN105144_c0_g1	F4HT41	SAMC2_ARATH	Probable S-adenosylmethionine carrier 2, chloroplastic	SAMC2 At1g34065 F12G12.11	Arabidopsis thaliana (Mouse-ear cress)	345	GO:0000095; GO:0005743; GO:0009941; GO:0016021; GO:0031969	0
TRINITY_DN10515_c0_g1_i11.p1	TRINITY_DN10515_c0_g1	Q9SFU0	SC24A_ARATH	Protein transport protein Sec24-like At3g07100	At3g07100 T1B9.25	Arabidopsis thaliana (Mouse-ear cress)	1038	GO:0000139; GO:0005789; GO:0006886; GO:0006888; GO:0007029; GO:0007030; GO:0008270; GO:0008361; GO:0030127; GO:0032876; GO:0048232; GO:0080119	0
TRINITY_DN10515_c0_g1_i3.p1	TRINITY_DN10515_c0_g1	Q9SFU0	SC24A_ARATH	Protein transport protein Sec24-like At3g07100	At3g07100 T1B9.25	Arabidopsis thaliana (Mouse-ear cress)	1038	GO:0000139; GO:0005789; GO:0006886; GO:0006888; GO:0007029; GO:0007030; GO:0008270; GO:0008361; GO:0030127; GO:0032876; GO:0048232; GO:0080119	0
TRINITY_DN10515_c0_g1_i12.p1	TRINITY_DN10515_c0_g1	Q9SFU0	SC24A_ARATH	Protein transport protein Sec24-like At3g07100	At3g07100 T1B9.25	Arabidopsis thaliana (Mouse-ear cress)	1038	GO:0000139; GO:0005789; GO:0006886; GO:0006888; GO:0007029; GO:0007030; GO:0008270; GO:0008361; GO:0030127; GO:0032876; GO:0048232; GO:0080119	0
TRINITY_DN10515_c0_g1_i1.p1	TRINITY_DN10515_c0_g1	Q9SFU0	SC24A_ARATH	Protein transport protein Sec24-like At3g07100	At3g07100 T1B9.25	Arabidopsis thaliana (Mouse-ear cress)	1038	GO:0000139; GO:0005789; GO:0006886; GO:0006888; GO:0007029; GO:0007030; GO:0008270; GO:0008361; GO:0030127; GO:0032876; GO:0048232; GO:0080119	0
TRINITY_DN10515_c0_g1_i4.p1	TRINITY_DN10515_c0_g1	Q9SFU0	SC24A_ARATH	Protein transport protein Sec24-like At3g07100	At3g07100 T1B9.25	Arabidopsis thaliana (Mouse-ear cress)	1038	GO:0000139; GO:0005789; GO:0006886; GO:0006888; GO:0007029; GO:0007030; GO:0008270; GO:0008361; GO:0030127; GO:0032876; GO:0048232; GO:0080119	0
TRINITY_DN10516_c0_g1_i8.p1	TRINITY_DN10516_c0_g1	Q9SUC9	UGPI7_ARATH	Uncharacterized GPI-anchored protein At4g28100	At4g28100 T13J8.210	Arabidopsis thaliana (Mouse-ear cress)	304	GO:0005886; GO:0031225; GO:0046658	0
TRINITY_DN10516_c0_g1_i2.p1	TRINITY_DN10516_c0_g1	Q9SUC9	UGPI7_ARATH	Uncharacterized GPI-anchored protein At4g28100	At4g28100 T13J8.210	Arabidopsis thaliana (Mouse-ear cress)	304	GO:0005886; GO:0031225; GO:0046658	0
TRINITY_DN10516_c0_g2_i3.p1	TRINITY_DN10516_c0_g2	Q9SUC9	UGPI7_ARATH	Uncharacterized GPI-anchored protein At4g28100	At4g28100 T13J8.210	Arabidopsis thaliana (Mouse-ear cress)	304	GO:0005886; GO:0031225; GO:0046658	0
TRINITY_DN10516_c0_g2_i1.p1	TRINITY_DN10516_c0_g2	Q9SUC9	UGPI7_ARATH	Uncharacterized GPI-anchored protein At4g28100	At4g28100 T13J8.210	Arabidopsis thaliana (Mouse-ear cress)	304	GO:0005886; GO:0031225; GO:0046658	0
TRINITY_DN10517_c0_g1_i1.p1	TRINITY_DN10517_c0_g1								1
TRINITY_DN105177_c0_g1_i1.p1	TRINITY_DN105177_c0_g1	Q766C3	NEP1_NEPGR	Aspartic proteinase nepenthesin-1 (EC 3.4.23.12) (Nepenthesin-I)	nep1	Nepenthes gracilis (Slender pitcher plant)	437	GO:0004190; GO:0005576	0
TRINITY_DN105179_c0_g1_i1.p1	TRINITY_DN105179_c0_g1	Q6X7K0	WOX1_ARATH	WUSCHEL-related homeobox 1 (PFS2-like protein)	WOX1 At3g18010 MEB5.20 MEB5.23	Arabidopsis thaliana (Mouse-ear cress)	350	GO:0003677; GO:0003700; GO:0005634; GO:0005829; GO:0099402	0
TRINITY_DN10518_c0_g1_i4.p1	TRINITY_DN10518_c0_g1	O50064	FIMB2_ARATH	Fimbrin-2 (AtFIM2) (Fimbrin2)	FIM2 At5g48460 MJE7.9	Arabidopsis thaliana (Mouse-ear cress)	654	GO:0005737; GO:0005884; GO:0032432; GO:0051015; GO:0051017; GO:0051639	0
TRINITY_DN10518_c0_g1_i2.p1	TRINITY_DN10518_c0_g1	Q9FKI0	FIMB5_ARATH	Fimbrin-5 (AtFIM5) (Fimbrin-like protein 2) (Fimbrin5)	FIM5 FIM2 At5g35700 MXH1.5	Arabidopsis thaliana (Mouse-ear cress)	687	GO:0005737; GO:0005829; GO:0005884; GO:0009846; GO:0009860; GO:0030036; GO:0032432; GO:0051015; GO:0051017; GO:0051639	0
TRINITY_DN10523_c0_g1_i6.p1	TRINITY_DN10523_c0_g1	O65020-1	ETO1_ARATH	Ethylene-overproduction protein 1 (Protein ETHYLENE OVERPRODUCER 1) (Protein ETO1)	ETO1 At3g51770 ATEM1.2	Arabidopsis thaliana (Mouse-ear cress)	951	GO:0009873; GO:0016567	0
TRINITY_DN10523_c0_g1_i7.p1	TRINITY_DN10523_c0_g1	O65020-1	ETO1_ARATH	Ethylene-overproduction protein 1 (Protein ETHYLENE OVERPRODUCER 1) (Protein ETO1)	ETO1 At3g51770 ATEM1.2	Arabidopsis thaliana (Mouse-ear cress)	951	GO:0009873; GO:0016567	0
TRINITY_DN10523_c0_g1_i1.p1	TRINITY_DN10523_c0_g1	O65020-1	ETO1_ARATH	Ethylene-overproduction protein 1 (Protein ETHYLENE OVERPRODUCER 1) (Protein ETO1)	ETO1 At3g51770 ATEM1.2	Arabidopsis thaliana (Mouse-ear cress)	951	GO:0009873; GO:0016567	0
TRINITY_DN10523_c0_g1_i2.p1	TRINITY_DN10523_c0_g1	O65020-1	ETO1_ARATH	Ethylene-overproduction protein 1 (Protein ETHYLENE OVERPRODUCER 1) (Protein ETO1)	ETO1 At3g51770 ATEM1.2	Arabidopsis thaliana (Mouse-ear cress)	951	GO:0009873; GO:0016567	0
TRINITY_DN105249_c0_g1_i1.p1	TRINITY_DN105249_c0_g1	O22227	MIZ1_ARATH	Protein MIZU-KUSSEI 1	MIZ1 At2g41660 T32G6.18	Arabidopsis thaliana (Mouse-ear cress)	297	GO:0005737; GO:0005783; GO:0005789; GO:0009658; GO:0010274; GO:0016020; GO:0032541	0
TRINITY_DN10525_c0_g1_i1.p1	TRINITY_DN10525_c0_g1	Q8W566	Y3514_ARATH	Uncharacterized exonuclease domain-containing protein At3g15140 (EC 3.1.-.-)	At3g15140 F4B12.5	Arabidopsis thaliana (Mouse-ear cress)	337	GO:0000175; GO:0000467; GO:0000738; GO:0003676; GO:0005739; GO:0016891; GO:0035194; GO:0046872; GO:0090065	0
TRINITY_DN10525_c0_g1_i2.p1	TRINITY_DN10525_c0_g1	Q8W566	Y3514_ARATH	Uncharacterized exonuclease domain-containing protein At3g15140 (EC 3.1.-.-)	At3g15140 F4B12.5	Arabidopsis thaliana (Mouse-ear cress)	337	GO:0000175; GO:0000467; GO:0000738; GO:0003676; GO:0005739; GO:0016891; GO:0035194; GO:0046872; GO:0090065	0
TRINITY_DN105252_c0_g1_i1.p1	TRINITY_DN105252_c0_g1	A2RVU1-3	MWL1_ARATH	Protein MODIFYING WALL LIGNIN-1 (MWL-1)	MWL1 At1g31720 F27M3.8	Arabidopsis thaliana (Mouse-ear cress)	175	GO:0005886; GO:0009808; GO:0009809; GO:0016020; GO:0016021	0
TRINITY_DN105257_c0_g1_i2.p1	TRINITY_DN105257_c0_g1	Q6JN46	EIX2_SOLLC	Receptor-like protein EIX2 (EIX receptor 2)	EIX2 Solyc07g008630.1.1	Solanum lycopersicum (Tomato) (Lycopersicon esculentum)	1021	GO:0005886; GO:0016021; GO:0050832	0
TRINITY_DN105257_c0_g1_i1.p1	TRINITY_DN105257_c0_g1	Q6JN46	EIX2_SOLLC	Receptor-like protein EIX2 (EIX receptor 2)	EIX2 Solyc07g008630.1.1	Solanum lycopersicum (Tomato) (Lycopersicon esculentum)	1021	GO:0005886; GO:0016021; GO:0050832	0
TRINITY_DN10527_c0_g1_i1.p1	TRINITY_DN10527_c0_g1	A0A1J6KGJ9	JAR4_NICAT	Jasmonoyl--L-amino acid synthetase JAR4 (EC 6.3.2.52) (Jasmonate-amino acid synthetase JAR4) (Jasmonic acid-amido synthetase JAR4) (Protein JASMONATE RESISTANT 4)	JAR4 A4A49_35910	Nicotiana attenuata (Coyote tobacco)	577	GO:0005524; GO:0005773; GO:0009585; GO:0009611; GO:0009627; GO:0009640; GO:0009694; GO:0009864; GO:0010119; GO:0010193; GO:0031348; GO:0070566; GO:0080123; GO:0102053; GO:0102057; GO:0102058; GO:2000377	0
TRINITY_DN105294_c0_g1_i1.p1	TRINITY_DN105294_c0_g1	Q9ZVA4	EP1L3_ARATH	EP1-like glycoprotein 3 (Curculin-like (Mannose-binding) lectin family protein) (Putative receptor-like protein kinase-like protein)	At1g78850 F9K20.10	Arabidopsis thaliana (Mouse-ear cress)	441	GO:0005539; GO:0005618; GO:0005739; GO:0005774; GO:0005794; GO:0005829; GO:0030246; GO:0048046; GO:0071456; GO:0099503; GO:1904383	0
TRINITY_DN1053_c0_g1_i6.p1	TRINITY_DN1053_c0_g1								0
TRINITY_DN1053_c0_g1_i4.p1	TRINITY_DN1053_c0_g1								0
TRINITY_DN10530_c0_g1_i4.p1	TRINITY_DN10530_c0_g1	F4JI44-2	NDX_ARATH	Nodulin homeobox (NDX1 homeobox protein homolog) (AtNDX1)	NDX At4g03090 F4C21.1 T4I9.3	Arabidopsis thaliana (Mouse-ear cress)	913	GO:0003697; GO:0005634; GO:0005730; GO:0009908; GO:0060195	0
TRINITY_DN10531_c0_g1_i2.p1	TRINITY_DN10531_c0_g1	Q9SK27	ENL1_ARATH	Early nodulin-like protein 1 (Phytocyanin-like protein)	At2g25060 F27C12.2	Arabidopsis thaliana (Mouse-ear cress)	182	GO:0005773; GO:0005886; GO:0009055; GO:0009506; GO:0031225; GO:0046658; GO:0099503	0
TRINITY_DN10531_c0_g1_i1.p1	TRINITY_DN10531_c0_g1	Q41001	BCP_PEA	Blue copper protein	0	Pisum sativum (Garden pea)	189	GO:0009055; GO:0046872	0
TRINITY_DN10532_c0_g1_i3.p1	TRINITY_DN10532_c0_g1	Q9LKA4	UBA2C_ARATH	UBP1-associated protein 2C	UBA2C At3g15010 K15M2.15	Arabidopsis thaliana (Mouse-ear cress)	404	GO:0003723; GO:0003729; GO:0005634; GO:0005730; GO:0006397; GO:0006952; GO:0008219; GO:0009693; GO:0010150; GO:0051252; GO:1990904	0
TRINITY_DN10532_c0_g1_i4.p1	TRINITY_DN10532_c0_g1	Q9LKA4	UBA2C_ARATH	UBP1-associated protein 2C	UBA2C At3g15010 K15M2.15	Arabidopsis thaliana (Mouse-ear cress)	404	GO:0003723; GO:0003729; GO:0005634; GO:0005730; GO:0006397; GO:0006952; GO:0008219; GO:0009693; GO:0010150; GO:0051252; GO:1990904	0
TRINITY_DN10532_c0_g1_i2.p1	TRINITY_DN10532_c0_g1	Q9LKA4	UBA2C_ARATH	UBP1-associated protein 2C	UBA2C At3g15010 K15M2.15	Arabidopsis thaliana (Mouse-ear cress)	404	GO:0003723; GO:0003729; GO:0005634; GO:0005730; GO:0006397; GO:0006952; GO:0008219; GO:0009693; GO:0010150; GO:0051252; GO:1990904	0
TRINITY_DN10532_c0_g1_i1.p1	TRINITY_DN10532_c0_g1								0
TRINITY_DN105385_c0_g1_i1.p1	TRINITY_DN105385_c0_g1								0
TRINITY_DN10539_c0_g1_i5.p1	TRINITY_DN10539_c0_g1	Q84P21-1	4CLL5_ARATH	4-coumarate--CoA ligase-like 5 (EC 6.2.1.-) (4-coumarate--CoA ligase isoform 9) (At4CL9) (Peroxisomal OPC-8:0-CoA ligase 1)	4CLL5 OPCL1 At1g20510 F5M15.17	Arabidopsis thaliana (Mouse-ear cress)	546	GO:0005524; GO:0005777; GO:0009611; GO:0009695; GO:0016874	0
TRINITY_DN1054_c0_g1_i2.p1	TRINITY_DN1054_c0_g1								0
TRINITY_DN1054_c0_g1_i1.p1	TRINITY_DN1054_c0_g1								0
TRINITY_DN1054_c0_g1_i7.p1	TRINITY_DN1054_c0_g1								0
TRINITY_DN1054_c0_g1_i14.p1	TRINITY_DN1054_c0_g1								0
TRINITY_DN1054_c0_g1_i17.p1	TRINITY_DN1054_c0_g1								0
TRINITY_DN1054_c0_g1_i8.p1	TRINITY_DN1054_c0_g1								0
TRINITY_DN1054_c1_g1_i1.p1	TRINITY_DN1054_c1_g1								0
TRINITY_DN105418_c0_g1_i1.p1	TRINITY_DN105418_c0_g1	Q94KL7	SILD_FORIN	Secoisolariciresinol dehydrogenase (EC 1.1.1.331) (Fragment)	0	Forsythia intermedia (Border forsythia) (Forsythia suspensa x Forsythia viridissima)	277	GO:0009807; GO:0102911	0
TRINITY_DN105429_c0_g1_i1.p1	TRINITY_DN105429_c0_g1	P92523	M860_ARATH	Uncharacterized mitochondrial protein AtMg00860 (ORF158)	AtMg00860	Arabidopsis thaliana (Mouse-ear cress)	158	GO:0005739	0
TRINITY_DN10544_c0_g1_i5.p1	TRINITY_DN10544_c0_g1								0
TRINITY_DN10544_c0_g1_i3.p1	TRINITY_DN10544_c0_g1								0
TRINITY_DN105448_c0_g1_i1.p1	TRINITY_DN105448_c0_g1	Q00624	ASOL_BRANA	L-ascorbate oxidase homolog (EC 1.10.3.-)	Bp10	Brassica napus (Rape)	555	GO:0005507; GO:0005576; GO:0016491	0
TRINITY_DN105451_c0_g1_i1.p1	TRINITY_DN105451_c0_g1	Q9LYN8	EMS1_ARATH	Leucine-rich repeat receptor protein kinase EMS1 (EC 2.7.11.1) (Protein EXCESS MICROSPOROCYTES 1) (Protein EXTRA SPOROGENOUS CELLS)	EMS1 ESP EXS At5g07280 T28J14.220	Arabidopsis thaliana (Mouse-ear cress)	1192	GO:0004674; GO:0005524; GO:0005886; GO:0009556; GO:0009755; GO:0010234; GO:0016020; GO:0016021; GO:0019199; GO:0046777	0
TRINITY_DN105462_c0_g1_i1.p1	TRINITY_DN105462_c0_g1	Q9LTA2	AHL17_ARATH	AT-hook motif nuclear-localized protein 17	AHL17 At5g49700 K2I5.6	Arabidopsis thaliana (Mouse-ear cress)	276	GO:0003680; GO:0003700; GO:0005634	0
TRINITY_DN105468_c0_g1_i1.p1	TRINITY_DN105468_c0_g1								0
TRINITY_DN10547_c1_g1_i14.p1	TRINITY_DN10547_c1_g1	Q9SVE7	DTX45_ARATH	Protein DETOXIFICATION 45, chloroplastic (AtDTX45) (Multidrug and toxic compound extrusion protein 45) (MATE protein 45)	DTX45 At4g38380 F22I13.150	Arabidopsis thaliana (Mouse-ear cress)	560	GO:0009507; GO:0015297; GO:0016021; GO:0031969; GO:0042910	0
TRINITY_DN10547_c1_g1_i18.p1	TRINITY_DN10547_c1_g1	Q9SVE7	DTX45_ARATH	Protein DETOXIFICATION 45, chloroplastic (AtDTX45) (Multidrug and toxic compound extrusion protein 45) (MATE protein 45)	DTX45 At4g38380 F22I13.150	Arabidopsis thaliana (Mouse-ear cress)	560	GO:0009507; GO:0015297; GO:0016021; GO:0031969; GO:0042910	0
TRINITY_DN10547_c1_g1_i1.p1	TRINITY_DN10547_c1_g1	Q84K71	DTX44_ARATH	Protein DETOXIFICATION 44, chloroplastic (AtDTX44) (Multidrug and toxic compound extrusion protein 44) (MATE protein 44)	DTX44 At2g38330 T19C21.18	Arabidopsis thaliana (Mouse-ear cress)	521	GO:0015297; GO:0016021; GO:0031969; GO:0042910	0
TRINITY_DN10547_c1_g1_i20.p1	TRINITY_DN10547_c1_g1	Q9SVE7	DTX45_ARATH	Protein DETOXIFICATION 45, chloroplastic (AtDTX45) (Multidrug and toxic compound extrusion protein 45) (MATE protein 45)	DTX45 At4g38380 F22I13.150	Arabidopsis thaliana (Mouse-ear cress)	560	GO:0009507; GO:0015297; GO:0016021; GO:0031969; GO:0042910	0
TRINITY_DN10547_c1_g1_i11.p1	TRINITY_DN10547_c1_g1	Q84K71	DTX44_ARATH	Protein DETOXIFICATION 44, chloroplastic (AtDTX44) (Multidrug and toxic compound extrusion protein 44) (MATE protein 44)	DTX44 At2g38330 T19C21.18	Arabidopsis thaliana (Mouse-ear cress)	521	GO:0015297; GO:0016021; GO:0031969; GO:0042910	0
TRINITY_DN10547_c1_g1_i16.p1	TRINITY_DN10547_c1_g1	Q84K71	DTX44_ARATH	Protein DETOXIFICATION 44, chloroplastic (AtDTX44) (Multidrug and toxic compound extrusion protein 44) (MATE protein 44)	DTX44 At2g38330 T19C21.18	Arabidopsis thaliana (Mouse-ear cress)	521	GO:0015297; GO:0016021; GO:0031969; GO:0042910	0
TRINITY_DN1055_c0_g1_i2.p1	TRINITY_DN1055_c0_g1								0
TRINITY_DN1055_c0_g1_i1.p1	TRINITY_DN1055_c0_g1								0
TRINITY_DN105507_c0_g1_i1.p1	TRINITY_DN105507_c0_g1	Q8L7I0	GUN19_ARATH	Endoglucanase 19 (EC 3.2.1.4) (Endo-1,4-beta glucanase 19)	At4g11050 F2P3.1 T22B4.30	Arabidopsis thaliana (Mouse-ear cress)	626	GO:0005576; GO:0008810; GO:0030245; GO:0030246; GO:0071555	0
TRINITY_DN10555_c0_g1_i4.p1	TRINITY_DN10555_c0_g1								0
TRINITY_DN10555_c0_g1_i8.p1	TRINITY_DN10555_c0_g1								0
TRINITY_DN10555_c0_g1_i9.p1	TRINITY_DN10555_c0_g1								0
TRINITY_DN10555_c0_g1_i1.p1	TRINITY_DN10555_c0_g1								0
TRINITY_DN105563_c0_g1_i1.p1	TRINITY_DN105563_c0_g1								0
TRINITY_DN10557_c0_g1_i1.p1	TRINITY_DN10557_c0_g1								0
TRINITY_DN10559_c1_g1_i10.p1	TRINITY_DN10559_c1_g1	O48626	ZW10_ARATH	Centromere/kinetochore protein zw10 homolog (AtZW10) (MAG2-interacting protein 1)	ZW10 MIP1 At2g32900 T21L14.16	Arabidopsis thaliana (Mouse-ear cress)	742	GO:0000777; GO:0005634; GO:0005789; GO:0005819; GO:0006888; GO:0007059; GO:0007094; GO:0015031; GO:0032527; GO:0051301; GO:1990423	0
TRINITY_DN105596_c0_g1_i1.p1	TRINITY_DN105596_c0_g1	Q9SXU1	PSA7_CICAR	Proteasome subunit alpha type-7 (EC 3.4.25.1) (20S proteasome alpha subunit D) (20S proteasome subunit alpha-4)	PAD1	Cicer arietinum (Chickpea) (Garbanzo)	249	GO:0004298; GO:0005634; GO:0005737; GO:0006511; GO:0019773	0
TRINITY_DN1056_c0_g1_i2.p1	TRINITY_DN1056_c0_g1	O22467	MSI1_ARATH	Histone-binding protein MSI1 (CAF-1 p48 homolog) (Chromatin assembly factor 1 subunit MSI1) (CAF-1 subunit MSI1) (Protein MULTICOPY SUPPRESSOR OF IRA 1) (AtMSI1) (Protein medicis) (WD-40 repeat-containing protein MSI1)	MSI1 At5g58230 MCK7.10	Arabidopsis thaliana (Mouse-ear cress)	424	GO:0005634; GO:0005677; GO:0006260; GO:0006349; GO:0007275; GO:0009555; GO:0009793; GO:0009908; GO:0009909; GO:0010026; GO:0010214; GO:0031507; GO:0045787; GO:0048316; GO:0048366; GO:0070828; GO:0080008; GO:2000653	0
TRINITY_DN1056_c0_g1_i1.p1	TRINITY_DN1056_c0_g1	O22467	MSI1_ARATH	Histone-binding protein MSI1 (CAF-1 p48 homolog) (Chromatin assembly factor 1 subunit MSI1) (CAF-1 subunit MSI1) (Protein MULTICOPY SUPPRESSOR OF IRA 1) (AtMSI1) (Protein medicis) (WD-40 repeat-containing protein MSI1)	MSI1 At5g58230 MCK7.10	Arabidopsis thaliana (Mouse-ear cress)	424	GO:0005634; GO:0005677; GO:0006260; GO:0006349; GO:0007275; GO:0009555; GO:0009793; GO:0009908; GO:0009909; GO:0010026; GO:0010214; GO:0031507; GO:0045787; GO:0048316; GO:0048366; GO:0070828; GO:0080008; GO:2000653	0
TRINITY_DN1056_c0_g1_i14.p1	TRINITY_DN1056_c0_g1	O22467	MSI1_ARATH	Histone-binding protein MSI1 (CAF-1 p48 homolog) (Chromatin assembly factor 1 subunit MSI1) (CAF-1 subunit MSI1) (Protein MULTICOPY SUPPRESSOR OF IRA 1) (AtMSI1) (Protein medicis) (WD-40 repeat-containing protein MSI1)	MSI1 At5g58230 MCK7.10	Arabidopsis thaliana (Mouse-ear cress)	424	GO:0005634; GO:0005677; GO:0006260; GO:0006349; GO:0007275; GO:0009555; GO:0009793; GO:0009908; GO:0009909; GO:0010026; GO:0010214; GO:0031507; GO:0045787; GO:0048316; GO:0048366; GO:0070828; GO:0080008; GO:2000653	0
TRINITY_DN1056_c0_g1_i3.p1	TRINITY_DN1056_c0_g1	O22467	MSI1_ARATH	Histone-binding protein MSI1 (CAF-1 p48 homolog) (Chromatin assembly factor 1 subunit MSI1) (CAF-1 subunit MSI1) (Protein MULTICOPY SUPPRESSOR OF IRA 1) (AtMSI1) (Protein medicis) (WD-40 repeat-containing protein MSI1)	MSI1 At5g58230 MCK7.10	Arabidopsis thaliana (Mouse-ear cress)	424	GO:0005634; GO:0005677; GO:0006260; GO:0006349; GO:0007275; GO:0009555; GO:0009793; GO:0009908; GO:0009909; GO:0010026; GO:0010214; GO:0031507; GO:0045787; GO:0048316; GO:0048366; GO:0070828; GO:0080008; GO:2000653	0
TRINITY_DN1056_c0_g1_i13.p1	TRINITY_DN1056_c0_g1	O22467	MSI1_ARATH	Histone-binding protein MSI1 (CAF-1 p48 homolog) (Chromatin assembly factor 1 subunit MSI1) (CAF-1 subunit MSI1) (Protein MULTICOPY SUPPRESSOR OF IRA 1) (AtMSI1) (Protein medicis) (WD-40 repeat-containing protein MSI1)	MSI1 At5g58230 MCK7.10	Arabidopsis thaliana (Mouse-ear cress)	424	GO:0005634; GO:0005677; GO:0006260; GO:0006349; GO:0007275; GO:0009555; GO:0009793; GO:0009908; GO:0009909; GO:0010026; GO:0010214; GO:0031507; GO:0045787; GO:0048316; GO:0048366; GO:0070828; GO:0080008; GO:2000653	0
TRINITY_DN1056_c0_g1_i6.p1	TRINITY_DN1056_c0_g1	O22467	MSI1_ARATH	Histone-binding protein MSI1 (CAF-1 p48 homolog) (Chromatin assembly factor 1 subunit MSI1) (CAF-1 subunit MSI1) (Protein MULTICOPY SUPPRESSOR OF IRA 1) (AtMSI1) (Protein medicis) (WD-40 repeat-containing protein MSI1)	MSI1 At5g58230 MCK7.10	Arabidopsis thaliana (Mouse-ear cress)	424	GO:0005634; GO:0005677; GO:0006260; GO:0006349; GO:0007275; GO:0009555; GO:0009793; GO:0009908; GO:0009909; GO:0010026; GO:0010214; GO:0031507; GO:0045787; GO:0048316; GO:0048366; GO:0070828; GO:0080008; GO:2000653	0
TRINITY_DN10561_c0_g2_i2.p1	TRINITY_DN10561_c0_g2	P92982	PGL1_ARATH	Polygalacturonase 1 beta-like protein 1 (AtPGL1) (Aromatic-rich glycoprotein JP630) (PG1beta-like protein 1) (Polygalacturonase 3) (Probable polygalacturonase non-catalytic subunit JP630)	PGL1 JP630 PG3 At1g23760 F5O8.31	Arabidopsis thaliana (Mouse-ear cress)	622	GO:0005618; GO:0048046	0
TRINITY_DN10561_c0_g2_i5.p1	TRINITY_DN10561_c0_g2	P93218	GP3_SOLLC	Polygalacturonase non-catalytic subunit AroGP3	GP3 AROGP3	Solanum lycopersicum (Tomato) (Lycopersicon esculentum)	632	GO:0005618; GO:0048046; GO:0071555	0
TRINITY_DN10561_c0_g2_i4.p1	TRINITY_DN10561_c0_g2	P92982	PGL1_ARATH	Polygalacturonase 1 beta-like protein 1 (AtPGL1) (Aromatic-rich glycoprotein JP630) (PG1beta-like protein 1) (Polygalacturonase 3) (Probable polygalacturonase non-catalytic subunit JP630)	PGL1 JP630 PG3 At1g23760 F5O8.31	Arabidopsis thaliana (Mouse-ear cress)	622	GO:0005618; GO:0048046	0
TRINITY_DN10561_c0_g4_i1.p1	TRINITY_DN10561_c0_g4	P92990	PGL3_ARATH	Polygalacturonase 1 beta-like protein 3 (AtPGL3) (Aromatic-rich glycoprotein JP650) (PG1beta-like protein 3) (Polygalacturonase 2) (Probable polygalacturonase non-catalytic subunit JP650)	PGL3 JP650 PG2 At1g70370 F17O7.9	Arabidopsis thaliana (Mouse-ear cress)	626	GO:0005618; GO:0048046	0
TRINITY_DN10561_c0_g4_i2.p1	TRINITY_DN10561_c0_g4	Q40161	GP1_SOLLC	Polygalacturonase-1 non-catalytic subunit beta (AroGP1) (Polygalacturonase converter) (PG converter)	GP1	Solanum lycopersicum (Tomato) (Lycopersicon esculentum)	630	GO:0005618; GO:0009835; GO:0048046; GO:0071555	0
TRINITY_DN105623_c0_g1_i1.p1	TRINITY_DN105623_c0_g1								0
TRINITY_DN105644_c0_g1_i1.p1	TRINITY_DN105644_c0_g1	P22954	HS702_ARATH	Heat shock 70 kDa protein 2 (Heat shock cognate 70 kDa protein 2) (Heat shock cognate protein 70-2) (AtHsc70-2) (Heat shock protein 70-2) (AtHsp70-2)	HSP70-2 HSC70-2 HSC70-G8 MED37_3 MED37D At5g02490 T22P11.80	Arabidopsis thaliana (Mouse-ear cress)	653	GO:0005524; GO:0005618; GO:0005634; GO:0005737; GO:0005794; GO:0005829; GO:0005886; GO:0006986; GO:0009408; GO:0009615; GO:0009617; GO:0016887; GO:0031072; GO:0034620; GO:0042026; GO:0042623; GO:0044183; GO:0046686; GO:0051082; GO:0051085; GO:0051787	0
TRINITY_DN10565_c0_g1_i2.p1	TRINITY_DN10565_c0_g1	Q9LPN5-1	VP601_ARATH	Vacuolar protein sorting-associated protein 60.1	VPS60-1 VPS60A At3g10640 F13M14.7 F18K10.26	Arabidopsis thaliana (Mouse-ear cress)	235	GO:0005771; GO:0007034; GO:0015031; GO:0032585	0
TRINITY_DN105658_c0_g1_i1.p1	TRINITY_DN105658_c0_g1	Q6AUR2	GLNB_ORYSJ	Nitrogen regulatory protein P-II homolog (Protein PII-like)	GLB GLB1 Os05g0133100 LOC_Os05g04220 OsJ_17013 OSJNBa0077L08.6	Oryza sativa subsp. japonica (Rice)	212	GO:0000287; GO:0005524; GO:0005829; GO:0006808; GO:0009416; GO:0009534; GO:0009718; GO:0009744; GO:0010307; GO:0030234; GO:0042304	0
TRINITY_DN10566_c0_g1_i2.p1	TRINITY_DN10566_c0_g1	C0LGF5	Y1341_ARATH	Probable LRR receptor-like serine/threonine-protein kinase At1g34110 (EC 2.7.11.1)	At1g34110 F12G12.7	Arabidopsis thaliana (Mouse-ear cress)	1072	GO:0004674; GO:0005524; GO:0005886; GO:0009755; GO:0010082; GO:0016021	0
TRINITY_DN10566_c0_g1_i5.p1	TRINITY_DN10566_c0_g1	C0LGF5	Y1341_ARATH	Probable LRR receptor-like serine/threonine-protein kinase At1g34110 (EC 2.7.11.1)	At1g34110 F12G12.7	Arabidopsis thaliana (Mouse-ear cress)	1072	GO:0004674; GO:0005524; GO:0005886; GO:0009755; GO:0010082; GO:0016021	0
TRINITY_DN10569_c0_g1_i3.p1	TRINITY_DN10569_c0_g1								0
TRINITY_DN10569_c0_g1_i5.p1	TRINITY_DN10569_c0_g1								0
TRINITY_DN10569_c0_g1_i1.p2	TRINITY_DN10569_c0_g1								0
TRINITY_DN1057_c0_g1_i1.p1	TRINITY_DN1057_c0_g1	Q93WI9	HD3A_ORYSJ	Protein HEADING DATE 3A (FT-like protein A)	HD3A Os06g0157700 LOC_Os06g06320 OsJ_20191 P0046E09.30 P0702F05.10	Oryza sativa subsp. japonica (Rice)	179	GO:0005634; GO:0005737; GO:0008429; GO:0009908; GO:0009909; GO:0010229; GO:0030154; GO:0048510; GO:0048572; GO:0048575	1
TRINITY_DN10570_c0_g1_i2.p1	TRINITY_DN10570_c0_g1								0
TRINITY_DN10571_c0_g1_i7.p1	TRINITY_DN10571_c0_g1	Q8GYP6-1	PPR49_ARATH	Pentatricopeptide repeat-containing protein At1g18900	At1g18900 F14D16.2	Arabidopsis thaliana (Mouse-ear cress)	860	0	0
TRINITY_DN10571_c0_g1_i8.p1	TRINITY_DN10571_c0_g1	Q8GYP6-1	PPR49_ARATH	Pentatricopeptide repeat-containing protein At1g18900	At1g18900 F14D16.2	Arabidopsis thaliana (Mouse-ear cress)	860	0	0
TRINITY_DN10571_c0_g1_i2.p1	TRINITY_DN10571_c0_g1	Q8GYP6-1	PPR49_ARATH	Pentatricopeptide repeat-containing protein At1g18900	At1g18900 F14D16.2	Arabidopsis thaliana (Mouse-ear cress)	860	0	0
TRINITY_DN10572_c0_g1_i6.p1	TRINITY_DN10572_c0_g1	O65272-1	KEA2_ARATH	K(+) efflux antiporter 2, chloroplastic (AtKEA2)	KEA2 At4g00630/At4g00640 F6N23.14/F6N23.15	Arabidopsis thaliana (Mouse-ear cress)	1174	GO:0009507; GO:0009706; GO:0015386; GO:0016020; GO:0016021	0
TRINITY_DN10572_c0_g1_i9.p1	TRINITY_DN10572_c0_g1	Q9ZTZ7	KEA1_ARATH	K(+) efflux antiporter 1, chloroplastic (AtKEA1)	KEA1 At1g01790 T1N6.20/T1N6.21	Arabidopsis thaliana (Mouse-ear cress)	1193	GO:0005576; GO:0009507; GO:0009658; GO:0009941; GO:0010109; GO:0015386; GO:0016020; GO:0016021; GO:0031969	0
TRINITY_DN10572_c0_g1_i2.p1	TRINITY_DN10572_c0_g1	Q9ZTZ7	KEA1_ARATH	K(+) efflux antiporter 1, chloroplastic (AtKEA1)	KEA1 At1g01790 T1N6.20/T1N6.21	Arabidopsis thaliana (Mouse-ear cress)	1193	GO:0005576; GO:0009507; GO:0009658; GO:0009941; GO:0010109; GO:0015386; GO:0016020; GO:0016021; GO:0031969	0
TRINITY_DN10572_c0_g1_i3.p1	TRINITY_DN10572_c0_g1	O65272-1	KEA2_ARATH	K(+) efflux antiporter 2, chloroplastic (AtKEA2)	KEA2 At4g00630/At4g00640 F6N23.14/F6N23.15	Arabidopsis thaliana (Mouse-ear cress)	1174	GO:0009507; GO:0009706; GO:0015386; GO:0016020; GO:0016021	0
TRINITY_DN10574_c0_g1_i3.p1	TRINITY_DN10574_c0_g1	Q9FZL4	MGDG_SOYBN	Probable monogalactosyldiacylglycerol synthase, chloroplastic (GmMGD1) (EC 2.4.1.46) (MGDG synthase type A)	MGD A	Glycine max (Soybean) (Glycine hispida)	530	GO:0009247; GO:0031969; GO:0046509	0
TRINITY_DN105747_c0_g1_i1.p1	TRINITY_DN105747_c0_g1	Q9SJQ1	PXC1_ARATH	Leucine-rich repeat receptor-like protein kinase PXC1 (Protein PXY/TDR-CORRELATED 1)	PXC1 At2g36570	Arabidopsis thaliana (Mouse-ear cress)	672	GO:0004672; GO:0005524; GO:0005886; GO:0009834; GO:0016021	0
TRINITY_DN10581_c0_g1_i6.p1	TRINITY_DN10581_c0_g1								0
TRINITY_DN10581_c0_g1_i4.p1	TRINITY_DN10581_c0_g1								0
TRINITY_DN105827_c0_g1_i1.p1	TRINITY_DN105827_c0_g1	Q9LHA8	HS704_ARATH	Heat shock 70 kDa protein 4 (Heat shock cognate 70 kDa protein 4) (Heat shock cognate protein 70-4) (AtHsc70-4) (Heat shock protein 70-4) (AtHsp70-4)	HSP70-4 HSC70-4 HSP70 MED37_2 MED37C At3g12580 T16H11.7 T2E22.11	Arabidopsis thaliana (Mouse-ear cress)	650	GO:0005524; GO:0005618; GO:0005634; GO:0005737; GO:0005739; GO:0005774; GO:0005794; GO:0005829; GO:0005886; GO:0006986; GO:0009266; GO:0009408; GO:0009615; GO:0009617; GO:0016567; GO:0016887; GO:0031072; GO:0031625; GO:0034620; GO:0042026; GO:0042623; GO:0044183; GO:0046686; GO:0051082; GO:0051085; GO:0051787	0
TRINITY_DN10583_c0_g1_i2.p1	TRINITY_DN10583_c0_g1								0
TRINITY_DN10584_c0_g1_i2.p1	TRINITY_DN10584_c0_g1								0
TRINITY_DN10584_c0_g1_i16.p1	TRINITY_DN10584_c0_g1								0
TRINITY_DN105847_c0_g1_i1.p1	TRINITY_DN105847_c0_g1	Q8GYF4	PHT15_ARATH	Probable inorganic phosphate transporter 1-5 (AtPht1;5) (H(+)/Pi cotransporter)	PHT1-5 PHT5 At2g32830 F24L7.3	Arabidopsis thaliana (Mouse-ear cress)	542	GO:0005315; GO:0006817; GO:0015293; GO:0016021	0
TRINITY_DN105872_c1_g1_i2.p3	TRINITY_DN105872_c1_g1								0
TRINITY_DN105872_c1_g1_i1.p1	TRINITY_DN105872_c1_g1								0
TRINITY_DN105875_c0_g1_i1.p1	TRINITY_DN105875_c0_g1	O48788	Y2267_ARATH	Probable inactive receptor kinase At2g26730	At2g26730 F18A8.10	Arabidopsis thaliana (Mouse-ear cress)	658	GO:0004672; GO:0005524; GO:0005777; GO:0005886; GO:0016021	0
TRINITY_DN10588_c0_g1_i6.p1	TRINITY_DN10588_c0_g1	Q6ESI7	TPPII_ORYSJ	Tripeptidyl-peptidase 2 (EC 3.4.14.10) (Tripeptidyl-peptidase II) (TPPII)	TPP2 Os02g0664300 LOC_Os02g44520 P0461B08.4-1 P0461B08.4-2	Oryza sativa subsp. japonica (Rice)	1359	GO:0004177; GO:0004252; GO:0005774; GO:0005829; GO:0008240; GO:0009507; GO:0022626	0
TRINITY_DN10588_c0_g1_i4.p1	TRINITY_DN10588_c0_g1	F4JVN6	TPPII_ARATH	Tripeptidyl-peptidase 2 (EC 3.4.14.10) (Tripeptidyl-peptidase II) (TPPII)	TPP2 At4g20850 T13K14.10	Arabidopsis thaliana (Mouse-ear cress)	1380	GO:0004177; GO:0004252; GO:0005737; GO:0005773; GO:0005774; GO:0005829; GO:0006508; GO:0008240; GO:0009507; GO:0022626	0
TRINITY_DN10588_c0_g1_i2.p1	TRINITY_DN10588_c0_g1	Q6ESI7	TPPII_ORYSJ	Tripeptidyl-peptidase 2 (EC 3.4.14.10) (Tripeptidyl-peptidase II) (TPPII)	TPP2 Os02g0664300 LOC_Os02g44520 P0461B08.4-1 P0461B08.4-2	Oryza sativa subsp. japonica (Rice)	1359	GO:0004177; GO:0004252; GO:0005774; GO:0005829; GO:0008240; GO:0009507; GO:0022626	0
TRINITY_DN105886_c0_g1_i1.p1	TRINITY_DN105886_c0_g1	Q9LMR5	FK126_ARATH	F-box/kelch-repeat protein At1g15670	At1g15670 F7H2.1	Arabidopsis thaliana (Mouse-ear cress)	359	GO:0005829; GO:0080037; GO:2000762	1
TRINITY_DN105888_c0_g1_i1.p1	TRINITY_DN105888_c0_g1	Q9SU35	ERLL1_ARATH	pEARLI1-like lipid transfer protein 1 (Protein AZELAIC ACID INDUCED 1)	AZI1 At4g12470 T1P17.60	Arabidopsis thaliana (Mouse-ear cress)	161	GO:0005618; GO:0005783; GO:0009506; GO:0009626; GO:0009627; GO:0009631; GO:0009682; GO:0009707; GO:0043621; GO:0048046; GO:0050832; GO:0070417	1
TRINITY_DN10590_c0_g1_i3.p1	TRINITY_DN10590_c0_g1								0
TRINITY_DN105908_c0_g1_i1.p1	TRINITY_DN105908_c0_g1	Q9LT96	Y5977_ARATH	Probable leucine-rich repeat receptor-like protein kinase At5g49770 (EC 2.7.11.1)	At5g49770 K2I5.14	Arabidopsis thaliana (Mouse-ear cress)	946	GO:0004674; GO:0005524; GO:0009536; GO:0016021	0
TRINITY_DN105924_c0_g1_i1.p1	TRINITY_DN105924_c0_g1	P52409	E13B_WHEAT	Glucan endo-1,3-beta-glucosidase (EC 3.2.1.39) ((1->3)-beta-glucan endohydrolase) ((1->3)-beta-glucanase) (Beta-1,3-endoglucanase)	GLC1	Triticum aestivum (Wheat)	461	GO:0005975; GO:0006952; GO:0042973; GO:0046658	0
TRINITY_DN105939_c0_g1_i1.p1	TRINITY_DN105939_c0_g1								0
TRINITY_DN10594_c0_g1_i19.p1	TRINITY_DN10594_c0_g1	Q8L7W2	NUDT8_ARATH	Nudix hydrolase 8 (AtNUDT8) (EC 3.6.1.-)	NUDT8 NUDX8 At5g47240 MQL5.10	Arabidopsis thaliana (Mouse-ear cress)	369	GO:0005829; GO:0007165; GO:0009611; GO:0035529; GO:0046872; GO:0047631; GO:0051287	0
TRINITY_DN10594_c0_g1_i23.p1	TRINITY_DN10594_c0_g1	Q8L7W2	NUDT8_ARATH	Nudix hydrolase 8 (AtNUDT8) (EC 3.6.1.-)	NUDT8 NUDX8 At5g47240 MQL5.10	Arabidopsis thaliana (Mouse-ear cress)	369	GO:0005829; GO:0007165; GO:0009611; GO:0035529; GO:0046872; GO:0047631; GO:0051287	0
TRINITY_DN10594_c0_g1_i21.p1	TRINITY_DN10594_c0_g1	Q8L7W2	NUDT8_ARATH	Nudix hydrolase 8 (AtNUDT8) (EC 3.6.1.-)	NUDT8 NUDX8 At5g47240 MQL5.10	Arabidopsis thaliana (Mouse-ear cress)	369	GO:0005829; GO:0007165; GO:0009611; GO:0035529; GO:0046872; GO:0047631; GO:0051287	0
TRINITY_DN10594_c0_g1_i2.p1	TRINITY_DN10594_c0_g1	Q94B74	NUDT2_ARATH	Nudix hydrolase 2 (AtNUDT2) (EC 3.6.1.-) (ADP-ribose pyrophosphatase) (EC 3.6.1.13) (NADH pyrophosphatase) (EC 3.6.1.22)	NUDT2 NUDX2 At5g47650 MNJ7.24	Arabidopsis thaliana (Mouse-ear cress)	278	GO:0000210; GO:0005829; GO:0006979; GO:0007165; GO:0035529; GO:0046872; GO:0047631; GO:0051287	0
TRINITY_DN10594_c0_g1_i12.p1	TRINITY_DN10594_c0_g1	Q94B74	NUDT2_ARATH	Nudix hydrolase 2 (AtNUDT2) (EC 3.6.1.-) (ADP-ribose pyrophosphatase) (EC 3.6.1.13) (NADH pyrophosphatase) (EC 3.6.1.22)	NUDT2 NUDX2 At5g47650 MNJ7.24	Arabidopsis thaliana (Mouse-ear cress)	278	GO:0000210; GO:0005829; GO:0006979; GO:0007165; GO:0035529; GO:0046872; GO:0047631; GO:0051287	0
TRINITY_DN10594_c0_g3_i1.p1	TRINITY_DN10594_c0_g3	Q9SX85-1	SEC3A_ARATH	Exocyst complex component SEC3A (AtSec3a)	SEC3A At1g47550 F16N3.18	Arabidopsis thaliana (Mouse-ear cress)	887	GO:0000145; GO:0005546; GO:0005829; GO:0005856; GO:0005886; GO:0006887; GO:0006893; GO:0009524; GO:0017049; GO:0051601; GO:0070062	0
TRINITY_DN10594_c0_g3_i2.p1	TRINITY_DN10594_c0_g3	Q9SX85-1	SEC3A_ARATH	Exocyst complex component SEC3A (AtSec3a)	SEC3A At1g47550 F16N3.18	Arabidopsis thaliana (Mouse-ear cress)	887	GO:0000145; GO:0005546; GO:0005829; GO:0005856; GO:0005886; GO:0006887; GO:0006893; GO:0009524; GO:0017049; GO:0051601; GO:0070062	0
TRINITY_DN10594_c1_g1_i3.p1	TRINITY_DN10594_c1_g1	Q9SX85-1	SEC3A_ARATH	Exocyst complex component SEC3A (AtSec3a)	SEC3A At1g47550 F16N3.18	Arabidopsis thaliana (Mouse-ear cress)	887	GO:0000145; GO:0005546; GO:0005829; GO:0005856; GO:0005886; GO:0006887; GO:0006893; GO:0009524; GO:0017049; GO:0051601; GO:0070062	0
TRINITY_DN10594_c1_g1_i5.p1	TRINITY_DN10594_c1_g1	Q9SX85-1	SEC3A_ARATH	Exocyst complex component SEC3A (AtSec3a)	SEC3A At1g47550 F16N3.18	Arabidopsis thaliana (Mouse-ear cress)	887	GO:0000145; GO:0005546; GO:0005829; GO:0005856; GO:0005886; GO:0006887; GO:0006893; GO:0009524; GO:0017049; GO:0051601; GO:0070062	0
TRINITY_DN10594_c1_g1_i6.p1	TRINITY_DN10594_c1_g1	Q9SX85-1	SEC3A_ARATH	Exocyst complex component SEC3A (AtSec3a)	SEC3A At1g47550 F16N3.18	Arabidopsis thaliana (Mouse-ear cress)	887	GO:0000145; GO:0005546; GO:0005829; GO:0005856; GO:0005886; GO:0006887; GO:0006893; GO:0009524; GO:0017049; GO:0051601; GO:0070062	0
TRINITY_DN105973_c0_g1_i1.p1	TRINITY_DN105973_c0_g1	Q6F4N5	AP25_ORYSJ	Aspartyl protease 25 (EC 3.4.23.-) (Protein RICE ANTHER DOWN-REGULATED BY CHILLING 1)	AP25 RADC1 Os03g0186900 LOC_Os03g08790	Oryza sativa subsp. japonica (Rice)	438	GO:0004190; GO:0005618; GO:0006508; GO:0009627; GO:0030163; GO:0043067; GO:0048046	0
TRINITY_DN105984_c0_g1_i1.p1	TRINITY_DN105984_c0_g1	Q9M8X6	GL16_ARATH	Germin-like protein subfamily 1 member 6	At3g04200 T6K12.18	Arabidopsis thaliana (Mouse-ear cress)	227	GO:0005618; GO:0030145; GO:0045735; GO:0048046	0
TRINITY_DN106_c0_g1_i1.p1	TRINITY_DN106_c0_g1	Q10PW9	MST4_ORYSJ	Sugar transport protein MST4 (Monosaccharide transporter 4) (OsMST4) (Sugar:proton symporter MST4)	MST4 Os03g0218400 LOC_Os03g11900	Oryza sativa subsp. japonica (Rice)	515	GO:0005351; GO:0005887; GO:0046323	0
TRINITY_DN106_c0_g1_i2.p1	TRINITY_DN106_c0_g1	Q10PW9	MST4_ORYSJ	Sugar transport protein MST4 (Monosaccharide transporter 4) (OsMST4) (Sugar:proton symporter MST4)	MST4 Os03g0218400 LOC_Os03g11900	Oryza sativa subsp. japonica (Rice)	515	GO:0005351; GO:0005887; GO:0046323	0
TRINITY_DN106_c0_g1_i3.p1	TRINITY_DN106_c0_g1	Q10PW9	MST4_ORYSJ	Sugar transport protein MST4 (Monosaccharide transporter 4) (OsMST4) (Sugar:proton symporter MST4)	MST4 Os03g0218400 LOC_Os03g11900	Oryza sativa subsp. japonica (Rice)	515	GO:0005351; GO:0005887; GO:0046323	0
TRINITY_DN10600_c0_g1_i12.p1	TRINITY_DN10600_c0_g1	Q942X8-2	HAK2_ORYSJ	Probable potassium transporter 2 (OsHAK2)	HAK2 Os01g0935500 LOC_Os01g70940 OsJ_04680 P0492G09.24-1 P0492G09.24-2	Oryza sativa subsp. japonica (Rice)	783	GO:0006813; GO:0015079; GO:0016020; GO:0016021	0
TRINITY_DN10600_c0_g1_i10.p1	TRINITY_DN10600_c0_g1	Q942X8-2	HAK2_ORYSJ	Probable potassium transporter 2 (OsHAK2)	HAK2 Os01g0935500 LOC_Os01g70940 OsJ_04680 P0492G09.24-1 P0492G09.24-2	Oryza sativa subsp. japonica (Rice)	783	GO:0006813; GO:0015079; GO:0016020; GO:0016021	0
TRINITY_DN106011_c0_g1_i1.p1	TRINITY_DN106011_c0_g1								0
TRINITY_DN10605_c0_g1_i3.p1	TRINITY_DN10605_c0_g1								0
TRINITY_DN10605_c0_g1_i4.p1	TRINITY_DN10605_c0_g1								0
TRINITY_DN10605_c0_g1_i1.p1	TRINITY_DN10605_c0_g1								0
TRINITY_DN10605_c0_g1_i10.p1	TRINITY_DN10605_c0_g1								0
TRINITY_DN10605_c0_g1_i7.p1	TRINITY_DN10605_c0_g1								0
TRINITY_DN10605_c0_g1_i5.p1	TRINITY_DN10605_c0_g1								0
TRINITY_DN10605_c0_g1_i6.p1	TRINITY_DN10605_c0_g1								0
TRINITY_DN106052_c0_g1_i1.p1	TRINITY_DN106052_c0_g1	O82081	UCC1_ARATH	Uclacyanin 1	UCC1 At2g32300 T32F6	Arabidopsis thaliana (Mouse-ear cress)	261	GO:0009055; GO:0031225; GO:0046658; GO:0046872	0
TRINITY_DN10608_c0_g1_i11.p1	TRINITY_DN10608_c0_g1	F4K5K6	PMIR1_ARATH	Protein PLASTID MOVEMENT IMPAIRED 1-RELATED 1	PMIR1 At5g20610 T1M15	Arabidopsis thaliana (Mouse-ear cress)	1164	GO:0005623; GO:0005737; GO:0009637; GO:0009902; GO:0009903; GO:0030048; GO:0031022	0
TRINITY_DN106101_c0_g1_i1.p1	TRINITY_DN106101_c0_g1								0
TRINITY_DN10611_c0_g1_i4.p1	TRINITY_DN10611_c0_g1	Q9FX64	HOP2_ARATH	Homologous-pairing protein 2 homolog (Protein AHP2) (AtAHP2) (Protein ARABIDOPSIS HOMOLOG PAIRING 2) (Protein HOP2) (AtHOP2)	HOP2 AHP2 At1g13330 T6J4.9	Arabidopsis thaliana (Mouse-ear cress)	226	GO:0005634; GO:0051026	0
TRINITY_DN10612_c0_g1_i2.p1	TRINITY_DN10612_c0_g1								0
TRINITY_DN10612_c0_g1_i1.p1	TRINITY_DN10612_c0_g1								0
TRINITY_DN10615_c0_g1_i7.p1	TRINITY_DN10615_c0_g1								0
TRINITY_DN10616_c0_g1_i1.p1	TRINITY_DN10616_c0_g1	Q06915	EA6_ARATH	Probable glucan endo-1,3-beta-glucosidase A6 (EC 3.2.1.39) ((1->3)-beta-glucan endohydrolase) ((1->3)-beta-glucanase) (Anther-specific protein A6) (Beta-1,3-endoglucanase) (Protein MATERNAL EFFECT EMBRYO ARREST 48)	A6 MEE48 At4g14080 dl3080c	Arabidopsis thaliana (Mouse-ear cress)	478	GO:0005975; GO:0006952; GO:0009793; GO:0010584; GO:0042973; GO:0046658	0
TRINITY_DN10616_c0_g1_i5.p1	TRINITY_DN10616_c0_g1	Q06915	EA6_ARATH	Probable glucan endo-1,3-beta-glucosidase A6 (EC 3.2.1.39) ((1->3)-beta-glucan endohydrolase) ((1->3)-beta-glucanase) (Anther-specific protein A6) (Beta-1,3-endoglucanase) (Protein MATERNAL EFFECT EMBRYO ARREST 48)	A6 MEE48 At4g14080 dl3080c	Arabidopsis thaliana (Mouse-ear cress)	478	GO:0005975; GO:0006952; GO:0009793; GO:0010584; GO:0042973; GO:0046658	0
TRINITY_DN10616_c0_g1_i6.p1	TRINITY_DN10616_c0_g1	Q06915	EA6_ARATH	Probable glucan endo-1,3-beta-glucosidase A6 (EC 3.2.1.39) ((1->3)-beta-glucan endohydrolase) ((1->3)-beta-glucanase) (Anther-specific protein A6) (Beta-1,3-endoglucanase) (Protein MATERNAL EFFECT EMBRYO ARREST 48)	A6 MEE48 At4g14080 dl3080c	Arabidopsis thaliana (Mouse-ear cress)	478	GO:0005975; GO:0006952; GO:0009793; GO:0010584; GO:0042973; GO:0046658	0
TRINITY_DN10616_c0_g1_i3.p1	TRINITY_DN10616_c0_g1	Q06915	EA6_ARATH	Probable glucan endo-1,3-beta-glucosidase A6 (EC 3.2.1.39) ((1->3)-beta-glucan endohydrolase) ((1->3)-beta-glucanase) (Anther-specific protein A6) (Beta-1,3-endoglucanase) (Protein MATERNAL EFFECT EMBRYO ARREST 48)	A6 MEE48 At4g14080 dl3080c	Arabidopsis thaliana (Mouse-ear cress)	478	GO:0005975; GO:0006952; GO:0009793; GO:0010584; GO:0042973; GO:0046658	0
TRINITY_DN10617_c0_g1_i13.p1	TRINITY_DN10617_c0_g1								0
TRINITY_DN10617_c0_g1_i12.p1	TRINITY_DN10617_c0_g1								0
TRINITY_DN10618_c0_g1_i5.p1	TRINITY_DN10618_c0_g1	P55217	CGS1_ARATH	Cystathionine gamma-synthase 1, chloroplastic (AtCGS1) (EC 2.5.1.48) (METHIONINE OVERACCUMULATION 1) (O-succinylhomoserine (thiol)-lyase)	CGS1 CYS1 MTO1 At3g01120 T4P13.19	Arabidopsis thaliana (Mouse-ear cress)	563	GO:0001887; GO:0003962; GO:0009086; GO:0009507; GO:0009570; GO:0019346; GO:0030170	0
TRINITY_DN10618_c0_g1_i2.p1	TRINITY_DN10618_c0_g1	P55217	CGS1_ARATH	Cystathionine gamma-synthase 1, chloroplastic (AtCGS1) (EC 2.5.1.48) (METHIONINE OVERACCUMULATION 1) (O-succinylhomoserine (thiol)-lyase)	CGS1 CYS1 MTO1 At3g01120 T4P13.19	Arabidopsis thaliana (Mouse-ear cress)	563	GO:0001887; GO:0003962; GO:0009086; GO:0009507; GO:0009570; GO:0019346; GO:0030170	0
TRINITY_DN106186_c0_g1_i1.p1	TRINITY_DN106186_c0_g1	Q9ZUI0	Y2241_ARATH	Putative leucine-rich repeat receptor-like serine/threonine-protein kinase At2g24130 (EC 2.7.11.1)	At2g24130 F27D4.4	Arabidopsis thaliana (Mouse-ear cress)	980	GO:0004674; GO:0005524; GO:0005886; GO:0016021	0
TRINITY_DN106187_c0_g1_i2.p1	TRINITY_DN106187_c0_g1								0
TRINITY_DN10622_c0_g1_i1.p1	TRINITY_DN10622_c0_g1								0
TRINITY_DN10623_c0_g1_i1.p1	TRINITY_DN10623_c0_g1	Q94A08-3	RFS2_ARATH	Probable galactinol--sucrose galactosyltransferase 2 (EC 2.4.1.82) (Protein SEED IMBIBITION 2) (Raffinose synthase 2)	RFS2 RS2 SIP2 At3g57520 T8H10.120	Arabidopsis thaliana (Mouse-ear cress)	773	GO:0006979; GO:0009506; GO:0016757; GO:0034484; GO:0052692; GO:0080167	0
TRINITY_DN10623_c0_g1_i9.p1	TRINITY_DN10623_c0_g1	Q94A08-3	RFS2_ARATH	Probable galactinol--sucrose galactosyltransferase 2 (EC 2.4.1.82) (Protein SEED IMBIBITION 2) (Raffinose synthase 2)	RFS2 RS2 SIP2 At3g57520 T8H10.120	Arabidopsis thaliana (Mouse-ear cress)	773	GO:0006979; GO:0009506; GO:0016757; GO:0034484; GO:0052692; GO:0080167	0
TRINITY_DN10623_c0_g1_i10.p1	TRINITY_DN10623_c0_g1	Q94A08-3	RFS2_ARATH	Probable galactinol--sucrose galactosyltransferase 2 (EC 2.4.1.82) (Protein SEED IMBIBITION 2) (Raffinose synthase 2)	RFS2 RS2 SIP2 At3g57520 T8H10.120	Arabidopsis thaliana (Mouse-ear cress)	773	GO:0006979; GO:0009506; GO:0016757; GO:0034484; GO:0052692; GO:0080167	0
TRINITY_DN10626_c0_g1_i2.p2	TRINITY_DN10626_c0_g1	P37123	C77A1_SOLME	Cytochrome P450 77A1 (EC 1.14.-.-) (CYPLXXVIIA1) (Cytochrome P-450EG6) (Fragment)	CYP77A1 CYPEG6	Solanum melongena (Eggplant) (Aubergine)	499	GO:0004497; GO:0005506; GO:0016705; GO:0020037	0
TRINITY_DN10626_c0_g1_i1.p1	TRINITY_DN10626_c0_g1	P37123	C77A1_SOLME	Cytochrome P450 77A1 (EC 1.14.-.-) (CYPLXXVIIA1) (Cytochrome P-450EG6) (Fragment)	CYP77A1 CYPEG6	Solanum melongena (Eggplant) (Aubergine)	499	GO:0004497; GO:0005506; GO:0016705; GO:0020037	0
TRINITY_DN10627_c0_g1_i5.p1	TRINITY_DN10627_c0_g1	Q03878	GRP1_DAUCA	Glycine-rich RNA-binding protein	0	Daucus carota (Wild carrot)	157	GO:0003723	0
TRINITY_DN10627_c0_g1_i1.p1	TRINITY_DN10627_c0_g1	Q03878	GRP1_DAUCA	Glycine-rich RNA-binding protein	0	Daucus carota (Wild carrot)	157	GO:0003723	0
TRINITY_DN10627_c0_g1_i6.p1	TRINITY_DN10627_c0_g1	P49311	GRP2_SINAL	Glycine-rich RNA-binding protein GRP2A	0	Sinapis alba (White mustard) (Brassica hirta)	169	GO:0003723; GO:0005634	0
TRINITY_DN10627_c0_g1_i3.p1	TRINITY_DN10627_c0_g1	Q03878	GRP1_DAUCA	Glycine-rich RNA-binding protein	0	Daucus carota (Wild carrot)	157	GO:0003723	0
TRINITY_DN10629_c0_g1_i1.p1	TRINITY_DN10629_c0_g1								0
TRINITY_DN1063_c0_g1_i2.p1	TRINITY_DN1063_c0_g1	Q9LJE5	ECT2_ARATH	YTH domain-containing protein ECT2 (Protein EVOLUTIONARILY CONSERVED C-TERMINAL REGION 2)	ECT2 At3g13460 MRP15.12	Arabidopsis thaliana (Mouse-ear cress)	667	GO:0003729; GO:0005634; GO:0005737; GO:0005829	0
TRINITY_DN1063_c0_g1_i4.p1	TRINITY_DN1063_c0_g1	F4K1Z0-2	ECT3_ARATH	YTH domain-containing protein ECT3 (Protein EVOLUTIONARILY CONSERVED C-TERMINAL REGION 3)	ECT3 At5g61020 MAF19.3	Arabidopsis thaliana (Mouse-ear cress)	495	GO:0003723; GO:0005737	0
TRINITY_DN1063_c0_g1_i3.p2	TRINITY_DN1063_c0_g1	Q9LJE5	ECT2_ARATH	YTH domain-containing protein ECT2 (Protein EVOLUTIONARILY CONSERVED C-TERMINAL REGION 2)	ECT2 At3g13460 MRP15.12	Arabidopsis thaliana (Mouse-ear cress)	667	GO:0003729; GO:0005634; GO:0005737; GO:0005829	0
TRINITY_DN10632_c0_g1_i15.p1	TRINITY_DN10632_c0_g1	Q7X7H9	SK3_ORYSJ	Shikimate kinase 3, chloroplastic (OsSK3) (EC 2.7.1.71)	SK3 Os04g0640600 LOC_Os04g54800 OsJ_16353 OSJNBb0079B02.2	Oryza sativa subsp. japonica (Rice)	287	GO:0000287; GO:0004765; GO:0005524; GO:0009073; GO:0009423; GO:0009507; GO:0009536; GO:0019632	0
TRINITY_DN10632_c0_g1_i6.p1	TRINITY_DN10632_c0_g1	Q7X7H9	SK3_ORYSJ	Shikimate kinase 3, chloroplastic (OsSK3) (EC 2.7.1.71)	SK3 Os04g0640600 LOC_Os04g54800 OsJ_16353 OSJNBb0079B02.2	Oryza sativa subsp. japonica (Rice)	287	GO:0000287; GO:0004765; GO:0005524; GO:0009073; GO:0009423; GO:0009507; GO:0009536; GO:0019632	0
TRINITY_DN10632_c0_g1_i13.p1	TRINITY_DN10632_c0_g1	Q7X7H9	SK3_ORYSJ	Shikimate kinase 3, chloroplastic (OsSK3) (EC 2.7.1.71)	SK3 Os04g0640600 LOC_Os04g54800 OsJ_16353 OSJNBb0079B02.2	Oryza sativa subsp. japonica (Rice)	287	GO:0000287; GO:0004765; GO:0005524; GO:0009073; GO:0009423; GO:0009507; GO:0009536; GO:0019632	0
TRINITY_DN10632_c0_g1_i10.p1	TRINITY_DN10632_c0_g1	Q7X7H9	SK3_ORYSJ	Shikimate kinase 3, chloroplastic (OsSK3) (EC 2.7.1.71)	SK3 Os04g0640600 LOC_Os04g54800 OsJ_16353 OSJNBb0079B02.2	Oryza sativa subsp. japonica (Rice)	287	GO:0000287; GO:0004765; GO:0005524; GO:0009073; GO:0009423; GO:0009507; GO:0009536; GO:0019632	0
TRINITY_DN10632_c0_g1_i12.p1	TRINITY_DN10632_c0_g1	Q7X7H9	SK3_ORYSJ	Shikimate kinase 3, chloroplastic (OsSK3) (EC 2.7.1.71)	SK3 Os04g0640600 LOC_Os04g54800 OsJ_16353 OSJNBb0079B02.2	Oryza sativa subsp. japonica (Rice)	287	GO:0000287; GO:0004765; GO:0005524; GO:0009073; GO:0009423; GO:0009507; GO:0009536; GO:0019632	0
TRINITY_DN106321_c0_g1_i1.p1	TRINITY_DN106321_c0_g1	Q38850	MYB5_ARATH	Transcription repressor MYB5 (AtM2) (Myb-related protein 5) (AtMYB5)	MYB5 M2 At3g13540 MRP15.2	Arabidopsis thaliana (Mouse-ear cress)	249	GO:0003700; GO:0005634; GO:0010090; GO:0010214; GO:0010468; GO:0030154; GO:0043565; GO:0044212; GO:0048354	1
TRINITY_DN10633_c0_g1_i6.p1	TRINITY_DN10633_c0_g1	Q39190	PRL2_ARATH	Protein pleiotropic regulator PRL2	PRL2 At3g16650 MGL6.11	Arabidopsis thaliana (Mouse-ear cress)	479	GO:0000398; GO:0000974; GO:0071013; GO:0080008	0
TRINITY_DN10633_c0_g1_i5.p1	TRINITY_DN10633_c0_g1	Q39190	PRL2_ARATH	Protein pleiotropic regulator PRL2	PRL2 At3g16650 MGL6.11	Arabidopsis thaliana (Mouse-ear cress)	479	GO:0000398; GO:0000974; GO:0071013; GO:0080008	0
TRINITY_DN106338_c0_g1_i1.p1	TRINITY_DN106338_c0_g1								0
TRINITY_DN106374_c0_g1_i1.p1	TRINITY_DN106374_c0_g1	Q6I544	GL52_ORYSJ	Germin-like protein 5-1	Os05g0277500 LOC_Os05g19670 OsJ_017118 OsJ_17888 OSJNBa0055E23.9	Oryza sativa subsp. japonica (Rice)	221	GO:0005618; GO:0009506; GO:0010497; GO:0030145; GO:0045735; GO:0048046; GO:2000280	0
TRINITY_DN106377_c0_g1_i1.p1	TRINITY_DN106377_c0_g1								0
TRINITY_DN10639_c0_g1_i2.p1	TRINITY_DN10639_c0_g1	Q940G0	TMN1_ARATH	Transmembrane 9 superfamily member 1 (Endomembrane protein 12) (Transmembrane nine protein 1) (AtTMN1)	TMN1 EMP12 At1g10950 T19D16.13	Arabidopsis thaliana (Mouse-ear cress)	589	GO:0000137; GO:0000139; GO:0005576; GO:0005768; GO:0005794; GO:0005797; GO:0005801; GO:0005802; GO:0010008; GO:0016020; GO:0016021; GO:0072657	0
TRINITY_DN10639_c0_g1_i10.p1	TRINITY_DN10639_c0_g1	Q940G0	TMN1_ARATH	Transmembrane 9 superfamily member 1 (Endomembrane protein 12) (Transmembrane nine protein 1) (AtTMN1)	TMN1 EMP12 At1g10950 T19D16.13	Arabidopsis thaliana (Mouse-ear cress)	589	GO:0000137; GO:0000139; GO:0005576; GO:0005768; GO:0005794; GO:0005797; GO:0005801; GO:0005802; GO:0010008; GO:0016020; GO:0016021; GO:0072657	0
TRINITY_DN10639_c0_g1_i12.p1	TRINITY_DN10639_c0_g1	Q940G0	TMN1_ARATH	Transmembrane 9 superfamily member 1 (Endomembrane protein 12) (Transmembrane nine protein 1) (AtTMN1)	TMN1 EMP12 At1g10950 T19D16.13	Arabidopsis thaliana (Mouse-ear cress)	589	GO:0000137; GO:0000139; GO:0005576; GO:0005768; GO:0005794; GO:0005797; GO:0005801; GO:0005802; GO:0010008; GO:0016020; GO:0016021; GO:0072657	0
TRINITY_DN10639_c0_g1_i16.p1	TRINITY_DN10639_c0_g1	Q940G0	TMN1_ARATH	Transmembrane 9 superfamily member 1 (Endomembrane protein 12) (Transmembrane nine protein 1) (AtTMN1)	TMN1 EMP12 At1g10950 T19D16.13	Arabidopsis thaliana (Mouse-ear cress)	589	GO:0000137; GO:0000139; GO:0005576; GO:0005768; GO:0005794; GO:0005797; GO:0005801; GO:0005802; GO:0010008; GO:0016020; GO:0016021; GO:0072657	0
TRINITY_DN10639_c0_g1_i17.p1	TRINITY_DN10639_c0_g1	Q940G0	TMN1_ARATH	Transmembrane 9 superfamily member 1 (Endomembrane protein 12) (Transmembrane nine protein 1) (AtTMN1)	TMN1 EMP12 At1g10950 T19D16.13	Arabidopsis thaliana (Mouse-ear cress)	589	GO:0000137; GO:0000139; GO:0005576; GO:0005768; GO:0005794; GO:0005797; GO:0005801; GO:0005802; GO:0010008; GO:0016020; GO:0016021; GO:0072657	0
TRINITY_DN10639_c0_g1_i11.p1	TRINITY_DN10639_c0_g1	Q940G0	TMN1_ARATH	Transmembrane 9 superfamily member 1 (Endomembrane protein 12) (Transmembrane nine protein 1) (AtTMN1)	TMN1 EMP12 At1g10950 T19D16.13	Arabidopsis thaliana (Mouse-ear cress)	589	GO:0000137; GO:0000139; GO:0005576; GO:0005768; GO:0005794; GO:0005797; GO:0005801; GO:0005802; GO:0010008; GO:0016020; GO:0016021; GO:0072657	0
TRINITY_DN10640_c0_g1_i11.p1	TRINITY_DN10640_c0_g1	Q5QN75	M2K1_ORYSJ	Mitogen-activated protein kinase kinase 1 (MAP kinase kinase 1) (MAPKK1) (EC 2.7.12.2) (OsMEK1)	MKK1 MEK1 Os01g0510100 LOC_Os01g32660 P0455H03.45 P0520B06.8	Oryza sativa subsp. japonica (Rice)	355	GO:0002229; GO:0004674; GO:0004708; GO:0005524; GO:0005737; GO:0007112; GO:0007346; GO:0009524; GO:0010311; GO:0023014; GO:0031098; GO:0031435; GO:0032147; GO:0051019	0
TRINITY_DN10640_c0_g1_i10.p1	TRINITY_DN10640_c0_g1	Q5QN75	M2K1_ORYSJ	Mitogen-activated protein kinase kinase 1 (MAP kinase kinase 1) (MAPKK1) (EC 2.7.12.2) (OsMEK1)	MKK1 MEK1 Os01g0510100 LOC_Os01g32660 P0455H03.45 P0520B06.8	Oryza sativa subsp. japonica (Rice)	355	GO:0002229; GO:0004674; GO:0004708; GO:0005524; GO:0005737; GO:0007112; GO:0007346; GO:0009524; GO:0010311; GO:0023014; GO:0031098; GO:0031435; GO:0032147; GO:0051019	0
TRINITY_DN10640_c0_g1_i8.p1	TRINITY_DN10640_c0_g1	Q5QN75	M2K1_ORYSJ	Mitogen-activated protein kinase kinase 1 (MAP kinase kinase 1) (MAPKK1) (EC 2.7.12.2) (OsMEK1)	MKK1 MEK1 Os01g0510100 LOC_Os01g32660 P0455H03.45 P0520B06.8	Oryza sativa subsp. japonica (Rice)	355	GO:0002229; GO:0004674; GO:0004708; GO:0005524; GO:0005737; GO:0007112; GO:0007346; GO:0009524; GO:0010311; GO:0023014; GO:0031098; GO:0031435; GO:0032147; GO:0051019	0
TRINITY_DN10640_c0_g1_i6.p1	TRINITY_DN10640_c0_g1	Q9FJV0	M2K6_ARATH	Mitogen-activated protein kinase kinase 6 (AtMKK6) (MAP kinase kinase 6) (EC 2.7.12.2) (Protein Arabidopsis NQK1 homolog)	MKK6 ANQ1 At5g56580 MIK19.2	Arabidopsis thaliana (Mouse-ear cress)	356	GO:0002229; GO:0004674; GO:0004708; GO:0005524; GO:0005737; GO:0005856; GO:0007112; GO:0007346; GO:0009524; GO:0010311; GO:0023014; GO:0031098; GO:0031435; GO:0032147; GO:0051019	0
TRINITY_DN10640_c0_g1_i1.p1	TRINITY_DN10640_c0_g1	Q9FJV0	M2K6_ARATH	Mitogen-activated protein kinase kinase 6 (AtMKK6) (MAP kinase kinase 6) (EC 2.7.12.2) (Protein Arabidopsis NQK1 homolog)	MKK6 ANQ1 At5g56580 MIK19.2	Arabidopsis thaliana (Mouse-ear cress)	356	GO:0002229; GO:0004674; GO:0004708; GO:0005524; GO:0005737; GO:0005856; GO:0007112; GO:0007346; GO:0009524; GO:0010311; GO:0023014; GO:0031098; GO:0031435; GO:0032147; GO:0051019	0
TRINITY_DN10642_c0_g1_i10.p1	TRINITY_DN10642_c0_g1	Q5JLY8	GOGA5_ORYSJ	Golgin-84	Os01g0744400 LOC_Os01g54119 OsJ_03424 OSJNBa0014K08.9	Oryza sativa subsp. japonica (Rice)	709	GO:0000139; GO:0000301; GO:0007030; GO:0016021; GO:0031985	0
TRINITY_DN10642_c0_g1_i3.p1	TRINITY_DN10642_c0_g1	Q5JLY8	GOGA5_ORYSJ	Golgin-84	Os01g0744400 LOC_Os01g54119 OsJ_03424 OSJNBa0014K08.9	Oryza sativa subsp. japonica (Rice)	709	GO:0000139; GO:0000301; GO:0007030; GO:0016021; GO:0031985	0
TRINITY_DN10642_c0_g1_i8.p1	TRINITY_DN10642_c0_g1	Q5JLY8	GOGA5_ORYSJ	Golgin-84	Os01g0744400 LOC_Os01g54119 OsJ_03424 OSJNBa0014K08.9	Oryza sativa subsp. japonica (Rice)	709	GO:0000139; GO:0000301; GO:0007030; GO:0016021; GO:0031985	0
TRINITY_DN10642_c0_g1_i9.p1	TRINITY_DN10642_c0_g1	Q5JLY8	GOGA5_ORYSJ	Golgin-84	Os01g0744400 LOC_Os01g54119 OsJ_03424 OSJNBa0014K08.9	Oryza sativa subsp. japonica (Rice)	709	GO:0000139; GO:0000301; GO:0007030; GO:0016021; GO:0031985	0
TRINITY_DN10642_c0_g1_i7.p1	TRINITY_DN10642_c0_g1	Q5JLY8	GOGA5_ORYSJ	Golgin-84	Os01g0744400 LOC_Os01g54119 OsJ_03424 OSJNBa0014K08.9	Oryza sativa subsp. japonica (Rice)	709	GO:0000139; GO:0000301; GO:0007030; GO:0016021; GO:0031985	0
TRINITY_DN10642_c0_g1_i5.p1	TRINITY_DN10642_c0_g1	Q5JLY8	GOGA5_ORYSJ	Golgin-84	Os01g0744400 LOC_Os01g54119 OsJ_03424 OSJNBa0014K08.9	Oryza sativa subsp. japonica (Rice)	709	GO:0000139; GO:0000301; GO:0007030; GO:0016021; GO:0031985	0
TRINITY_DN106427_c0_g1_i1.p1	TRINITY_DN106427_c0_g1	Q9SSG3	HIPL1_ARATH	HIPL1 protein	HIPL1 At1g74790 F25A4.24	Arabidopsis thaliana (Mouse-ear cress)	695	GO:0005739; GO:0005886; GO:0016491; GO:0031225; GO:0046658	0
TRINITY_DN10643_c0_g1_i9.p1	TRINITY_DN10643_c0_g1	Q9FG70	NSTU2_ARATH	Nucleotide-sugar uncharacterized transporter 2	At5g55950 MYN21.6	Arabidopsis thaliana (Mouse-ear cress)	398	GO:0005338; GO:0005464; GO:0005794; GO:0008643; GO:0015297; GO:0016021; GO:0022857	0
TRINITY_DN10643_c0_g1_i10.p1	TRINITY_DN10643_c0_g1	Q9FG70	NSTU2_ARATH	Nucleotide-sugar uncharacterized transporter 2	At5g55950 MYN21.6	Arabidopsis thaliana (Mouse-ear cress)	398	GO:0005338; GO:0005464; GO:0005794; GO:0008643; GO:0015297; GO:0016021; GO:0022857	0
TRINITY_DN106436_c0_g1_i1.p1	TRINITY_DN106436_c0_g1	F4IUE7	COV1_ARATH	Protein CONTINUOUS VASCULAR RING 1	COV1 At2g20120 T2G17.8	Arabidopsis thaliana (Mouse-ear cress)	268	GO:0005794; GO:0010222; GO:0016021	0
TRINITY_DN10644_c0_g1_i15.p1	TRINITY_DN10644_c0_g1	Q5XF07	APE1L_ARATH	DNA-(apurinic or apyrimidinic site) lyase (EC 3.1.-.-) (EC 4.2.99.18) (APEX1-like protein) (Apurinic-apyrimidinic endonuclease)	APE1L At3g48425 T29H11.60	Arabidopsis thaliana (Mouse-ear cress)	364	GO:0003906; GO:0004528; GO:0005634; GO:0005730; GO:0006284; GO:0008311; GO:0046872; GO:0140078	0
TRINITY_DN10644_c0_g1_i2.p1	TRINITY_DN10644_c0_g1	Q5XF07	APE1L_ARATH	DNA-(apurinic or apyrimidinic site) lyase (EC 3.1.-.-) (EC 4.2.99.18) (APEX1-like protein) (Apurinic-apyrimidinic endonuclease)	APE1L At3g48425 T29H11.60	Arabidopsis thaliana (Mouse-ear cress)	364	GO:0003906; GO:0004528; GO:0005634; GO:0005730; GO:0006284; GO:0008311; GO:0046872; GO:0140078	0
TRINITY_DN106469_c0_g1_i1.p1	TRINITY_DN106469_c0_g1	Q8VY90	EF105_ARATH	Ethylene-responsive transcription factor ERF105	ERF105 At5g51190 MWD22.13	Arabidopsis thaliana (Mouse-ear cress)	221	GO:0003700; GO:0005634; GO:0009873; GO:0010200; GO:0044212	0
TRINITY_DN10653_c0_g1_i6.p1	TRINITY_DN10653_c0_g1								0
TRINITY_DN10655_c0_g1_i1.p1	TRINITY_DN10655_c0_g1								0
TRINITY_DN10655_c0_g1_i5.p1	TRINITY_DN10655_c0_g1								0
TRINITY_DN10656_c0_g1_i6.p1	TRINITY_DN10656_c0_g1	Q93YQ3	PURU1_ARATH	Formyltetrahydrofolate deformylase 1, mitochondrial (EC 3.5.1.10)	PURU1 At5g47435 MNJ7.1	Arabidopsis thaliana (Mouse-ear cress)	323	GO:0005739; GO:0006189; GO:0006730; GO:0008864; GO:0009853; GO:0016742; GO:0046653	0
TRINITY_DN10656_c0_g1_i12.p1	TRINITY_DN10656_c0_g1	Q93YQ3	PURU1_ARATH	Formyltetrahydrofolate deformylase 1, mitochondrial (EC 3.5.1.10)	PURU1 At5g47435 MNJ7.1	Arabidopsis thaliana (Mouse-ear cress)	323	GO:0005739; GO:0006189; GO:0006730; GO:0008864; GO:0009853; GO:0016742; GO:0046653	0
TRINITY_DN10656_c0_g1_i16.p1	TRINITY_DN10656_c0_g1	Q93YQ3	PURU1_ARATH	Formyltetrahydrofolate deformylase 1, mitochondrial (EC 3.5.1.10)	PURU1 At5g47435 MNJ7.1	Arabidopsis thaliana (Mouse-ear cress)	323	GO:0005739; GO:0006189; GO:0006730; GO:0008864; GO:0009853; GO:0016742; GO:0046653	0
TRINITY_DN10656_c0_g1_i3.p1	TRINITY_DN10656_c0_g1	Q93YQ3	PURU1_ARATH	Formyltetrahydrofolate deformylase 1, mitochondrial (EC 3.5.1.10)	PURU1 At5g47435 MNJ7.1	Arabidopsis thaliana (Mouse-ear cress)	323	GO:0005739; GO:0006189; GO:0006730; GO:0008864; GO:0009853; GO:0016742; GO:0046653	0
TRINITY_DN10656_c0_g1_i18.p1	TRINITY_DN10656_c0_g1	Q93YQ3	PURU1_ARATH	Formyltetrahydrofolate deformylase 1, mitochondrial (EC 3.5.1.10)	PURU1 At5g47435 MNJ7.1	Arabidopsis thaliana (Mouse-ear cress)	323	GO:0005739; GO:0006189; GO:0006730; GO:0008864; GO:0009853; GO:0016742; GO:0046653	0
TRINITY_DN10656_c0_g1_i7.p2	TRINITY_DN10656_c0_g1	Q93YQ3	PURU1_ARATH	Formyltetrahydrofolate deformylase 1, mitochondrial (EC 3.5.1.10)	PURU1 At5g47435 MNJ7.1	Arabidopsis thaliana (Mouse-ear cress)	323	GO:0005739; GO:0006189; GO:0006730; GO:0008864; GO:0009853; GO:0016742; GO:0046653	0
TRINITY_DN106562_c0_g1_i1.p1	TRINITY_DN106562_c0_g1	Q93YN1	CRPK1_ARATH	Cold-responsive protein kinase 1 (EC 2.7.11.1)	CRPK1 At1g16670 F19K19.4	Arabidopsis thaliana (Mouse-ear cress)	390	GO:0002237; GO:0004674; GO:0005524; GO:0005634; GO:0005886; GO:0009409; GO:0009625; GO:0046777; GO:0050826	0
TRINITY_DN10658_c0_g1_i1.p1	TRINITY_DN10658_c0_g1								0
TRINITY_DN10659_c0_g1_i3.p1	TRINITY_DN10659_c0_g1	Q43317	CYSK_CITLA	Cysteine synthase (CSase) (EC 2.5.1.47) (Beta-PA/CSase) (EC 2.5.1.51) (Beta-pyrazolylalanine synthase) (EC 4.2.1.50) (L-mimosine synthase) (EC 2.5.1.52) (O-acetylserine (thiol)-lyase) (OAS-TL) (O-acetylserine sulfhydrylase)	0	Citrullus lanatus (Watermelon) (Citrullus vulgaris)	325	GO:0004124; GO:0005737; GO:0006535; GO:0047458; GO:0050234; GO:0050461	0
TRINITY_DN10659_c0_g1_i5.p1	TRINITY_DN10659_c0_g1	Q43317	CYSK_CITLA	Cysteine synthase (CSase) (EC 2.5.1.47) (Beta-PA/CSase) (EC 2.5.1.51) (Beta-pyrazolylalanine synthase) (EC 4.2.1.50) (L-mimosine synthase) (EC 2.5.1.52) (O-acetylserine (thiol)-lyase) (OAS-TL) (O-acetylserine sulfhydrylase)	0	Citrullus lanatus (Watermelon) (Citrullus vulgaris)	325	GO:0004124; GO:0005737; GO:0006535; GO:0047458; GO:0050234; GO:0050461	0
TRINITY_DN10659_c0_g1_i2.p1	TRINITY_DN10659_c0_g1	Q9XEA8	CYSK2_ORYSJ	Cysteine synthase (CSase) (EC 2.5.1.47) (O-acetylserine (thiol)-lyase) (OAS-TL) (O-acetylserine sulfhydrylase)	RCS3 Os03g0747800 LOC_Os03g53650 OJ1124_H03.2 OSJNBa0069E14.1	Oryza sativa subsp. japonica (Rice)	325	GO:0004124; GO:0005737; GO:0006535; GO:0030170	0
TRINITY_DN1066_c0_g1_i1.p1	TRINITY_DN1066_c0_g1	Q8LBA6	PIS1_ARATH	CDP-diacylglycerol--inositol 3-phosphatidyltransferase 1 (EC 2.7.8.11) (Phosphatidylinositol synthase 1) (AtPIS1) (PI synthase 1) (PtdIns synthase 1)	PIS1 At1g68000 T23K23.15	Arabidopsis thaliana (Mouse-ear cress)	227	GO:0003881; GO:0005783; GO:0005794; GO:0006661; GO:0008654; GO:0016020; GO:0016021; GO:0046872	0
TRINITY_DN1066_c0_g1_i2.p1	TRINITY_DN1066_c0_g1	Q8LBA6	PIS1_ARATH	CDP-diacylglycerol--inositol 3-phosphatidyltransferase 1 (EC 2.7.8.11) (Phosphatidylinositol synthase 1) (AtPIS1) (PI synthase 1) (PtdIns synthase 1)	PIS1 At1g68000 T23K23.15	Arabidopsis thaliana (Mouse-ear cress)	227	GO:0003881; GO:0005783; GO:0005794; GO:0006661; GO:0008654; GO:0016020; GO:0016021; GO:0046872	0
TRINITY_DN1066_c0_g1_i3.p1	TRINITY_DN1066_c0_g1	Q8LBA6	PIS1_ARATH	CDP-diacylglycerol--inositol 3-phosphatidyltransferase 1 (EC 2.7.8.11) (Phosphatidylinositol synthase 1) (AtPIS1) (PI synthase 1) (PtdIns synthase 1)	PIS1 At1g68000 T23K23.15	Arabidopsis thaliana (Mouse-ear cress)	227	GO:0003881; GO:0005783; GO:0005794; GO:0006661; GO:0008654; GO:0016020; GO:0016021; GO:0046872	0
TRINITY_DN10660_c0_g1_i5.p1	TRINITY_DN10660_c0_g1	Q42966	NRL4B_TOBAC	Bifunctional nitrilase/nitrile hydratase NIT4B (TNIT4B) (EC 3.5.5.1) (EC 3.5.5.4) (Cyanoalanine nitrilase B) (Nitrilase 4B)	NIT4B	Nicotiana tabacum (Common tobacco)	348	GO:0000257; GO:0006807; GO:0018822; GO:0047427; GO:0051410	0
TRINITY_DN10660_c0_g1_i10.p1	TRINITY_DN10660_c0_g1	Q6H849	NRL4_ORYSJ	Bifunctional nitrilase/nitrile hydratase NIT4 (OsNIT4) (EC 3.5.5.1) (EC 3.5.5.4) (Cyanoalanine nitrilase) (Nitrilase 4)	NIT4 Os02g0635200 LOC_Os02g42350 OJ1626_B09.8 OsJ_007404	Oryza sativa subsp. japonica (Rice)	362	GO:0000257; GO:0006807; GO:0018822; GO:0047427; GO:0051410	0
TRINITY_DN10660_c0_g1_i7.p1	TRINITY_DN10660_c0_g1	Q6H849	NRL4_ORYSJ	Bifunctional nitrilase/nitrile hydratase NIT4 (OsNIT4) (EC 3.5.5.1) (EC 3.5.5.4) (Cyanoalanine nitrilase) (Nitrilase 4)	NIT4 Os02g0635200 LOC_Os02g42350 OJ1626_B09.8 OsJ_007404	Oryza sativa subsp. japonica (Rice)	362	GO:0000257; GO:0006807; GO:0018822; GO:0047427; GO:0051410	0
TRINITY_DN10663_c0_g2_i1.p1	TRINITY_DN10663_c0_g2	Q9SPV4	SAMT_CLABR	Salicylate carboxymethyltransferase (EC 2.1.1.274) (S-adenosyl-L-methionine:salicylate acid carboxylmethyltransferase) (CbSAMT) (Salicylate O-methyltransferase)	SAMT	Clarkia breweri (Fairy fans) (Eucharidium breweri)	359	GO:0008168; GO:0032259; GO:0046872	0
TRINITY_DN10664_c0_g1_i3.p1	TRINITY_DN10664_c0_g1	A7PZL3	PGLR_VITVI	Probable polygalacturonase (PG) (EC 3.2.1.15) (Pectinase)	GSVIVT00026920001 LOC100243180	Vitis vinifera (Grape)	491	GO:0004650; GO:0005975; GO:0016021	0
TRINITY_DN10664_c0_g1_i1.p1	TRINITY_DN10664_c0_g1	A7PZL3	PGLR_VITVI	Probable polygalacturonase (PG) (EC 3.2.1.15) (Pectinase)	GSVIVT00026920001 LOC100243180	Vitis vinifera (Grape)	491	GO:0004650; GO:0005975; GO:0016021	0
TRINITY_DN10664_c0_g1_i6.p1	TRINITY_DN10664_c0_g1	A7PZL3	PGLR_VITVI	Probable polygalacturonase (PG) (EC 3.2.1.15) (Pectinase)	GSVIVT00026920001 LOC100243180	Vitis vinifera (Grape)	491	GO:0004650; GO:0005975; GO:0016021	0
TRINITY_DN10664_c0_g1_i4.p1	TRINITY_DN10664_c0_g1	A7PZL3	PGLR_VITVI	Probable polygalacturonase (PG) (EC 3.2.1.15) (Pectinase)	GSVIVT00026920001 LOC100243180	Vitis vinifera (Grape)	491	GO:0004650; GO:0005975; GO:0016021	0
TRINITY_DN1067_c0_g1_i8.p1	TRINITY_DN1067_c0_g1	Q67ZB3	FRL3_ARATH	FRIGIDA-like protein 3	FRL3 At5g48385 MJE7.2	Arabidopsis thaliana (Mouse-ear cress)	558	GO:0009536; GO:0009908; GO:0030154	0
TRINITY_DN1067_c0_g1_i2.p1	TRINITY_DN1067_c0_g1	Q67ZB3	FRL3_ARATH	FRIGIDA-like protein 3	FRL3 At5g48385 MJE7.2	Arabidopsis thaliana (Mouse-ear cress)	558	GO:0009536; GO:0009908; GO:0030154	0
TRINITY_DN1067_c0_g1_i11.p1	TRINITY_DN1067_c0_g1	Q67ZB3	FRL3_ARATH	FRIGIDA-like protein 3	FRL3 At5g48385 MJE7.2	Arabidopsis thaliana (Mouse-ear cress)	558	GO:0009536; GO:0009908; GO:0030154	0
TRINITY_DN1067_c0_g1_i6.p1	TRINITY_DN1067_c0_g1	Q67ZB3	FRL3_ARATH	FRIGIDA-like protein 3	FRL3 At5g48385 MJE7.2	Arabidopsis thaliana (Mouse-ear cress)	558	GO:0009536; GO:0009908; GO:0030154	0
TRINITY_DN1067_c0_g1_i1.p1	TRINITY_DN1067_c0_g1	Q9LUV4	FRL4A_ARATH	FRIGIDA-like protein 4a	FRL4A At3g22440 MCB17.20	Arabidopsis thaliana (Mouse-ear cress)	532	GO:0009908; GO:0030154	0
TRINITY_DN1067_c0_g1_i14.p1	TRINITY_DN1067_c0_g1	Q9LUV4	FRL4A_ARATH	FRIGIDA-like protein 4a	FRL4A At3g22440 MCB17.20	Arabidopsis thaliana (Mouse-ear cress)	532	GO:0009908; GO:0030154	0
TRINITY_DN1067_c0_g1_i9.p1	TRINITY_DN1067_c0_g1	Q9C6S2	FRL2I_ARATH	Inactive FRIGIDA-like protein 2 (AtFRL2)	FRL2 At1g31814	Arabidopsis thaliana (Mouse-ear cress)	473	GO:0009908; GO:0010228; GO:0030154	0
TRINITY_DN1067_c0_g1_i15.p1	TRINITY_DN1067_c0_g1	A0SWL0	FRL2A_ARATH	FRIGIDA-like protein 2 (AtFRL2)	FRL2	Arabidopsis thaliana (Mouse-ear cress)	473	GO:0009908; GO:0030154	0
TRINITY_DN1067_c0_g1_i12.p1	TRINITY_DN1067_c0_g1	Q67ZB3	FRL3_ARATH	FRIGIDA-like protein 3	FRL3 At5g48385 MJE7.2	Arabidopsis thaliana (Mouse-ear cress)	558	GO:0009536; GO:0009908; GO:0030154	0
TRINITY_DN106716_c0_g1_i1.p1	TRINITY_DN106716_c0_g1								0
TRINITY_DN106726_c0_g1_i1.p1	TRINITY_DN106726_c0_g1								0
TRINITY_DN10675_c0_g1_i5.p1	TRINITY_DN10675_c0_g1	Q0E3C8	CLPB3_ORYSJ	Chaperone protein ClpB3, mitochondrial (ATP-dependent Clp protease ATP-binding subunit ClpB homolog 3) (Casein lytic proteinase B3)	CLPB3 CLPB-M Os02g0181900 LOC_Os02g08490	Oryza sativa subsp. japonica (Rice)	983	GO:0005524; GO:0005739; GO:0009408; GO:0019538; GO:0042026	0
TRINITY_DN10675_c0_g1_i11.p1	TRINITY_DN10675_c0_g1	Q8VYJ7	CLPB4_ARATH	Chaperone protein ClpB4, mitochondrial (ATP-dependent Clp protease ATP-binding subunit ClpB homolog 4) (Casein lytic proteinase B4)	CLPB4 CLPB-M HSP98.7 At2g25140 F13D4.100	Arabidopsis thaliana (Mouse-ear cress)	964	GO:0005524; GO:0005739; GO:0009408; GO:0009507; GO:0009570; GO:0009941; GO:0019538; GO:0042026	0
TRINITY_DN10675_c0_g1_i8.p1	TRINITY_DN10675_c0_g1	Q8VYJ7	CLPB4_ARATH	Chaperone protein ClpB4, mitochondrial (ATP-dependent Clp protease ATP-binding subunit ClpB homolog 4) (Casein lytic proteinase B4)	CLPB4 CLPB-M HSP98.7 At2g25140 F13D4.100	Arabidopsis thaliana (Mouse-ear cress)	964	GO:0005524; GO:0005739; GO:0009408; GO:0009507; GO:0009570; GO:0009941; GO:0019538; GO:0042026	0
TRINITY_DN10676_c0_g1_i10.p1	TRINITY_DN10676_c0_g1	Q8W034	RNP1_ARATH	Heterogeneous nuclear ribonucleoprotein 1 (hnRNP1)	RNP1 At4g14300 dl3190w FCAALL.156	Arabidopsis thaliana (Mouse-ear cress)	411	GO:0003723; GO:0003729; GO:0005634; GO:0005681; GO:0005829; GO:0006397; GO:0008380; GO:0010228; GO:0051028; GO:0051252; GO:1901000; GO:1990904; GO:2000070	0
TRINITY_DN10676_c0_g1_i13.p1	TRINITY_DN10676_c0_g1	Q8W034	RNP1_ARATH	Heterogeneous nuclear ribonucleoprotein 1 (hnRNP1)	RNP1 At4g14300 dl3190w FCAALL.156	Arabidopsis thaliana (Mouse-ear cress)	411	GO:0003723; GO:0003729; GO:0005634; GO:0005681; GO:0005829; GO:0006397; GO:0008380; GO:0010228; GO:0051028; GO:0051252; GO:1901000; GO:1990904; GO:2000070	0
TRINITY_DN10676_c0_g1_i5.p1	TRINITY_DN10676_c0_g1	Q8W034	RNP1_ARATH	Heterogeneous nuclear ribonucleoprotein 1 (hnRNP1)	RNP1 At4g14300 dl3190w FCAALL.156	Arabidopsis thaliana (Mouse-ear cress)	411	GO:0003723; GO:0003729; GO:0005634; GO:0005681; GO:0005829; GO:0006397; GO:0008380; GO:0010228; GO:0051028; GO:0051252; GO:1901000; GO:1990904; GO:2000070	0
TRINITY_DN10676_c0_g1_i11.p1	TRINITY_DN10676_c0_g1	Q8W034	RNP1_ARATH	Heterogeneous nuclear ribonucleoprotein 1 (hnRNP1)	RNP1 At4g14300 dl3190w FCAALL.156	Arabidopsis thaliana (Mouse-ear cress)	411	GO:0003723; GO:0003729; GO:0005634; GO:0005681; GO:0005829; GO:0006397; GO:0008380; GO:0010228; GO:0051028; GO:0051252; GO:1901000; GO:1990904; GO:2000070	0
TRINITY_DN10676_c0_g1_i17.p1	TRINITY_DN10676_c0_g1	Q8W034	RNP1_ARATH	Heterogeneous nuclear ribonucleoprotein 1 (hnRNP1)	RNP1 At4g14300 dl3190w FCAALL.156	Arabidopsis thaliana (Mouse-ear cress)	411	GO:0003723; GO:0003729; GO:0005634; GO:0005681; GO:0005829; GO:0006397; GO:0008380; GO:0010228; GO:0051028; GO:0051252; GO:1901000; GO:1990904; GO:2000070	0
TRINITY_DN10676_c0_g1_i20.p1	TRINITY_DN10676_c0_g1	Q8W034	RNP1_ARATH	Heterogeneous nuclear ribonucleoprotein 1 (hnRNP1)	RNP1 At4g14300 dl3190w FCAALL.156	Arabidopsis thaliana (Mouse-ear cress)	411	GO:0003723; GO:0003729; GO:0005634; GO:0005681; GO:0005829; GO:0006397; GO:0008380; GO:0010228; GO:0051028; GO:0051252; GO:1901000; GO:1990904; GO:2000070	0
TRINITY_DN106781_c0_g1_i1.p1	TRINITY_DN106781_c0_g1								0
TRINITY_DN1068_c0_g1_i1.p1	TRINITY_DN1068_c0_g1	Q9LJX4-2	PUM5_ARATH	Pumilio homolog 5 (APUM-5) (AtPUM5)	APUM5 At3g20250 MAL21.29	Arabidopsis thaliana (Mouse-ear cress)	961	GO:0003727; GO:0003729; GO:0005737; GO:0005773; GO:0005829; GO:0006970; GO:0009651; GO:0009819; GO:0010608; GO:0051607; GO:0061158	0
TRINITY_DN10681_c0_g1_i14.p1	TRINITY_DN10681_c0_g1	B9DGY1	AB1K7_ARATH	Protein ACTIVITY OF BC1 COMPLEX KINASE 7, chloroplastic (ABC1-LIKE KINASE 7) (EC 2.7.11.1) (Salt-induced ABC1 kinase 1, chloroplastic) (AtSIA1)	ABC1K7 SIA1 At3g07700 F17A17.4 MLP3.15	Arabidopsis thaliana (Mouse-ear cress)	695	GO:0004672; GO:0005524; GO:0006979; GO:0009535; GO:0010287; GO:0016021; GO:0034599; GO:0046467; GO:0055072; GO:0080177; GO:1901031; GO:1990641	0
TRINITY_DN106827_c0_g1_i1.p1	TRINITY_DN106827_c0_g1	Q9LW63	PP251_ARATH	Putative pentatricopeptide repeat-containing protein At3g23330	PCMP-H32 At3g23330 MLM24.6	Arabidopsis thaliana (Mouse-ear cress)	715	GO:0008270; GO:0009451; GO:0043231	0
TRINITY_DN106840_c0_g1_i1.p2	TRINITY_DN106840_c0_g1	Q5DWG1	CRJ35_CRYJA	Pathogenesis-related thaumatin-like protein 3.5 (allergen Cry j 3.5)	0	Cryptomeria japonica (Japanese cedar) (Cupressus japonica)	240	GO:0006952; GO:0009607; GO:0009737	0
TRINITY_DN10685_c0_g1_i2.p1	TRINITY_DN10685_c0_g1	Q93WX6	CNIF1_ARATH	Cysteine desulfurase 1, chloroplastic (EC 2.8.1.7) (NIFS-like protein 1) (CpNifS1) (Plastid sufS-like protein) (Protein AtCpNifS) (Selenocysteine lyase) (EC 4.4.1.16)	NFS2 CpNIFS CpNIFS1 At1g08490 T27G7.17	Arabidopsis thaliana (Mouse-ear cress)	463	GO:0001887; GO:0006534; GO:0006790; GO:0009000; GO:0009507; GO:0009570; GO:0010269; GO:0018283; GO:0030170; GO:0031071	0
TRINITY_DN10685_c0_g1_i1.p1	TRINITY_DN10685_c0_g1	Q93WX6	CNIF1_ARATH	Cysteine desulfurase 1, chloroplastic (EC 2.8.1.7) (NIFS-like protein 1) (CpNifS1) (Plastid sufS-like protein) (Protein AtCpNifS) (Selenocysteine lyase) (EC 4.4.1.16)	NFS2 CpNIFS CpNIFS1 At1g08490 T27G7.17	Arabidopsis thaliana (Mouse-ear cress)	463	GO:0001887; GO:0006534; GO:0006790; GO:0009000; GO:0009507; GO:0009570; GO:0010269; GO:0018283; GO:0030170; GO:0031071	0
TRINITY_DN10685_c0_g2_i1.p1	TRINITY_DN10685_c0_g2								0
TRINITY_DN10686_c0_g1_i3.p1	TRINITY_DN10686_c0_g1	Q1G3U6-2	PCO3_ARATH	Plant cysteine oxidase 3 (EC 1.13.11.20) (NIFS-like protein 2) (NifS2)	PCO3 CpNIFS2 At1g18490 F15H18.26	Arabidopsis thaliana (Mouse-ear cress)	282	GO:0005634; GO:0005737; GO:0017172; GO:0046872	0
TRINITY_DN10686_c0_g1_i9.p1	TRINITY_DN10686_c0_g1	Q1G3U6-2	PCO3_ARATH	Plant cysteine oxidase 3 (EC 1.13.11.20) (NIFS-like protein 2) (NifS2)	PCO3 CpNIFS2 At1g18490 F15H18.26	Arabidopsis thaliana (Mouse-ear cress)	282	GO:0005634; GO:0005737; GO:0017172; GO:0046872	0
TRINITY_DN10687_c0_g1_i1.p1	TRINITY_DN10687_c0_g1	Q8LLD0	NUP96_ARATH	Nuclear pore complex protein NUP96 (AtNUP96) (Nucleoporin 96) (Nucleoporin PRECOCIOUS) (Nucleoporin PRECOZ) (Protein MODIFIER OF SNC1 3) (Protein SUPPRESSOR OF AUXIN RESISTANCE 3)	NUP96 MOS3 PRE SAR3 At1g80680 F23A5.3	Arabidopsis thaliana (Mouse-ear cress)	1046	GO:0005634; GO:0005635; GO:0005643; GO:0006952; GO:0009733; GO:0009870; GO:0015031; GO:0015288; GO:0017056; GO:0031965; GO:0051028	0
TRINITY_DN106872_c0_g1_i1.p1	TRINITY_DN106872_c0_g1	Q9XID3	Y1343_ARATH	G-type lectin S-receptor-like serine/threonine-protein kinase At1g34300 (EC 2.7.11.1)	At1g34300 F23M19.5	Arabidopsis thaliana (Mouse-ear cress)	829	GO:0004674; GO:0005516; GO:0005524; GO:0005886; GO:0016021; GO:0030246; GO:0048544	0
TRINITY_DN106879_c0_g1_i1.p1	TRINITY_DN106879_c0_g1	O22788-2	PXG3_ARATH	Probable peroxygenase 3 (AtPXG3) (EC 1.11.2.3) (Caleosin-3) (Protein RESPONSIVE TO DESICCATION 20)	PXG3 CLO3 RD20 At2g33380 F4P9.15	Arabidopsis thaliana (Mouse-ear cress)	236	GO:0004497; GO:0005509; GO:0005773; GO:0005783; GO:0009269; GO:0009409; GO:0009620; GO:0009651; GO:0009737; GO:0009751; GO:0010118; GO:0012511; GO:0031407; GO:0031969; GO:0043231; GO:0050832; GO:1902609; GO:1990137; GO:2000377	0
TRINITY_DN10689_c0_g1_i1.p1	TRINITY_DN10689_c0_g1	Q9ZT94	POLR2_ARATH	Retrovirus-related Pol polyprotein from transposon RE2 (Retro element 2) (AtRE2) [Includes: Protease RE2 (EC 3.4.23.-); Reverse transcriptase RE2 (EC 2.7.7.49); Endonuclease RE2]	RE2 At4g02960 T4I9.16	Arabidopsis thaliana (Mouse-ear cress)	1456	GO:0003676; GO:0003964; GO:0004190; GO:0004519; GO:0006310; GO:0015074; GO:0046872	0
TRINITY_DN1069_c0_g1_i1.p1	TRINITY_DN1069_c0_g1	O80507-2	CSK2E_ARATH	Putative casein kinase II subunit beta-4 (CK II beta-4)	CKB4 At2g44680 F16B22.17	Arabidopsis thaliana (Mouse-ear cress)	283	GO:0004674; GO:0005634; GO:0005737; GO:0005829; GO:0005956; GO:0007623; GO:0019887; GO:0042753; GO:0048573	0
TRINITY_DN1069_c0_g1_i3.p1	TRINITY_DN1069_c0_g1	O80507-2	CSK2E_ARATH	Putative casein kinase II subunit beta-4 (CK II beta-4)	CKB4 At2g44680 F16B22.17	Arabidopsis thaliana (Mouse-ear cress)	283	GO:0004674; GO:0005634; GO:0005737; GO:0005829; GO:0005956; GO:0007623; GO:0019887; GO:0042753; GO:0048573	0
TRINITY_DN1069_c0_g1_i9.p1	TRINITY_DN1069_c0_g1	O80507-2	CSK2E_ARATH	Putative casein kinase II subunit beta-4 (CK II beta-4)	CKB4 At2g44680 F16B22.17	Arabidopsis thaliana (Mouse-ear cress)	283	GO:0004674; GO:0005634; GO:0005737; GO:0005829; GO:0005956; GO:0007623; GO:0019887; GO:0042753; GO:0048573	0
TRINITY_DN1069_c0_g1_i7.p1	TRINITY_DN1069_c0_g1	O80507-2	CSK2E_ARATH	Putative casein kinase II subunit beta-4 (CK II beta-4)	CKB4 At2g44680 F16B22.17	Arabidopsis thaliana (Mouse-ear cress)	283	GO:0004674; GO:0005634; GO:0005737; GO:0005829; GO:0005956; GO:0007623; GO:0019887; GO:0042753; GO:0048573	0
TRINITY_DN1069_c0_g1_i5.p1	TRINITY_DN1069_c0_g1	O80507-2	CSK2E_ARATH	Putative casein kinase II subunit beta-4 (CK II beta-4)	CKB4 At2g44680 F16B22.17	Arabidopsis thaliana (Mouse-ear cress)	283	GO:0004674; GO:0005634; GO:0005737; GO:0005829; GO:0005956; GO:0007623; GO:0019887; GO:0042753; GO:0048573	0
TRINITY_DN1069_c0_g1_i8.p1	TRINITY_DN1069_c0_g1	O80507-2	CSK2E_ARATH	Putative casein kinase II subunit beta-4 (CK II beta-4)	CKB4 At2g44680 F16B22.17	Arabidopsis thaliana (Mouse-ear cress)	283	GO:0004674; GO:0005634; GO:0005737; GO:0005829; GO:0005956; GO:0007623; GO:0019887; GO:0042753; GO:0048573	0
TRINITY_DN10690_c0_g1_i2.p1	TRINITY_DN10690_c0_g1	Q0J7N5	PPCS2_ORYSJ	Phosphopantothenate--cysteine ligase 2 (EC 6.3.2.5) (Phosphopantothenoylcysteine synthetase 2) (PPC synthetase 2)	Os08g0176100 LOC_Os08g07880 OJ1134_B10.16 OsJ_36371	Oryza sativa subsp. japonica (Rice)	323	GO:0004632; GO:0015937	0
TRINITY_DN10690_c0_g1_i1.p1	TRINITY_DN10690_c0_g1	Q0J7N5	PPCS2_ORYSJ	Phosphopantothenate--cysteine ligase 2 (EC 6.3.2.5) (Phosphopantothenoylcysteine synthetase 2) (PPC synthetase 2)	Os08g0176100 LOC_Os08g07880 OJ1134_B10.16 OsJ_36371	Oryza sativa subsp. japonica (Rice)	323	GO:0004632; GO:0015937	0
TRINITY_DN10692_c0_g1_i6.p1	TRINITY_DN10692_c0_g1	P19446	MDHG_CITLA	Malate dehydrogenase, glyoxysomal (EC 1.1.1.37)	0	Citrullus lanatus (Watermelon) (Citrullus vulgaris)	356	GO:0006097; GO:0006099; GO:0006108; GO:0009514; GO:0030060	0
TRINITY_DN10692_c0_g1_i13.p1	TRINITY_DN10692_c0_g1	Q42972	MDHG_ORYSJ	Malate dehydrogenase, glyoxysomal (EC 1.1.1.37)	Os12g0632700 LOC_Os12g43630 OsJ_36976	Oryza sativa subsp. japonica (Rice)	356	GO:0005737; GO:0006097; GO:0006099; GO:0006108; GO:0009507; GO:0009514; GO:0030060	0
TRINITY_DN10692_c0_g1_i12.p1	TRINITY_DN10692_c0_g1	P19446	MDHG_CITLA	Malate dehydrogenase, glyoxysomal (EC 1.1.1.37)	0	Citrullus lanatus (Watermelon) (Citrullus vulgaris)	356	GO:0006097; GO:0006099; GO:0006108; GO:0009514; GO:0030060	0
TRINITY_DN10692_c0_g1_i15.p1	TRINITY_DN10692_c0_g1	Q42972	MDHG_ORYSJ	Malate dehydrogenase, glyoxysomal (EC 1.1.1.37)	Os12g0632700 LOC_Os12g43630 OsJ_36976	Oryza sativa subsp. japonica (Rice)	356	GO:0005737; GO:0006097; GO:0006099; GO:0006108; GO:0009507; GO:0009514; GO:0030060	0
TRINITY_DN10693_c0_g1_i3.p1	TRINITY_DN10693_c0_g1	Q9SFC6	GDIR_ARATH	Rho GDP-dissociation inhibitor 1 (AtRhoGDI1) (Rho GDI-1)	GDI1 At3g07880 F17A17.22	Arabidopsis thaliana (Mouse-ear cress)	240	GO:0005094; GO:0005096; GO:0005829; GO:0007266; GO:0009932; GO:0010053; GO:0016020; GO:0048365	0
TRINITY_DN10695_c0_g1_i2.p1	TRINITY_DN10695_c0_g1								0
TRINITY_DN10695_c0_g1_i3.p1	TRINITY_DN10695_c0_g1								0
TRINITY_DN10695_c0_g1_i8.p1	TRINITY_DN10695_c0_g1								0
TRINITY_DN106950_c0_g1_i1.p1	TRINITY_DN106950_c0_g1								0
TRINITY_DN106968_c0_g1_i1.p1	TRINITY_DN106968_c0_g1	A0A290U7C4	ROQ1_NICBE	Disease resistance protein Roq1 (NAD(+) hydrolase RPV1) (EC 3.2.2.6) (Recognition of XopQ 1 protein)	ROQ1	Nicotiana benthamiana	1306	GO:0006952; GO:0007165; GO:0043531; GO:0050135; GO:0061809	0
TRINITY_DN106999_c0_g1_i1.p1	TRINITY_DN106999_c0_g1	P22988	LDHA_HORVU	L-lactate dehydrogenase A (LDH-A) (EC 1.1.1.27)	0	Hordeum vulgare (Barley)	356	GO:0004459; GO:0005737; GO:0005975; GO:0019752	0
TRINITY_DN10701_c0_g1_i5.p1	TRINITY_DN10701_c0_g1								0
TRINITY_DN10701_c0_g1_i3.p1	TRINITY_DN10701_c0_g1								0
TRINITY_DN10703_c0_g1_i2.p1	TRINITY_DN10703_c0_g1	Q8RXK2-1	SDN3_ARATH	Small RNA degrading nuclease 3 (EC 3.1.-.-)	SDN3 At5g67240 K21H1.20	Arabidopsis thaliana (Mouse-ear cress)	782	GO:0003723; GO:0004527; GO:0005634; GO:0016592	0
TRINITY_DN107034_c0_g1_i1.p1	TRINITY_DN107034_c0_g1	Q6YUU5	MDR_ORYSJ	Putative multidrug resistance protein (P-glycoprotein)	Os02g0190300 LOC_Os02g09720 OSJNBb0031B09.19	Oryza sativa subsp. japonica (Rice)	1245	GO:0005524; GO:0016021; GO:0016887; GO:0042626; GO:0055085	0
TRINITY_DN107039_c0_g1_i1.p1	TRINITY_DN107039_c0_g1	C0LGR6-1	Y4291_ARATH	Probable LRR receptor-like serine/threonine-protein kinase At4g29180 (EC 2.7.11.1)	At4g29180 F19B15.210	Arabidopsis thaliana (Mouse-ear cress)	913	GO:0004674; GO:0005524; GO:0016021	0
TRINITY_DN10706_c0_g1_i4.p1	TRINITY_DN10706_c0_g1	P37115	TCMO_VIGRR	Trans-cinnamate 4-monooxygenase (EC 1.14.14.91) (Cinnamic acid 4-hydroxylase) (C4H) (CA4H) (Cytochrome P450 73) (Cytochrome P450C4H)	CYP73A2	Vigna radiata var. radiata (Mung bean) (Phaseolus aureus)	505	GO:0005506; GO:0016710; GO:0020037	0
TRINITY_DN10706_c0_g1_i3.p1	TRINITY_DN10706_c0_g1	Q04468	TCMO_HELTU	Trans-cinnamate 4-monooxygenase (EC 1.14.14.91) (Cinnamic acid 4-hydroxylase) (C4H) (CA4H) (Cytochrome P450 73) (Cytochrome P450C4H)	CYP73A1 CYP73	Helianthus tuberosus (Jerusalem artichoke) (Helianthus tomentosus)	505	GO:0005506; GO:0016710; GO:0020037	0
TRINITY_DN10706_c0_g1_i5.p1	TRINITY_DN10706_c0_g1	P37115	TCMO_VIGRR	Trans-cinnamate 4-monooxygenase (EC 1.14.14.91) (Cinnamic acid 4-hydroxylase) (C4H) (CA4H) (Cytochrome P450 73) (Cytochrome P450C4H)	CYP73A2	Vigna radiata var. radiata (Mung bean) (Phaseolus aureus)	505	GO:0005506; GO:0016710; GO:0020037	0
TRINITY_DN10706_c0_g1_i7.p1	TRINITY_DN10706_c0_g1	P48522	TCMO_CATRO	Trans-cinnamate 4-monooxygenase (EC 1.14.14.91) (Cinnamic acid 4-hydroxylase) (C4H) (CA4H) (Cytochrome P450 73) (Cytochrome P450C4H)	CYP73A4	Catharanthus roseus (Madagascar periwinkle) (Vinca rosea)	505	GO:0005506; GO:0016710; GO:0020037	0
TRINITY_DN10708_c0_g1_i3.p1	TRINITY_DN10708_c0_g1								0
TRINITY_DN10708_c0_g1_i8.p1	TRINITY_DN10708_c0_g1								0
TRINITY_DN107080_c0_g1_i1.p1	TRINITY_DN107080_c0_g1	Q9LHD1	AB15B_ARATH	ABC transporter B family member 15 (ABC transporter ABCB.15) (AtABCB15) (Multidrug resistance protein 13) (P-glycoprotein 15)	ABCB15 MDR13 PGP15 At3g28345 MZF16.16	Arabidopsis thaliana (Mouse-ear cress)	1240	GO:0005524; GO:0005886; GO:0016021; GO:0016887; GO:0042626; GO:0055085	0
TRINITY_DN1071_c0_g1_i1.p1	TRINITY_DN1071_c0_g1	Q38953	DEAH5_ARATH	Probable pre-mRNA-splicing factor ATP-dependent RNA helicase DEAH5 (EC 3.6.4.13) (DEAH RNA helicase homolog PRP22)	At3g26560 MFE16.8	Arabidopsis thaliana (Mouse-ear cress)	1168	GO:0000390; GO:0003723; GO:0003724; GO:0003729; GO:0005524; GO:0005739; GO:0005829; GO:0009506; GO:0071013	0
TRINITY_DN10713_c0_g1_i2.p1	TRINITY_DN10713_c0_g1	Q9FMP3	DPYS_ARATH	Dihydropyrimidinase (EC 3.5.2.2) (Dihydropyrimidine amidohydrolase) (Protein PYRIMIDINE 2)	PYD2 At5g12200 MXC9.16	Arabidopsis thaliana (Mouse-ear cress)	531	GO:0004157; GO:0005783; GO:0005794; GO:0005829; GO:0006208; GO:0006212; GO:0009536; GO:0012505; GO:0016812; GO:0019483; GO:0043562; GO:0046872	0
TRINITY_DN10713_c0_g1_i3.p1	TRINITY_DN10713_c0_g1	Q9FMP3	DPYS_ARATH	Dihydropyrimidinase (EC 3.5.2.2) (Dihydropyrimidine amidohydrolase) (Protein PYRIMIDINE 2)	PYD2 At5g12200 MXC9.16	Arabidopsis thaliana (Mouse-ear cress)	531	GO:0004157; GO:0005783; GO:0005794; GO:0005829; GO:0006208; GO:0006212; GO:0009536; GO:0012505; GO:0016812; GO:0019483; GO:0043562; GO:0046872	0
TRINITY_DN10713_c0_g1_i8.p1	TRINITY_DN10713_c0_g1	Q9FMP3	DPYS_ARATH	Dihydropyrimidinase (EC 3.5.2.2) (Dihydropyrimidine amidohydrolase) (Protein PYRIMIDINE 2)	PYD2 At5g12200 MXC9.16	Arabidopsis thaliana (Mouse-ear cress)	531	GO:0004157; GO:0005783; GO:0005794; GO:0005829; GO:0006208; GO:0006212; GO:0009536; GO:0012505; GO:0016812; GO:0019483; GO:0043562; GO:0046872	0
TRINITY_DN10713_c0_g1_i1.p1	TRINITY_DN10713_c0_g1	Q9FMP3	DPYS_ARATH	Dihydropyrimidinase (EC 3.5.2.2) (Dihydropyrimidine amidohydrolase) (Protein PYRIMIDINE 2)	PYD2 At5g12200 MXC9.16	Arabidopsis thaliana (Mouse-ear cress)	531	GO:0004157; GO:0005783; GO:0005794; GO:0005829; GO:0006208; GO:0006212; GO:0009536; GO:0012505; GO:0016812; GO:0019483; GO:0043562; GO:0046872	0
TRINITY_DN10713_c0_g1_i4.p1	TRINITY_DN10713_c0_g1	Q9FMP3	DPYS_ARATH	Dihydropyrimidinase (EC 3.5.2.2) (Dihydropyrimidine amidohydrolase) (Protein PYRIMIDINE 2)	PYD2 At5g12200 MXC9.16	Arabidopsis thaliana (Mouse-ear cress)	531	GO:0004157; GO:0005783; GO:0005794; GO:0005829; GO:0006208; GO:0006212; GO:0009536; GO:0012505; GO:0016812; GO:0019483; GO:0043562; GO:0046872	0
TRINITY_DN10713_c0_g1_i7.p1	TRINITY_DN10713_c0_g1	Q9FMP3	DPYS_ARATH	Dihydropyrimidinase (EC 3.5.2.2) (Dihydropyrimidine amidohydrolase) (Protein PYRIMIDINE 2)	PYD2 At5g12200 MXC9.16	Arabidopsis thaliana (Mouse-ear cress)	531	GO:0004157; GO:0005783; GO:0005794; GO:0005829; GO:0006208; GO:0006212; GO:0009536; GO:0012505; GO:0016812; GO:0019483; GO:0043562; GO:0046872	0
TRINITY_DN10713_c0_g1_i6.p1	TRINITY_DN10713_c0_g1	Q9FMP3	DPYS_ARATH	Dihydropyrimidinase (EC 3.5.2.2) (Dihydropyrimidine amidohydrolase) (Protein PYRIMIDINE 2)	PYD2 At5g12200 MXC9.16	Arabidopsis thaliana (Mouse-ear cress)	531	GO:0004157; GO:0005783; GO:0005794; GO:0005829; GO:0006208; GO:0006212; GO:0009536; GO:0012505; GO:0016812; GO:0019483; GO:0043562; GO:0046872	0
TRINITY_DN10713_c0_g1_i5.p1	TRINITY_DN10713_c0_g1	Q9FMP3	DPYS_ARATH	Dihydropyrimidinase (EC 3.5.2.2) (Dihydropyrimidine amidohydrolase) (Protein PYRIMIDINE 2)	PYD2 At5g12200 MXC9.16	Arabidopsis thaliana (Mouse-ear cress)	531	GO:0004157; GO:0005783; GO:0005794; GO:0005829; GO:0006208; GO:0006212; GO:0009536; GO:0012505; GO:0016812; GO:0019483; GO:0043562; GO:0046872	0
TRINITY_DN107142_c0_g1_i1.p1	TRINITY_DN107142_c0_g1	I1GTC2	TIR_BRADI	TIR-only protein (BdTIR) (NAD(+) hydrolase TIR) (EC 3.2.2.6) (NADP(+) hydrolase TIR) (EC 3.2.2.-)	BRADI_1g24377v3	Brachypodium distachyon (Purple false brome) (Trachynia distachya)	224	GO:0003953; GO:0006952; GO:0007165; GO:0019677; GO:0043068; GO:0050135; GO:0061809	0
TRINITY_DN107157_c0_g1_i1.p1	TRINITY_DN107157_c0_g1	Q9LSP0	PER29_ARATH	Peroxidase 29 (Atperox P29) (EC 1.11.1.7) (ATP40)	PER29 P29 At3g17070 K14A17.14 K14A17.3	Arabidopsis thaliana (Mouse-ear cress)	339	GO:0004601; GO:0005576; GO:0006979; GO:0009505; GO:0009506; GO:0020037; GO:0042744; GO:0046872	0
TRINITY_DN10717_c0_g1_i2.p1	TRINITY_DN10717_c0_g1	A0A290U7C4	ROQ1_NICBE	Disease resistance protein Roq1 (NAD(+) hydrolase RPV1) (EC 3.2.2.6) (Recognition of XopQ 1 protein)	ROQ1	Nicotiana benthamiana	1306	GO:0006952; GO:0007165; GO:0043531; GO:0050135; GO:0061809	0
TRINITY_DN10717_c0_g1_i1.p1	TRINITY_DN10717_c0_g1	I1GTC2	TIR_BRADI	TIR-only protein (BdTIR) (NAD(+) hydrolase TIR) (EC 3.2.2.6) (NADP(+) hydrolase TIR) (EC 3.2.2.-)	BRADI_1g24377v3	Brachypodium distachyon (Purple false brome) (Trachynia distachya)	224	GO:0003953; GO:0006952; GO:0007165; GO:0019677; GO:0043068; GO:0050135; GO:0061809	0
TRINITY_DN107174_c0_g1_i1.p1	TRINITY_DN107174_c0_g1	Q00874	DR100_ARATH	DNA damage-repair/toleration protein DRT100	DRT100 At3g12610 MMF12.5 T2E22.8 T2E22_107	Arabidopsis thaliana (Mouse-ear cress)	372	GO:0000166; GO:0006281; GO:0009507	0
TRINITY_DN107183_c0_g1_i1.p1	TRINITY_DN107183_c0_g1	Q9SRK7	AZG1_ARATH	Adenine/guanine permease AZG1 (AzgA-homolog protein) (Protein AZAGUANINE RESISTANT 1) (AtAzg1)	AZG1 At3g10960 F9F8.22	Arabidopsis thaliana (Mouse-ear cress)	579	GO:0005345; GO:0005829; GO:0005886; GO:0006863; GO:0015853; GO:0015854; GO:0016021	0
TRINITY_DN10720_c0_g1_i2.p1	TRINITY_DN10720_c0_g1	Q9LZX1-2	LOR15_ARATH	Protein LURP-one-related 15	At5g01750 T20L15.20	Arabidopsis thaliana (Mouse-ear cress)	217	GO:0005829; GO:0005886; GO:0019904	0
TRINITY_DN10721_c0_g1_i5.p1	TRINITY_DN10721_c0_g1	Q8RX56	UNC13_ARATH	Protein unc-13 homolog (Protein PROTON ATPASE TRANSLOCATION CONTROL 1)	PATROL1 At5g06970 MOJ9.14	Arabidopsis thaliana (Mouse-ear cress)	1101	GO:0005737; GO:0005886; GO:0009506; GO:0010118	0
TRINITY_DN10722_c0_g1_i16.p1	TRINITY_DN10722_c0_g1	Q6K431-2	TRX1_ORYSJ	Histone-lysine N-methyltransferase TRX1 (OsTrx1) (EC 2.1.1.-) (Protein SET DOMAIN GROUP 723) (SET family protein 33) (OsSET33)	TRX1 SDG723 SET Os09g0134500 LOC_Os09g04890 P0406E03.49-1 P0406E03.49-2	Oryza sativa subsp. japonica (Rice)	1022	GO:0005634; GO:0009908; GO:0035556; GO:0042054; GO:0046872; GO:0048578	0
TRINITY_DN10722_c0_g1_i2.p1	TRINITY_DN10722_c0_g1	Q6K431-2	TRX1_ORYSJ	Histone-lysine N-methyltransferase TRX1 (OsTrx1) (EC 2.1.1.-) (Protein SET DOMAIN GROUP 723) (SET family protein 33) (OsSET33)	TRX1 SDG723 SET Os09g0134500 LOC_Os09g04890 P0406E03.49-1 P0406E03.49-2	Oryza sativa subsp. japonica (Rice)	1022	GO:0005634; GO:0009908; GO:0035556; GO:0042054; GO:0046872; GO:0048578	0
TRINITY_DN10722_c0_g1_i13.p1	TRINITY_DN10722_c0_g1	Q6K431-2	TRX1_ORYSJ	Histone-lysine N-methyltransferase TRX1 (OsTrx1) (EC 2.1.1.-) (Protein SET DOMAIN GROUP 723) (SET family protein 33) (OsSET33)	TRX1 SDG723 SET Os09g0134500 LOC_Os09g04890 P0406E03.49-1 P0406E03.49-2	Oryza sativa subsp. japonica (Rice)	1022	GO:0005634; GO:0009908; GO:0035556; GO:0042054; GO:0046872; GO:0048578	0
TRINITY_DN10722_c0_g1_i4.p1	TRINITY_DN10722_c0_g1	Q6K431-2	TRX1_ORYSJ	Histone-lysine N-methyltransferase TRX1 (OsTrx1) (EC 2.1.1.-) (Protein SET DOMAIN GROUP 723) (SET family protein 33) (OsSET33)	TRX1 SDG723 SET Os09g0134500 LOC_Os09g04890 P0406E03.49-1 P0406E03.49-2	Oryza sativa subsp. japonica (Rice)	1022	GO:0005634; GO:0009908; GO:0035556; GO:0042054; GO:0046872; GO:0048578	0
TRINITY_DN10722_c0_g1_i26.p1	TRINITY_DN10722_c0_g1								0
TRINITY_DN10722_c0_g1_i22.p1	TRINITY_DN10722_c0_g1								0
TRINITY_DN10722_c0_g1_i9.p1	TRINITY_DN10722_c0_g1								0
TRINITY_DN10722_c0_g1_i3.p1	TRINITY_DN10722_c0_g1								0
TRINITY_DN10722_c0_g1_i21.p1	TRINITY_DN10722_c0_g1	Q6K431-2	TRX1_ORYSJ	Histone-lysine N-methyltransferase TRX1 (OsTrx1) (EC 2.1.1.-) (Protein SET DOMAIN GROUP 723) (SET family protein 33) (OsSET33)	TRX1 SDG723 SET Os09g0134500 LOC_Os09g04890 P0406E03.49-1 P0406E03.49-2	Oryza sativa subsp. japonica (Rice)	1022	GO:0005634; GO:0009908; GO:0035556; GO:0042054; GO:0046872; GO:0048578	0
TRINITY_DN10722_c0_g1_i6.p1	TRINITY_DN10722_c0_g1								0
TRINITY_DN10722_c0_g1_i14.p1	TRINITY_DN10722_c0_g1	Q6K431-2	TRX1_ORYSJ	Histone-lysine N-methyltransferase TRX1 (OsTrx1) (EC 2.1.1.-) (Protein SET DOMAIN GROUP 723) (SET family protein 33) (OsSET33)	TRX1 SDG723 SET Os09g0134500 LOC_Os09g04890 P0406E03.49-1 P0406E03.49-2	Oryza sativa subsp. japonica (Rice)	1022	GO:0005634; GO:0009908; GO:0035556; GO:0042054; GO:0046872; GO:0048578	0
TRINITY_DN10722_c0_g1_i18.p2	TRINITY_DN10722_c0_g1								0
TRINITY_DN10727_c0_g1_i1.p1	TRINITY_DN10727_c0_g1								0
TRINITY_DN10729_c0_g1_i2.p1	TRINITY_DN10729_c0_g1	Q8RW96	2A5G_ARATH	Serine/threonine protein phosphatase 2A 59 kDa regulatory subunit B' gamma isoform (AtB' gamma) (PP2A, B' subunit, gamma isoform)	B'GAMMA At4g15415 dl3750w FCAALL.118	Arabidopsis thaliana (Mouse-ear cress)	522	GO:0000159; GO:0005634; GO:0005737; GO:0005829; GO:0006470; GO:0006555; GO:0006952; GO:0008266; GO:0009742; GO:0009759; GO:0009908; GO:0010090; GO:0031348; GO:0031952; GO:0033353; GO:0072542; GO:0090342; GO:2000377	0
TRINITY_DN107293_c0_g1_i1.p1	TRINITY_DN107293_c0_g1	F4I9E1	NFD4_ARATH	Protein NUCLEAR FUSION DEFECTIVE 4	NFD4 At1g31470 T8E3.15	Arabidopsis thaliana (Mouse-ear cress)	582	GO:0000741; GO:0005739; GO:0009651; GO:0010197; GO:0016021	0
TRINITY_DN10736_c0_g1_i11.p1	TRINITY_DN10736_c0_g1								0
TRINITY_DN10736_c0_g1_i8.p1	TRINITY_DN10736_c0_g1								0
TRINITY_DN10736_c0_g1_i2.p1	TRINITY_DN10736_c0_g1								0
TRINITY_DN10736_c0_g1_i10.p1	TRINITY_DN10736_c0_g1								0
TRINITY_DN10736_c0_g1_i1.p1	TRINITY_DN10736_c0_g1								0
TRINITY_DN107364_c0_g1_i1.p1	TRINITY_DN107364_c0_g1	Q9SU25-2	T2FA_ARATH	Transcription initiation factor IIF subunit alpha (TFIIF-alpha) (General transcription factor IIF subunit 1) (Transcription initiation factor RAP74 homolog) (AtRAP74)	RAP74 TF2Falpha At4g12610 T1P17.200	Arabidopsis thaliana (Mouse-ear cress)	649	GO:0003677; GO:0005634; GO:0006367; GO:0008022; GO:0032968	0
TRINITY_DN10738_c0_g1_i2.p1	TRINITY_DN10738_c0_g1								0
TRINITY_DN10738_c0_g1_i1.p1	TRINITY_DN10738_c0_g1								0
TRINITY_DN107393_c0_g1_i1.p1	TRINITY_DN107393_c0_g1								0
TRINITY_DN107397_c0_g1_i1.p1	TRINITY_DN107397_c0_g1	Q40191	RB11A_LOTJA	Ras-related protein Rab11A	RAB11A	Lotus japonicus (Lotus corniculatus var. japonicus)	226	GO:0003924; GO:0005525; GO:0005886	0
TRINITY_DN10742_c0_g1_i14.p1	TRINITY_DN10742_c0_g1	A8MS85-1	SPT61_ARATH	Transcription elongation factor SPT6 homolog (AtSPT6)	SPT6 GTB1 SPT6L At1g65440 T8F5.22	Arabidopsis thaliana (Mouse-ear cress)	1647	GO:0003746; GO:0005829; GO:0006368; GO:0008023; GO:0009506; GO:0009793; GO:0031491; GO:0032968; GO:0034728; GO:0035327; GO:0042393; GO:0042789; GO:0050684; GO:0070827	0
TRINITY_DN10742_c0_g1_i18.p1	TRINITY_DN10742_c0_g1	A8MS85-1	SPT61_ARATH	Transcription elongation factor SPT6 homolog (AtSPT6)	SPT6 GTB1 SPT6L At1g65440 T8F5.22	Arabidopsis thaliana (Mouse-ear cress)	1647	GO:0003746; GO:0005829; GO:0006368; GO:0008023; GO:0009506; GO:0009793; GO:0031491; GO:0032968; GO:0034728; GO:0035327; GO:0042393; GO:0042789; GO:0050684; GO:0070827	0
TRINITY_DN10742_c0_g1_i16.p1	TRINITY_DN10742_c0_g1	A8MS85-1	SPT61_ARATH	Transcription elongation factor SPT6 homolog (AtSPT6)	SPT6 GTB1 SPT6L At1g65440 T8F5.22	Arabidopsis thaliana (Mouse-ear cress)	1647	GO:0003746; GO:0005829; GO:0006368; GO:0008023; GO:0009506; GO:0009793; GO:0031491; GO:0032968; GO:0034728; GO:0035327; GO:0042393; GO:0042789; GO:0050684; GO:0070827	0
TRINITY_DN10742_c0_g1_i9.p1	TRINITY_DN10742_c0_g1	A8MS85-1	SPT61_ARATH	Transcription elongation factor SPT6 homolog (AtSPT6)	SPT6 GTB1 SPT6L At1g65440 T8F5.22	Arabidopsis thaliana (Mouse-ear cress)	1647	GO:0003746; GO:0005829; GO:0006368; GO:0008023; GO:0009506; GO:0009793; GO:0031491; GO:0032968; GO:0034728; GO:0035327; GO:0042393; GO:0042789; GO:0050684; GO:0070827	0
TRINITY_DN10742_c0_g1_i2.p1	TRINITY_DN10742_c0_g1	A8MS85-1	SPT61_ARATH	Transcription elongation factor SPT6 homolog (AtSPT6)	SPT6 GTB1 SPT6L At1g65440 T8F5.22	Arabidopsis thaliana (Mouse-ear cress)	1647	GO:0003746; GO:0005829; GO:0006368; GO:0008023; GO:0009506; GO:0009793; GO:0031491; GO:0032968; GO:0034728; GO:0035327; GO:0042393; GO:0042789; GO:0050684; GO:0070827	0
TRINITY_DN10742_c0_g1_i21.p1	TRINITY_DN10742_c0_g1	A8MS85-1	SPT61_ARATH	Transcription elongation factor SPT6 homolog (AtSPT6)	SPT6 GTB1 SPT6L At1g65440 T8F5.22	Arabidopsis thaliana (Mouse-ear cress)	1647	GO:0003746; GO:0005829; GO:0006368; GO:0008023; GO:0009506; GO:0009793; GO:0031491; GO:0032968; GO:0034728; GO:0035327; GO:0042393; GO:0042789; GO:0050684; GO:0070827	0
TRINITY_DN10742_c0_g1_i7.p1	TRINITY_DN10742_c0_g1	A8MS85-1	SPT61_ARATH	Transcription elongation factor SPT6 homolog (AtSPT6)	SPT6 GTB1 SPT6L At1g65440 T8F5.22	Arabidopsis thaliana (Mouse-ear cress)	1647	GO:0003746; GO:0005829; GO:0006368; GO:0008023; GO:0009506; GO:0009793; GO:0031491; GO:0032968; GO:0034728; GO:0035327; GO:0042393; GO:0042789; GO:0050684; GO:0070827	0
TRINITY_DN10742_c0_g1_i8.p1	TRINITY_DN10742_c0_g1	A8MS85-1	SPT61_ARATH	Transcription elongation factor SPT6 homolog (AtSPT6)	SPT6 GTB1 SPT6L At1g65440 T8F5.22	Arabidopsis thaliana (Mouse-ear cress)	1647	GO:0003746; GO:0005829; GO:0006368; GO:0008023; GO:0009506; GO:0009793; GO:0031491; GO:0032968; GO:0034728; GO:0035327; GO:0042393; GO:0042789; GO:0050684; GO:0070827	0
TRINITY_DN10742_c0_g1_i5.p1	TRINITY_DN10742_c0_g1	A8MS85-1	SPT61_ARATH	Transcription elongation factor SPT6 homolog (AtSPT6)	SPT6 GTB1 SPT6L At1g65440 T8F5.22	Arabidopsis thaliana (Mouse-ear cress)	1647	GO:0003746; GO:0005829; GO:0006368; GO:0008023; GO:0009506; GO:0009793; GO:0031491; GO:0032968; GO:0034728; GO:0035327; GO:0042393; GO:0042789; GO:0050684; GO:0070827	0
TRINITY_DN10742_c0_g1_i20.p1	TRINITY_DN10742_c0_g1	A8MS85-1	SPT61_ARATH	Transcription elongation factor SPT6 homolog (AtSPT6)	SPT6 GTB1 SPT6L At1g65440 T8F5.22	Arabidopsis thaliana (Mouse-ear cress)	1647	GO:0003746; GO:0005829; GO:0006368; GO:0008023; GO:0009506; GO:0009793; GO:0031491; GO:0032968; GO:0034728; GO:0035327; GO:0042393; GO:0042789; GO:0050684; GO:0070827	0
TRINITY_DN10742_c0_g1_i4.p1	TRINITY_DN10742_c0_g1	A8MS85-1	SPT61_ARATH	Transcription elongation factor SPT6 homolog (AtSPT6)	SPT6 GTB1 SPT6L At1g65440 T8F5.22	Arabidopsis thaliana (Mouse-ear cress)	1647	GO:0003746; GO:0005829; GO:0006368; GO:0008023; GO:0009506; GO:0009793; GO:0031491; GO:0032968; GO:0034728; GO:0035327; GO:0042393; GO:0042789; GO:0050684; GO:0070827	0
TRINITY_DN10742_c0_g1_i13.p1	TRINITY_DN10742_c0_g1	A8MS85-1	SPT61_ARATH	Transcription elongation factor SPT6 homolog (AtSPT6)	SPT6 GTB1 SPT6L At1g65440 T8F5.22	Arabidopsis thaliana (Mouse-ear cress)	1647	GO:0003746; GO:0005829; GO:0006368; GO:0008023; GO:0009506; GO:0009793; GO:0031491; GO:0032968; GO:0034728; GO:0035327; GO:0042393; GO:0042789; GO:0050684; GO:0070827	0
TRINITY_DN10743_c0_g1_i1.p1	TRINITY_DN10743_c0_g1								0
TRINITY_DN10744_c0_g1_i4.p1	TRINITY_DN10744_c0_g1	F4K1J4	ATXR7_ARATH	Histone-lysine N-methyltransferase ATXR7 (EC 2.1.1.354) (EC 2.1.1.357) (Protein SET DOMAIN GROUP 25) (Trithorax-related protein 7)	ATXR7 SDG25 At5g42400 MDH9.9	Arabidopsis thaliana (Mouse-ear cress)	1423	GO:0005634; GO:0005737; GO:0008168; GO:0009908; GO:0009909; GO:0010228; GO:0010452; GO:0051568	0
TRINITY_DN10746_c0_g1_i4.p1	TRINITY_DN10746_c0_g1	Q9LJU7	PPA18_ARATH	Purple acid phosphatase 18 (EC 3.1.3.2)	PAP18 PAP30 At3g20500 K10D20.4	Arabidopsis thaliana (Mouse-ear cress)	437	GO:0003993; GO:0005576; GO:0046872	0
TRINITY_DN10746_c0_g1_i5.p1	TRINITY_DN10746_c0_g1	Q9LJU7	PPA18_ARATH	Purple acid phosphatase 18 (EC 3.1.3.2)	PAP18 PAP30 At3g20500 K10D20.4	Arabidopsis thaliana (Mouse-ear cress)	437	GO:0003993; GO:0005576; GO:0046872	0
TRINITY_DN10746_c0_g1_i7.p1	TRINITY_DN10746_c0_g1	Q9LJU7	PPA18_ARATH	Purple acid phosphatase 18 (EC 3.1.3.2)	PAP18 PAP30 At3g20500 K10D20.4	Arabidopsis thaliana (Mouse-ear cress)	437	GO:0003993; GO:0005576; GO:0046872	0
TRINITY_DN10747_c0_g1_i1.p1	TRINITY_DN10747_c0_g1	Q9SGP2	HSL1_ARATH	Receptor-like protein kinase HSL1 (EC 2.7.11.1) (Protein HAESA-LIKE1)	HSL1 At1g28440 F3M18.12	Arabidopsis thaliana (Mouse-ear cress)	996	GO:0004674; GO:0005524; GO:0005886; GO:0016021	0
TRINITY_DN10748_c0_g1_i3.p1	TRINITY_DN10748_c0_g1								0
TRINITY_DN10748_c0_g1_i2.p1	TRINITY_DN10748_c0_g1								0
TRINITY_DN10749_c0_g1_i3.p1	TRINITY_DN10749_c0_g1	Q6NQ88	DDB2_ARATH	Protein DAMAGED DNA-BINDING 2 (UV-damaged DNA-binding protein 2)	DDB2 At5g58760 MZN1.20	Arabidopsis thaliana (Mouse-ear cress)	557	GO:0003684; GO:0005634; GO:0006281; GO:0009411; GO:0010224; GO:0016567; GO:0046872; GO:0080008	0
TRINITY_DN1075_c0_g1_i4.p1	TRINITY_DN1075_c0_g1	B7EJ91-2	KN5C_ORYSJ	Kinesin-like protein KIN-5C	KIN5C Os08g0558400 LOC_Os08g44420	Oryza sativa subsp. japonica (Rice)	1008	GO:0003777; GO:0005524; GO:0005737; GO:0005819; GO:0005871; GO:0005874; GO:0007018; GO:0008017; GO:0008574; GO:0016887	0
TRINITY_DN10751_c0_g1_i14.p1	TRINITY_DN10751_c0_g1	Q8GRL7	TBCE_ARATH	Tubulin-folding cofactor E (AtTFCE) (Protein PFIFFERLING)	TFCE PFI TBCE At1g71440 F26A9.18	Arabidopsis thaliana (Mouse-ear cress)	531	GO:0000226; GO:0005737; GO:0007021; GO:0007023; GO:0009507; GO:0009793; GO:0043014	0
TRINITY_DN107519_c0_g1_i2.p1	TRINITY_DN107519_c0_g1	Q9LY03	IRK_ARATH	Probable LRR receptor-like serine/threonine-protein kinase IRK (EC 2.7.11.1) (Inflorescence and root apices receptor-like kinase)	IRK At3g56370 T5P19.20	Arabidopsis thaliana (Mouse-ear cress)	964	GO:0004672; GO:0005524; GO:0005886; GO:0016021	0
TRINITY_DN107537_c0_g1_i1.p1	TRINITY_DN107537_c0_g1								0
TRINITY_DN10754_c0_g1_i1.p1	TRINITY_DN10754_c0_g1	Q8S8N6	PLA2A_ARATH	Phospholipase A2-alpha (EC 3.1.1.4) (Secretory phospholipase A2-alpha) (AtsPLA2-alpha)	PLA2-ALPHA At2g06925 T4E14.19	Arabidopsis thaliana (Mouse-ear cress)	148	GO:0004623; GO:0005509; GO:0005576; GO:0005634; GO:0005773; GO:0005794; GO:0006644; GO:0016042; GO:0031410; GO:0050482; GO:0102567; GO:0102568	0
TRINITY_DN107555_c0_g1_i1.p1	TRINITY_DN107555_c0_g1	P22973	LEC2_ULEEU	Anti-H(O) lectin 2 (Anti-H(O) lectin II) (UEA-II)	0	Ulex europaeus (Furze)	249	GO:0030246; GO:0046872	0
TRINITY_DN10756_c0_g1_i1.p1	TRINITY_DN10756_c0_g1								0
TRINITY_DN107561_c0_g1_i1.p1	TRINITY_DN107561_c0_g1	Q9SHE8	PSAF_ARATH	Photosystem I reaction center subunit III, chloroplastic (Light-harvesting complex I 17 kDa protein) (PSI-F)	PSAF At1g31330 T19E23.12	Arabidopsis thaliana (Mouse-ear cress)	221	GO:0005634; GO:0009507; GO:0009534; GO:0009535; GO:0009538; GO:0009579; GO:0009941; GO:0010287; GO:0015979; GO:0016021; GO:0019904	0
TRINITY_DN1076_c1_g1_i11.p1	TRINITY_DN1076_c1_g1	Q9FMV4	MED30_ARATH	Mediator of RNA polymerase II transcription subunit 30	MED30 MED30_1 At5g63480 MLE2.11	Arabidopsis thaliana (Mouse-ear cress)	189	GO:0016592	0
TRINITY_DN1076_c1_g1_i15.p1	TRINITY_DN1076_c1_g1	Q9FMV4	MED30_ARATH	Mediator of RNA polymerase II transcription subunit 30	MED30 MED30_1 At5g63480 MLE2.11	Arabidopsis thaliana (Mouse-ear cress)	189	GO:0016592	0
TRINITY_DN10760_c0_g1_i3.p1	TRINITY_DN10760_c0_g1	Q8GYX8	DNJ10_ARATH	Chaperone protein dnaJ 10 (AtDjC10) (AtJ10)	ATJ10 C10 J10 At1g76700 F28O16.7	Arabidopsis thaliana (Mouse-ear cress)	398	0	0
TRINITY_DN10760_c0_g1_i6.p1	TRINITY_DN10760_c0_g1	Q8GYX8	DNJ10_ARATH	Chaperone protein dnaJ 10 (AtDjC10) (AtJ10)	ATJ10 C10 J10 At1g76700 F28O16.7	Arabidopsis thaliana (Mouse-ear cress)	398	0	0
TRINITY_DN10763_c0_g1_i10.p1	TRINITY_DN10763_c0_g1	F4K410-1	SVR3_ARATH	Putative elongation factor TypA-like SVR3, chloroplastic (Protein HAPPY ON NORFLURAZON 23) (Protein SUPPRESSOR OF VARIEGATION 3)	SVR3 At5g13650 MSH12.11	Arabidopsis thaliana (Mouse-ear cress)	675	GO:0003746; GO:0003924; GO:0005525; GO:0005829; GO:0006364; GO:0009409; GO:0009507; GO:0050821; GO:1990904	0
TRINITY_DN10763_c0_g1_i2.p1	TRINITY_DN10763_c0_g1	F4K410-1	SVR3_ARATH	Putative elongation factor TypA-like SVR3, chloroplastic (Protein HAPPY ON NORFLURAZON 23) (Protein SUPPRESSOR OF VARIEGATION 3)	SVR3 At5g13650 MSH12.11	Arabidopsis thaliana (Mouse-ear cress)	675	GO:0003746; GO:0003924; GO:0005525; GO:0005829; GO:0006364; GO:0009409; GO:0009507; GO:0050821; GO:1990904	0
TRINITY_DN10763_c0_g1_i1.p1	TRINITY_DN10763_c0_g1	F4K410-1	SVR3_ARATH	Putative elongation factor TypA-like SVR3, chloroplastic (Protein HAPPY ON NORFLURAZON 23) (Protein SUPPRESSOR OF VARIEGATION 3)	SVR3 At5g13650 MSH12.11	Arabidopsis thaliana (Mouse-ear cress)	675	GO:0003746; GO:0003924; GO:0005525; GO:0005829; GO:0006364; GO:0009409; GO:0009507; GO:0050821; GO:1990904	0
TRINITY_DN10766_c0_g1_i1.p1	TRINITY_DN10766_c0_g1								0
TRINITY_DN10768_c0_g1_i7.p1	TRINITY_DN10768_c0_g1	A0A0P0VI36	NAAT1_ORYSJ	Nicotianamine aminotransferase 1 (OsNAAT1) (EC 2.6.1.80)	NAAT1 Os02g0306401 LOC_Os02g20360 P0543C11.29	Oryza sativa subsp. japonica (Rice)	494	GO:0006520; GO:0009058; GO:0030170; GO:0033855	0
TRINITY_DN10768_c0_g1_i6.p1	TRINITY_DN10768_c0_g1	A0A0P0VI36	NAAT1_ORYSJ	Nicotianamine aminotransferase 1 (OsNAAT1) (EC 2.6.1.80)	NAAT1 Os02g0306401 LOC_Os02g20360 P0543C11.29	Oryza sativa subsp. japonica (Rice)	494	GO:0006520; GO:0009058; GO:0030170; GO:0033855	0
TRINITY_DN10768_c0_g1_i3.p1	TRINITY_DN10768_c0_g1	A0A0P0VI36	NAAT1_ORYSJ	Nicotianamine aminotransferase 1 (OsNAAT1) (EC 2.6.1.80)	NAAT1 Os02g0306401 LOC_Os02g20360 P0543C11.29	Oryza sativa subsp. japonica (Rice)	494	GO:0006520; GO:0009058; GO:0030170; GO:0033855	0
TRINITY_DN10768_c0_g1_i4.p1	TRINITY_DN10768_c0_g1	A0A0P0VI36	NAAT1_ORYSJ	Nicotianamine aminotransferase 1 (OsNAAT1) (EC 2.6.1.80)	NAAT1 Os02g0306401 LOC_Os02g20360 P0543C11.29	Oryza sativa subsp. japonica (Rice)	494	GO:0006520; GO:0009058; GO:0030170; GO:0033855	0
TRINITY_DN10768_c0_g1_i8.p1	TRINITY_DN10768_c0_g1	A0A0P0VI36	NAAT1_ORYSJ	Nicotianamine aminotransferase 1 (OsNAAT1) (EC 2.6.1.80)	NAAT1 Os02g0306401 LOC_Os02g20360 P0543C11.29	Oryza sativa subsp. japonica (Rice)	494	GO:0006520; GO:0009058; GO:0030170; GO:0033855	0
TRINITY_DN107683_c0_g1_i1.p1	TRINITY_DN107683_c0_g1	Q949Z1	PGLR4_ARATH	Polygalacturonase At1g48100 (PG) (EC 3.2.1.15) (Pectinase At1g48100)	At1g48100 F21D18.17 F21D18.18	Arabidopsis thaliana (Mouse-ear cress)	475	GO:0004650; GO:0005576; GO:0005618; GO:0005975; GO:0009831	0
TRINITY_DN1077_c0_g1_i14.p1	TRINITY_DN1077_c0_g1	P33629	TBA_PRUDU	Tubulin alpha chain	TUBA	Prunus dulcis (Almond) (Amygdalus dulcis)	450	GO:0003924; GO:0005200; GO:0005525; GO:0005737; GO:0005874; GO:0007017	0
TRINITY_DN1077_c0_g1_i13.p1	TRINITY_DN1077_c0_g1	P33629	TBA_PRUDU	Tubulin alpha chain	TUBA	Prunus dulcis (Almond) (Amygdalus dulcis)	450	GO:0003924; GO:0005200; GO:0005525; GO:0005737; GO:0005874; GO:0007017	0
TRINITY_DN1077_c0_g1_i7.p1	TRINITY_DN1077_c0_g1	P33629	TBA_PRUDU	Tubulin alpha chain	TUBA	Prunus dulcis (Almond) (Amygdalus dulcis)	450	GO:0003924; GO:0005200; GO:0005525; GO:0005737; GO:0005874; GO:0007017	0
TRINITY_DN1077_c0_g1_i4.p1	TRINITY_DN1077_c0_g1	P33629	TBA_PRUDU	Tubulin alpha chain	TUBA	Prunus dulcis (Almond) (Amygdalus dulcis)	450	GO:0003924; GO:0005200; GO:0005525; GO:0005737; GO:0005874; GO:0007017	0
TRINITY_DN1077_c0_g1_i5.p1	TRINITY_DN1077_c0_g1	P33629	TBA_PRUDU	Tubulin alpha chain	TUBA	Prunus dulcis (Almond) (Amygdalus dulcis)	450	GO:0003924; GO:0005200; GO:0005525; GO:0005737; GO:0005874; GO:0007017	0
TRINITY_DN1077_c0_g1_i3.p1	TRINITY_DN1077_c0_g1	Q6VAG0	TBA2_GOSHI	Tubulin alpha-2 chain (Alpha-2-tubulin)	0	Gossypium hirsutum (Upland cotton) (Gossypium mexicanum)	450	GO:0000226; GO:0000278; GO:0003924; GO:0005200; GO:0005525; GO:0005737; GO:0005874; GO:0007017	0
TRINITY_DN1077_c0_g1_i9.p1	TRINITY_DN1077_c0_g1	P33623	TBA1_ANEPH	Tubulin alpha-1 chain	TUBA1	Anemia phyllitidis (Fern) (Osmunda phyllitidis)	451	GO:0003924; GO:0005200; GO:0005525; GO:0005737; GO:0005874; GO:0007017	0
TRINITY_DN1077_c0_g1_i2.p1	TRINITY_DN1077_c0_g1	Q6VAG0	TBA2_GOSHI	Tubulin alpha-2 chain (Alpha-2-tubulin)	0	Gossypium hirsutum (Upland cotton) (Gossypium mexicanum)	450	GO:0000226; GO:0000278; GO:0003924; GO:0005200; GO:0005525; GO:0005737; GO:0005874; GO:0007017	0
TRINITY_DN1077_c0_g1_i1.p1	TRINITY_DN1077_c0_g1	P33629	TBA_PRUDU	Tubulin alpha chain	TUBA	Prunus dulcis (Almond) (Amygdalus dulcis)	450	GO:0003924; GO:0005200; GO:0005525; GO:0005737; GO:0005874; GO:0007017	0
TRINITY_DN10770_c0_g1_i1.p1	TRINITY_DN10770_c0_g1								0
TRINITY_DN10770_c0_g1_i5.p1	TRINITY_DN10770_c0_g1								0
TRINITY_DN10773_c0_g1_i1.p1	TRINITY_DN10773_c0_g1	Q93W20-2	NIFU2_ARATH	NifU-like protein 2, chloroplastic (AtCNfu2) (AtCnfU-V)	NIFU2 CNFU2 NFU2 At5g49940 K9P8.16	Arabidopsis thaliana (Mouse-ear cress)	235	GO:0005198; GO:0005506; GO:0009507; GO:0009570; GO:0009658; GO:0016226; GO:0051537; GO:0051539; GO:0097428	0
TRINITY_DN10773_c0_g1_i2.p1	TRINITY_DN10773_c0_g1	Q93W20-2	NIFU2_ARATH	NifU-like protein 2, chloroplastic (AtCNfu2) (AtCnfU-V)	NIFU2 CNFU2 NFU2 At5g49940 K9P8.16	Arabidopsis thaliana (Mouse-ear cress)	235	GO:0005198; GO:0005506; GO:0009507; GO:0009570; GO:0009658; GO:0016226; GO:0051537; GO:0051539; GO:0097428	0
TRINITY_DN10773_c0_g1_i8.p1	TRINITY_DN10773_c0_g1	Q93W20-2	NIFU2_ARATH	NifU-like protein 2, chloroplastic (AtCNfu2) (AtCnfU-V)	NIFU2 CNFU2 NFU2 At5g49940 K9P8.16	Arabidopsis thaliana (Mouse-ear cress)	235	GO:0005198; GO:0005506; GO:0009507; GO:0009570; GO:0009658; GO:0016226; GO:0051537; GO:0051539; GO:0097428	0
TRINITY_DN107734_c0_g1_i1.p1	TRINITY_DN107734_c0_g1								0
TRINITY_DN107753_c0_g1_i1.p1	TRINITY_DN107753_c0_g1	Q9SY02	PP301_ARATH	Pentatricopeptide repeat-containing protein At4g02750	PCMP-H24 At4g02750 T5J8.5	Arabidopsis thaliana (Mouse-ear cress)	781	GO:0008270; GO:0009451; GO:0043231	0
TRINITY_DN10777_c0_g1_i5.p1	TRINITY_DN10777_c0_g1	Q8GVP6-2	PDRP1_ORYSJ	Probable pyruvate, phosphate dikinase regulatory protein, chloroplastic (EC 2.7.11.32) (EC 2.7.4.27) (Bifunctional dikinase regulatory protein) (BFRP) (Pyruvate, Pi dikinase regulatory protein) (PPDK RP) (PPDK regulatory protein)	PDRP1 Os07g0530600 LOC_Os07g34640 OsJ_023576 P0681F05.120	Oryza sativa subsp. japonica (Rice)	471	GO:0004674; GO:0005524; GO:0009507; GO:0016776	0
TRINITY_DN10777_c0_g1_i3.p1	TRINITY_DN10777_c0_g1	Q8GVP6-2	PDRP1_ORYSJ	Probable pyruvate, phosphate dikinase regulatory protein, chloroplastic (EC 2.7.11.32) (EC 2.7.4.27) (Bifunctional dikinase regulatory protein) (BFRP) (Pyruvate, Pi dikinase regulatory protein) (PPDK RP) (PPDK regulatory protein)	PDRP1 Os07g0530600 LOC_Os07g34640 OsJ_023576 P0681F05.120	Oryza sativa subsp. japonica (Rice)	471	GO:0004674; GO:0005524; GO:0009507; GO:0016776	0
TRINITY_DN10778_c0_g1_i22.p1	TRINITY_DN10778_c0_g1	Q9LXE5	DRM1L_ARATH	DNA (cytosine-5)-methyltransferase DRM1 (EC 2.1.1.37) (Protein DOMAINS REARRANGED METHYLASE 1)	DRM1 At5g15380/At5g15370 F8M21.270/F8M21.260	Arabidopsis thaliana (Mouse-ear cress)	624	GO:0003677; GO:0003886; GO:0005634; GO:0006306; GO:0006346; GO:0016458; GO:0050832; GO:0051567	0
TRINITY_DN10778_c0_g1_i13.p1	TRINITY_DN10778_c0_g1	Q9LXE5	DRM1L_ARATH	DNA (cytosine-5)-methyltransferase DRM1 (EC 2.1.1.37) (Protein DOMAINS REARRANGED METHYLASE 1)	DRM1 At5g15380/At5g15370 F8M21.270/F8M21.260	Arabidopsis thaliana (Mouse-ear cress)	624	GO:0003677; GO:0003886; GO:0005634; GO:0006306; GO:0006346; GO:0016458; GO:0050832; GO:0051567	0
TRINITY_DN10778_c0_g1_i5.p1	TRINITY_DN10778_c0_g1	Q9LXE5	DRM1L_ARATH	DNA (cytosine-5)-methyltransferase DRM1 (EC 2.1.1.37) (Protein DOMAINS REARRANGED METHYLASE 1)	DRM1 At5g15380/At5g15370 F8M21.270/F8M21.260	Arabidopsis thaliana (Mouse-ear cress)	624	GO:0003677; GO:0003886; GO:0005634; GO:0006306; GO:0006346; GO:0016458; GO:0050832; GO:0051567	0
TRINITY_DN10778_c0_g1_i23.p1	TRINITY_DN10778_c0_g1	Q9LXE5	DRM1L_ARATH	DNA (cytosine-5)-methyltransferase DRM1 (EC 2.1.1.37) (Protein DOMAINS REARRANGED METHYLASE 1)	DRM1 At5g15380/At5g15370 F8M21.270/F8M21.260	Arabidopsis thaliana (Mouse-ear cress)	624	GO:0003677; GO:0003886; GO:0005634; GO:0006306; GO:0006346; GO:0016458; GO:0050832; GO:0051567	0
TRINITY_DN10778_c0_g1_i30.p1	TRINITY_DN10778_c0_g1	Q9LXE5	DRM1L_ARATH	DNA (cytosine-5)-methyltransferase DRM1 (EC 2.1.1.37) (Protein DOMAINS REARRANGED METHYLASE 1)	DRM1 At5g15380/At5g15370 F8M21.270/F8M21.260	Arabidopsis thaliana (Mouse-ear cress)	624	GO:0003677; GO:0003886; GO:0005634; GO:0006306; GO:0006346; GO:0016458; GO:0050832; GO:0051567	0
TRINITY_DN10778_c0_g1_i35.p1	TRINITY_DN10778_c0_g1	Q9LXE5	DRM1L_ARATH	DNA (cytosine-5)-methyltransferase DRM1 (EC 2.1.1.37) (Protein DOMAINS REARRANGED METHYLASE 1)	DRM1 At5g15380/At5g15370 F8M21.270/F8M21.260	Arabidopsis thaliana (Mouse-ear cress)	624	GO:0003677; GO:0003886; GO:0005634; GO:0006306; GO:0006346; GO:0016458; GO:0050832; GO:0051567	0
TRINITY_DN10778_c0_g1_i10.p1	TRINITY_DN10778_c0_g1	Q9LXE5	DRM1L_ARATH	DNA (cytosine-5)-methyltransferase DRM1 (EC 2.1.1.37) (Protein DOMAINS REARRANGED METHYLASE 1)	DRM1 At5g15380/At5g15370 F8M21.270/F8M21.260	Arabidopsis thaliana (Mouse-ear cress)	624	GO:0003677; GO:0003886; GO:0005634; GO:0006306; GO:0006346; GO:0016458; GO:0050832; GO:0051567	0
TRINITY_DN10778_c0_g1_i4.p1	TRINITY_DN10778_c0_g1								0
TRINITY_DN10778_c0_g1_i24.p1	TRINITY_DN10778_c0_g1								0
TRINITY_DN10778_c0_g1_i33.p1	TRINITY_DN10778_c0_g1								0
TRINITY_DN107797_c0_g1_i1.p1	TRINITY_DN107797_c0_g1	P51110	DFRA_VITVI	Dihydroflavonol 4-reductase (DFR) (EC 1.1.1.219) (Dihydrokaempferol 4-reductase) (Flavanone 4-reductase) (FNR) (EC 1.1.1.234)	DFR	Vitis vinifera (Grape)	337	GO:0009718; GO:0045552; GO:0047890; GO:0050662	0
TRINITY_DN1078_c0_g1_i3.p1	TRINITY_DN1078_c0_g1								0
TRINITY_DN1078_c0_g1_i4.p1	TRINITY_DN1078_c0_g1								0
TRINITY_DN1078_c0_g1_i1.p1	TRINITY_DN1078_c0_g1								0
TRINITY_DN107803_c0_g1_i1.p1	TRINITY_DN107803_c0_g1								0
TRINITY_DN10782_c0_g1_i3.p1	TRINITY_DN10782_c0_g1	F4I096-2	MED13_ARATH	Mediator of RNA polymerase II transcription subunit 13 (Protein GRAND CENTRAL) (Protein MACCHI-BOU 2)	MED13 GCT MAB2 MED13_1 At1g55325 F7A10.14	Arabidopsis thaliana (Mouse-ear cress)	1921	GO:0005634; GO:0007275; GO:0040008; GO:0040034; GO:0090213	0
TRINITY_DN10782_c0_g1_i1.p1	TRINITY_DN10782_c0_g1	F4I096-2	MED13_ARATH	Mediator of RNA polymerase II transcription subunit 13 (Protein GRAND CENTRAL) (Protein MACCHI-BOU 2)	MED13 GCT MAB2 MED13_1 At1g55325 F7A10.14	Arabidopsis thaliana (Mouse-ear cress)	1921	GO:0005634; GO:0007275; GO:0040008; GO:0040034; GO:0090213	0
TRINITY_DN10782_c0_g1_i2.p1	TRINITY_DN10782_c0_g1	F4I096-2	MED13_ARATH	Mediator of RNA polymerase II transcription subunit 13 (Protein GRAND CENTRAL) (Protein MACCHI-BOU 2)	MED13 GCT MAB2 MED13_1 At1g55325 F7A10.14	Arabidopsis thaliana (Mouse-ear cress)	1921	GO:0005634; GO:0007275; GO:0040008; GO:0040034; GO:0090213	0
TRINITY_DN10783_c1_g1_i1.p1	TRINITY_DN10783_c1_g1	P60040-1	RL72_ARATH	60S ribosomal protein L7-2	RPL7B At2g01250 F10A8.13	Arabidopsis thaliana (Mouse-ear cress)	242	GO:0000463; GO:0003723; GO:0003729; GO:0003735; GO:0005618; GO:0005739; GO:0005773; GO:0005774; GO:0005829; GO:0005886; GO:0009507; GO:0022625; GO:0022626; GO:0042788	0
TRINITY_DN10783_c1_g1_i2.p1	TRINITY_DN10783_c1_g1	P60040-1	RL72_ARATH	60S ribosomal protein L7-2	RPL7B At2g01250 F10A8.13	Arabidopsis thaliana (Mouse-ear cress)	242	GO:0000463; GO:0003723; GO:0003729; GO:0003735; GO:0005618; GO:0005739; GO:0005773; GO:0005774; GO:0005829; GO:0005886; GO:0009507; GO:0022625; GO:0022626; GO:0042788	0
TRINITY_DN107832_c0_g1_i1.p1	TRINITY_DN107832_c0_g1	Q65XA0	DHAR1_ORYSJ	Probable glutathione S-transferase DHAR1, cytosolic (EC 2.5.1.18) (GSH-dependent dehydroascorbate reductase 1) (OsDHAR1) (EC 1.8.5.1) (Glutathione-dependent dehydroascorbate reductase 1)	DHAR1 DHAR Os05g0116100 LOC_Os05g02530 OJ1654_B10.18 P0496H07.8	Oryza sativa subsp. japonica (Rice)	213	GO:0004364; GO:0005829; GO:0010731; GO:0033355; GO:0045174; GO:0098869	0
TRINITY_DN10785_c0_g1_i2.p1	TRINITY_DN10785_c0_g1	Q93XX5	Y5713_ARATH	PI-PLC X domain-containing protein At5g67130	At5g67130 K21H1.9	Arabidopsis thaliana (Mouse-ear cress)	426	GO:0005886; GO:0006629; GO:0008081; GO:0009536; GO:0046658	0
TRINITY_DN107863_c0_g1_i1.p1	TRINITY_DN107863_c0_g1	Q94ID7	GGPPS_HEVBR	Geranylgeranyl pyrophosphate synthase, chloroplastic (GGPP synthase) (GGPS) (EC 2.5.1.-) ((2E,6E)-farnesyl diphosphate synthase) (Dimethylallyltranstransferase) (EC 2.5.1.1) (Farnesyl diphosphate synthase) (Farnesyltranstransferase) (EC 2.5.1.29) (Geranyltranstransferase) (EC 2.5.1.10)	GGPS GG GGPPS1	Hevea brasiliensis (Para rubber tree) (Siphonia brasiliensis)	370	GO:0004161; GO:0004311; GO:0004337; GO:0009507; GO:0016117; GO:0033384; GO:0033386; GO:0045337; GO:0046872	0
TRINITY_DN10788_c0_g2_i1.p1	TRINITY_DN10788_c0_g2								0
TRINITY_DN10788_c0_g2_i3.p1	TRINITY_DN10788_c0_g2								0
TRINITY_DN107882_c0_g1_i1.p1	TRINITY_DN107882_c0_g1	Q9LHP4	RCH2_ARATH	Receptor-like protein kinase 2 (EC 2.7.11.1)	RCH2 At3g24240 K13K6.1	Arabidopsis thaliana (Mouse-ear cress)	1141	GO:0004674; GO:0005524; GO:0005886; GO:0010082; GO:0010449; GO:0016021; GO:0016032	0
TRINITY_DN10790_c0_g1_i3.p1	TRINITY_DN10790_c0_g1								0
TRINITY_DN10790_c0_g1_i4.p1	TRINITY_DN10790_c0_g1								0
TRINITY_DN10790_c0_g1_i5.p1	TRINITY_DN10790_c0_g1								0
TRINITY_DN10790_c0_g1_i1.p1	TRINITY_DN10790_c0_g1								0
TRINITY_DN10790_c0_g1_i2.p1	TRINITY_DN10790_c0_g1								0
TRINITY_DN10791_c0_g1_i2.p1	TRINITY_DN10791_c0_g1								0
TRINITY_DN107932_c0_g1_i1.p1	TRINITY_DN107932_c0_g1	Q9LIC3	PP227_ARATH	Putative pentatricopeptide repeat-containing protein At3g13770, mitochondrial	PCMP-H85 At3g13770 MMM17.3	Arabidopsis thaliana (Mouse-ear cress)	628	GO:0005739; GO:0008270; GO:0009451; GO:0043231	0
TRINITY_DN10796_c0_g1_i5.p1	TRINITY_DN10796_c0_g1	Q9SD00-1	MSSP3_ARATH	Monosaccharide-sensing protein 3 (Sugar transporter MSSP3)	MSSP3 At3g51490 F26O13.130	Arabidopsis thaliana (Mouse-ear cress)	729	GO:0005351; GO:0005887; GO:0046323	0
TRINITY_DN10796_c0_g1_i2.p1	TRINITY_DN10796_c0_g1	Q9SD00-1	MSSP3_ARATH	Monosaccharide-sensing protein 3 (Sugar transporter MSSP3)	MSSP3 At3g51490 F26O13.130	Arabidopsis thaliana (Mouse-ear cress)	729	GO:0005351; GO:0005887; GO:0046323	0
TRINITY_DN10798_c0_g1_i8.p1	TRINITY_DN10798_c0_g1	Q9LXT9-1	CALS3_ARATH	Callose synthase 3 (EC 2.4.1.34) (1,3-beta-glucan synthase) (Protein GLUCAN SYNTHASE-LIKE 12)	CALS3 GSL12 At5g13000 T24H18.170	Arabidopsis thaliana (Mouse-ear cress)	1955	GO:0000148; GO:0003843; GO:0005886; GO:0006075; GO:0008360; GO:0016021; GO:0071555	0
TRINITY_DN10798_c0_g1_i13.p1	TRINITY_DN10798_c0_g1	Q9LXT9-1	CALS3_ARATH	Callose synthase 3 (EC 2.4.1.34) (1,3-beta-glucan synthase) (Protein GLUCAN SYNTHASE-LIKE 12)	CALS3 GSL12 At5g13000 T24H18.170	Arabidopsis thaliana (Mouse-ear cress)	1955	GO:0000148; GO:0003843; GO:0005886; GO:0006075; GO:0008360; GO:0016021; GO:0071555	0
TRINITY_DN10798_c0_g1_i15.p1	TRINITY_DN10798_c0_g1	Q9LXT9-1	CALS3_ARATH	Callose synthase 3 (EC 2.4.1.34) (1,3-beta-glucan synthase) (Protein GLUCAN SYNTHASE-LIKE 12)	CALS3 GSL12 At5g13000 T24H18.170	Arabidopsis thaliana (Mouse-ear cress)	1955	GO:0000148; GO:0003843; GO:0005886; GO:0006075; GO:0008360; GO:0016021; GO:0071555	0
TRINITY_DN10798_c0_g1_i14.p1	TRINITY_DN10798_c0_g1	Q9LXT9-1	CALS3_ARATH	Callose synthase 3 (EC 2.4.1.34) (1,3-beta-glucan synthase) (Protein GLUCAN SYNTHASE-LIKE 12)	CALS3 GSL12 At5g13000 T24H18.170	Arabidopsis thaliana (Mouse-ear cress)	1955	GO:0000148; GO:0003843; GO:0005886; GO:0006075; GO:0008360; GO:0016021; GO:0071555	0
TRINITY_DN10798_c0_g1_i1.p1	TRINITY_DN10798_c0_g1	Q9LXT9-1	CALS3_ARATH	Callose synthase 3 (EC 2.4.1.34) (1,3-beta-glucan synthase) (Protein GLUCAN SYNTHASE-LIKE 12)	CALS3 GSL12 At5g13000 T24H18.170	Arabidopsis thaliana (Mouse-ear cress)	1955	GO:0000148; GO:0003843; GO:0005886; GO:0006075; GO:0008360; GO:0016021; GO:0071555	0
TRINITY_DN10798_c0_g1_i2.p1	TRINITY_DN10798_c0_g1	Q9LXT9-1	CALS3_ARATH	Callose synthase 3 (EC 2.4.1.34) (1,3-beta-glucan synthase) (Protein GLUCAN SYNTHASE-LIKE 12)	CALS3 GSL12 At5g13000 T24H18.170	Arabidopsis thaliana (Mouse-ear cress)	1955	GO:0000148; GO:0003843; GO:0005886; GO:0006075; GO:0008360; GO:0016021; GO:0071555	0
TRINITY_DN10798_c0_g1_i9.p1	TRINITY_DN10798_c0_g1	Q9LXT9-1	CALS3_ARATH	Callose synthase 3 (EC 2.4.1.34) (1,3-beta-glucan synthase) (Protein GLUCAN SYNTHASE-LIKE 12)	CALS3 GSL12 At5g13000 T24H18.170	Arabidopsis thaliana (Mouse-ear cress)	1955	GO:0000148; GO:0003843; GO:0005886; GO:0006075; GO:0008360; GO:0016021; GO:0071555	0
TRINITY_DN10799_c0_g1_i2.p1	TRINITY_DN10799_c0_g1								0
TRINITY_DN10799_c0_g1_i3.p1	TRINITY_DN10799_c0_g1								0
TRINITY_DN108_c0_g1_i1.p1	TRINITY_DN108_c0_g1	P46300	RS4_SOLTU	40S ribosomal protein S4	RPS4	Solanum tuberosum (Potato)	264	GO:0003735; GO:0005737; GO:0005840; GO:0006412; GO:0019843	0
TRINITY_DN108_c0_g1_i7.p1	TRINITY_DN108_c0_g1	P46300	RS4_SOLTU	40S ribosomal protein S4	RPS4	Solanum tuberosum (Potato)	264	GO:0003735; GO:0005737; GO:0005840; GO:0006412; GO:0019843	0
TRINITY_DN108_c0_g1_i2.p1	TRINITY_DN108_c0_g1	P46300	RS4_SOLTU	40S ribosomal protein S4	RPS4	Solanum tuberosum (Potato)	264	GO:0003735; GO:0005737; GO:0005840; GO:0006412; GO:0019843	0
TRINITY_DN108_c0_g1_i6.p1	TRINITY_DN108_c0_g1	P46300	RS4_SOLTU	40S ribosomal protein S4	RPS4	Solanum tuberosum (Potato)	264	GO:0003735; GO:0005737; GO:0005840; GO:0006412; GO:0019843	0
TRINITY_DN108_c0_g1_i4.p1	TRINITY_DN108_c0_g1	Q8VYK6	RS43_ARATH	40S ribosomal protein S4-3	RPS4D At5g58420 MQJ2_10	Arabidopsis thaliana (Mouse-ear cress)	262	GO:0003723; GO:0003735; GO:0005730; GO:0005829; GO:0006412; GO:0009536; GO:0019843; GO:0022626; GO:0022627	0
TRINITY_DN108_c0_g1_i8.p1	TRINITY_DN108_c0_g1	Q8VYK6	RS43_ARATH	40S ribosomal protein S4-3	RPS4D At5g58420 MQJ2_10	Arabidopsis thaliana (Mouse-ear cress)	262	GO:0003723; GO:0003735; GO:0005730; GO:0005829; GO:0006412; GO:0009536; GO:0019843; GO:0022626; GO:0022627	0
TRINITY_DN108_c0_g1_i9.p1	TRINITY_DN108_c0_g1	Q8VYK6	RS43_ARATH	40S ribosomal protein S4-3	RPS4D At5g58420 MQJ2_10	Arabidopsis thaliana (Mouse-ear cress)	262	GO:0003723; GO:0003735; GO:0005730; GO:0005829; GO:0006412; GO:0009536; GO:0019843; GO:0022626; GO:0022627	0
TRINITY_DN1080_c0_g1_i3.p1	TRINITY_DN1080_c0_g1	Q9LT02	PDR2_ARATH	Probable manganese-transporting ATPase PDR2 (EC 7.2.2.-) (Protein MALE GAMETOGENESIS IMPAIRED ANTHERS) (Protein PHOSPHATE DEFICIENCY RESPONSE 2)	PDR2 MIA At5g23630 MQM1.11	Arabidopsis thaliana (Mouse-ear cress)	1179	GO:0005524; GO:0005623; GO:0005783; GO:0005789; GO:0005886; GO:0006812; GO:0006874; GO:0006875; GO:0009536; GO:0009846; GO:0010073; GO:0010152; GO:0016021; GO:0016036; GO:0016887; GO:0046872; GO:0048867	0
TRINITY_DN1080_c0_g1_i4.p1	TRINITY_DN1080_c0_g1	Q9LT02	PDR2_ARATH	Probable manganese-transporting ATPase PDR2 (EC 7.2.2.-) (Protein MALE GAMETOGENESIS IMPAIRED ANTHERS) (Protein PHOSPHATE DEFICIENCY RESPONSE 2)	PDR2 MIA At5g23630 MQM1.11	Arabidopsis thaliana (Mouse-ear cress)	1179	GO:0005524; GO:0005623; GO:0005783; GO:0005789; GO:0005886; GO:0006812; GO:0006874; GO:0006875; GO:0009536; GO:0009846; GO:0010073; GO:0010152; GO:0016021; GO:0016036; GO:0016887; GO:0046872; GO:0048867	0
TRINITY_DN1080_c0_g1_i9.p1	TRINITY_DN1080_c0_g1	Q9LT02	PDR2_ARATH	Probable manganese-transporting ATPase PDR2 (EC 7.2.2.-) (Protein MALE GAMETOGENESIS IMPAIRED ANTHERS) (Protein PHOSPHATE DEFICIENCY RESPONSE 2)	PDR2 MIA At5g23630 MQM1.11	Arabidopsis thaliana (Mouse-ear cress)	1179	GO:0005524; GO:0005623; GO:0005783; GO:0005789; GO:0005886; GO:0006812; GO:0006874; GO:0006875; GO:0009536; GO:0009846; GO:0010073; GO:0010152; GO:0016021; GO:0016036; GO:0016887; GO:0046872; GO:0048867	0
TRINITY_DN1080_c0_g1_i13.p1	TRINITY_DN1080_c0_g1	Q9LT02	PDR2_ARATH	Probable manganese-transporting ATPase PDR2 (EC 7.2.2.-) (Protein MALE GAMETOGENESIS IMPAIRED ANTHERS) (Protein PHOSPHATE DEFICIENCY RESPONSE 2)	PDR2 MIA At5g23630 MQM1.11	Arabidopsis thaliana (Mouse-ear cress)	1179	GO:0005524; GO:0005623; GO:0005783; GO:0005789; GO:0005886; GO:0006812; GO:0006874; GO:0006875; GO:0009536; GO:0009846; GO:0010073; GO:0010152; GO:0016021; GO:0016036; GO:0016887; GO:0046872; GO:0048867	0
TRINITY_DN1080_c0_g1_i12.p1	TRINITY_DN1080_c0_g1	Q9LT02	PDR2_ARATH	Probable manganese-transporting ATPase PDR2 (EC 7.2.2.-) (Protein MALE GAMETOGENESIS IMPAIRED ANTHERS) (Protein PHOSPHATE DEFICIENCY RESPONSE 2)	PDR2 MIA At5g23630 MQM1.11	Arabidopsis thaliana (Mouse-ear cress)	1179	GO:0005524; GO:0005623; GO:0005783; GO:0005789; GO:0005886; GO:0006812; GO:0006874; GO:0006875; GO:0009536; GO:0009846; GO:0010073; GO:0010152; GO:0016021; GO:0016036; GO:0016887; GO:0046872; GO:0048867	0
TRINITY_DN1080_c0_g1_i7.p1	TRINITY_DN1080_c0_g1	Q9LT02	PDR2_ARATH	Probable manganese-transporting ATPase PDR2 (EC 7.2.2.-) (Protein MALE GAMETOGENESIS IMPAIRED ANTHERS) (Protein PHOSPHATE DEFICIENCY RESPONSE 2)	PDR2 MIA At5g23630 MQM1.11	Arabidopsis thaliana (Mouse-ear cress)	1179	GO:0005524; GO:0005623; GO:0005783; GO:0005789; GO:0005886; GO:0006812; GO:0006874; GO:0006875; GO:0009536; GO:0009846; GO:0010073; GO:0010152; GO:0016021; GO:0016036; GO:0016887; GO:0046872; GO:0048867	0
TRINITY_DN1080_c0_g1_i10.p1	TRINITY_DN1080_c0_g1	Q9LT02	PDR2_ARATH	Probable manganese-transporting ATPase PDR2 (EC 7.2.2.-) (Protein MALE GAMETOGENESIS IMPAIRED ANTHERS) (Protein PHOSPHATE DEFICIENCY RESPONSE 2)	PDR2 MIA At5g23630 MQM1.11	Arabidopsis thaliana (Mouse-ear cress)	1179	GO:0005524; GO:0005623; GO:0005783; GO:0005789; GO:0005886; GO:0006812; GO:0006874; GO:0006875; GO:0009536; GO:0009846; GO:0010073; GO:0010152; GO:0016021; GO:0016036; GO:0016887; GO:0046872; GO:0048867	0
TRINITY_DN1080_c0_g1_i1.p1	TRINITY_DN1080_c0_g1	Q9LT02	PDR2_ARATH	Probable manganese-transporting ATPase PDR2 (EC 7.2.2.-) (Protein MALE GAMETOGENESIS IMPAIRED ANTHERS) (Protein PHOSPHATE DEFICIENCY RESPONSE 2)	PDR2 MIA At5g23630 MQM1.11	Arabidopsis thaliana (Mouse-ear cress)	1179	GO:0005524; GO:0005623; GO:0005783; GO:0005789; GO:0005886; GO:0006812; GO:0006874; GO:0006875; GO:0009536; GO:0009846; GO:0010073; GO:0010152; GO:0016021; GO:0016036; GO:0016887; GO:0046872; GO:0048867	0
TRINITY_DN1080_c0_g1_i11.p1	TRINITY_DN1080_c0_g1	Q9LT02	PDR2_ARATH	Probable manganese-transporting ATPase PDR2 (EC 7.2.2.-) (Protein MALE GAMETOGENESIS IMPAIRED ANTHERS) (Protein PHOSPHATE DEFICIENCY RESPONSE 2)	PDR2 MIA At5g23630 MQM1.11	Arabidopsis thaliana (Mouse-ear cress)	1179	GO:0005524; GO:0005623; GO:0005783; GO:0005789; GO:0005886; GO:0006812; GO:0006874; GO:0006875; GO:0009536; GO:0009846; GO:0010073; GO:0010152; GO:0016021; GO:0016036; GO:0016887; GO:0046872; GO:0048867	0
TRINITY_DN1080_c0_g1_i6.p2	TRINITY_DN1080_c0_g1	Q9LT02	PDR2_ARATH	Probable manganese-transporting ATPase PDR2 (EC 7.2.2.-) (Protein MALE GAMETOGENESIS IMPAIRED ANTHERS) (Protein PHOSPHATE DEFICIENCY RESPONSE 2)	PDR2 MIA At5g23630 MQM1.11	Arabidopsis thaliana (Mouse-ear cress)	1179	GO:0005524; GO:0005623; GO:0005783; GO:0005789; GO:0005886; GO:0006812; GO:0006874; GO:0006875; GO:0009536; GO:0009846; GO:0010073; GO:0010152; GO:0016021; GO:0016036; GO:0016887; GO:0046872; GO:0048867	0
TRINITY_DN10801_c0_g1_i1.p1	TRINITY_DN10801_c0_g1	Q9AT54	SCGT_TOBAC	Scopoletin glucosyltransferase (EC 2.4.1.128) (Phenylpropanoid:glucosyltransferase 1)	TOGT1	Nicotiana tabacum (Common tobacco)	476	GO:0008194; GO:0042802; GO:0043231; GO:0050275	0
TRINITY_DN10801_c0_g1_i2.p1	TRINITY_DN10801_c0_g1	Q9SCP6	U73D1_ARATH	UDP-glycosyltransferase 73D1 (EC 2.4.1.-)	UGT73D1 At3g53150 T4D2.80	Arabidopsis thaliana (Mouse-ear cress)	507	GO:0008194; GO:0016758; GO:0043231	0
TRINITY_DN10809_c0_g1_i5.p1	TRINITY_DN10809_c0_g1	Q9SKN1	MON1_ARATH	Vacuolar fusion protein MON1 homolog	MON1 At2g28390	Arabidopsis thaliana (Mouse-ear cress)	607	GO:0005085; GO:0005768; GO:0005770; GO:0006623; GO:0006886; GO:0007033; GO:0045324; GO:0099402	0
TRINITY_DN10809_c0_g1_i2.p1	TRINITY_DN10809_c0_g1	Q9SKN1	MON1_ARATH	Vacuolar fusion protein MON1 homolog	MON1 At2g28390	Arabidopsis thaliana (Mouse-ear cress)	607	GO:0005085; GO:0005768; GO:0005770; GO:0006623; GO:0006886; GO:0007033; GO:0045324; GO:0099402	0
TRINITY_DN10809_c0_g1_i3.p1	TRINITY_DN10809_c0_g1								0
TRINITY_DN10809_c0_g1_i4.p2	TRINITY_DN10809_c0_g1	Q5JL08	MON1_ORYSJ	Vacuolar fusion protein MON1 homolog	MON1 Os01g0976000 LOC_Os01g74460 P0020E09.1 P0459B04.31	Oryza sativa subsp. japonica (Rice)	567	GO:0005085; GO:0005770; GO:0006623; GO:0007033; GO:0045324; GO:0099402	0
TRINITY_DN10809_c0_g1_i7.p2	TRINITY_DN10809_c0_g1	Q9SKN1	MON1_ARATH	Vacuolar fusion protein MON1 homolog	MON1 At2g28390	Arabidopsis thaliana (Mouse-ear cress)	607	GO:0005085; GO:0005768; GO:0005770; GO:0006623; GO:0006886; GO:0007033; GO:0045324; GO:0099402	0
TRINITY_DN1081_c0_g1_i1.p1	TRINITY_DN1081_c0_g1								0
TRINITY_DN10810_c0_g1_i1.p1	TRINITY_DN10810_c0_g1	Q940M2	AGT21_ARATH	Alanine--glyoxylate aminotransferase 2 homolog 1, mitochondrial (EC 2.6.1.44) (Beta-alanine-pyruvate aminotransferase 1)	AGT2 At4g39660 T19P19.50	Arabidopsis thaliana (Mouse-ear cress)	476	GO:0005739; GO:0005774; GO:0005886; GO:0008270; GO:0008453; GO:0009853; GO:0030170; GO:0046686	0
TRINITY_DN10810_c0_g1_i11.p1	TRINITY_DN10810_c0_g1	Q940M2	AGT21_ARATH	Alanine--glyoxylate aminotransferase 2 homolog 1, mitochondrial (EC 2.6.1.44) (Beta-alanine-pyruvate aminotransferase 1)	AGT2 At4g39660 T19P19.50	Arabidopsis thaliana (Mouse-ear cress)	476	GO:0005739; GO:0005774; GO:0005886; GO:0008270; GO:0008453; GO:0009853; GO:0030170; GO:0046686	0
TRINITY_DN10810_c0_g1_i9.p1	TRINITY_DN10810_c0_g1	Q940M2	AGT21_ARATH	Alanine--glyoxylate aminotransferase 2 homolog 1, mitochondrial (EC 2.6.1.44) (Beta-alanine-pyruvate aminotransferase 1)	AGT2 At4g39660 T19P19.50	Arabidopsis thaliana (Mouse-ear cress)	476	GO:0005739; GO:0005774; GO:0005886; GO:0008270; GO:0008453; GO:0009853; GO:0030170; GO:0046686	0
TRINITY_DN10810_c0_g1_i13.p1	TRINITY_DN10810_c0_g1	Q940M2	AGT21_ARATH	Alanine--glyoxylate aminotransferase 2 homolog 1, mitochondrial (EC 2.6.1.44) (Beta-alanine-pyruvate aminotransferase 1)	AGT2 At4g39660 T19P19.50	Arabidopsis thaliana (Mouse-ear cress)	476	GO:0005739; GO:0005774; GO:0005886; GO:0008270; GO:0008453; GO:0009853; GO:0030170; GO:0046686	0
TRINITY_DN10810_c0_g1_i4.p1	TRINITY_DN10810_c0_g1	Q940M2	AGT21_ARATH	Alanine--glyoxylate aminotransferase 2 homolog 1, mitochondrial (EC 2.6.1.44) (Beta-alanine-pyruvate aminotransferase 1)	AGT2 At4g39660 T19P19.50	Arabidopsis thaliana (Mouse-ear cress)	476	GO:0005739; GO:0005774; GO:0005886; GO:0008270; GO:0008453; GO:0009853; GO:0030170; GO:0046686	0
TRINITY_DN10810_c0_g1_i7.p1	TRINITY_DN10810_c0_g1	Q940M2	AGT21_ARATH	Alanine--glyoxylate aminotransferase 2 homolog 1, mitochondrial (EC 2.6.1.44) (Beta-alanine-pyruvate aminotransferase 1)	AGT2 At4g39660 T19P19.50	Arabidopsis thaliana (Mouse-ear cress)	476	GO:0005739; GO:0005774; GO:0005886; GO:0008270; GO:0008453; GO:0009853; GO:0030170; GO:0046686	0
TRINITY_DN10811_c0_g1_i9.p1	TRINITY_DN10811_c0_g1								0
TRINITY_DN10811_c0_g1_i3.p1	TRINITY_DN10811_c0_g1								0
TRINITY_DN10811_c0_g1_i10.p1	TRINITY_DN10811_c0_g1								0
TRINITY_DN10811_c0_g1_i5.p1	TRINITY_DN10811_c0_g1								0
TRINITY_DN108118_c0_g1_i1.p1	TRINITY_DN108118_c0_g1								0
TRINITY_DN10812_c0_g1_i10.p1	TRINITY_DN10812_c0_g1	Q84W55	IP5PF_ARATH	Type II inositol polyphosphate 5-phosphatase 15 (At5PTase15) (EC 3.1.3.36) (EC 3.1.3.86) (Protein FRAGILE FIBER 3)	IP5P15 FRA3 At1g65580 F5I14.11	Arabidopsis thaliana (Mouse-ear cress)	1101	GO:0004439; GO:0046855; GO:0046856; GO:0046872	0
TRINITY_DN10813_c0_g1_i5.p1	TRINITY_DN10813_c0_g1								0
TRINITY_DN10813_c0_g1_i2.p1	TRINITY_DN10813_c0_g1								0
TRINITY_DN108147_c0_g1_i2.p1	TRINITY_DN108147_c0_g1								0
TRINITY_DN108148_c0_g1_i1.p1	TRINITY_DN108148_c0_g1	P92523	M860_ARATH	Uncharacterized mitochondrial protein AtMg00860 (ORF158)	AtMg00860	Arabidopsis thaliana (Mouse-ear cress)	158	GO:0005739	0
TRINITY_DN10815_c0_g1_i1.p1	TRINITY_DN10815_c0_g1	O23491	PP315_ARATH	Pentatricopeptide repeat-containing protein At4g16470	PCMP-E12 At4g16470 dl4260c FCAALL.374	Arabidopsis thaliana (Mouse-ear cress)	501	GO:0009451; GO:0043231	0
TRINITY_DN10817_c0_g1_i4.p1	TRINITY_DN10817_c0_g1	Q8LB47	MGE2_ARATH	GrpE protein homolog 2, mitochondrial	Mge2 AR192 At4g26780 F10M23.120	Arabidopsis thaliana (Mouse-ear cress)	327	GO:0000774; GO:0001405; GO:0005507; GO:0005524; GO:0005739; GO:0005829; GO:0006457; GO:0009408; GO:0010286; GO:0030150; GO:0042803; GO:0051082; GO:0051087	0
TRINITY_DN10817_c0_g1_i1.p1	TRINITY_DN10817_c0_g1								0
TRINITY_DN10819_c0_g1_i2.p1	TRINITY_DN10819_c0_g1	Q8S3N1-2	SINA5_ARATH	E3 ubiquitin-protein ligase SINAT5 (EC 2.3.2.27) (RING-type E3 ubiquitin transferase SINAT5) (Seven in absentia homolog 5)	SINAT5 At5g53360 K19E1.16	Arabidopsis thaliana (Mouse-ear cress)	309	GO:0005634; GO:0005737; GO:0006511; GO:0007275; GO:0008270; GO:0016567; GO:0016740	0
TRINITY_DN10820_c0_g1_i2.p1	TRINITY_DN10820_c0_g1	Q9SHI7	UBC34_ARATH	Ubiquitin-conjugating enzyme E2 34 (EC 2.3.2.23) (E2 ubiquitin-conjugating enzyme 34) (Ubiquitin carrier protein 34)	UBC34 At1g17280 F20D23.1	Arabidopsis thaliana (Mouse-ear cress)	237	GO:0000209; GO:0004842; GO:0005524; GO:0005783; GO:0006511; GO:0016021; GO:0030433; GO:0042631; GO:0061631; GO:1902457	0
TRINITY_DN10820_c0_g1_i1.p1	TRINITY_DN10820_c0_g1	Q9SHI7	UBC34_ARATH	Ubiquitin-conjugating enzyme E2 34 (EC 2.3.2.23) (E2 ubiquitin-conjugating enzyme 34) (Ubiquitin carrier protein 34)	UBC34 At1g17280 F20D23.1	Arabidopsis thaliana (Mouse-ear cress)	237	GO:0000209; GO:0004842; GO:0005524; GO:0005783; GO:0006511; GO:0016021; GO:0030433; GO:0042631; GO:0061631; GO:1902457	0
TRINITY_DN10823_c0_g1_i9.p1	TRINITY_DN10823_c0_g1	P55195	PUR6_VIGAC	Phosphoribosylaminoimidazole carboxylase, chloroplastic (EC 4.1.1.21) (AIR carboxylase) (AIRC) (Fragment)	PURKE	Vigna aconitifolia (Moth bean) (Phaseolus aconitifolius)	557	GO:0004638; GO:0005524; GO:0006189; GO:0009507; GO:0043727; GO:0046872	0
TRINITY_DN10823_c0_g1_i7.p1	TRINITY_DN10823_c0_g1	P55195	PUR6_VIGAC	Phosphoribosylaminoimidazole carboxylase, chloroplastic (EC 4.1.1.21) (AIR carboxylase) (AIRC) (Fragment)	PURKE	Vigna aconitifolia (Moth bean) (Phaseolus aconitifolius)	557	GO:0004638; GO:0005524; GO:0006189; GO:0009507; GO:0043727; GO:0046872	0
TRINITY_DN10823_c0_g1_i8.p1	TRINITY_DN10823_c0_g1	P55195	PUR6_VIGAC	Phosphoribosylaminoimidazole carboxylase, chloroplastic (EC 4.1.1.21) (AIR carboxylase) (AIRC) (Fragment)	PURKE	Vigna aconitifolia (Moth bean) (Phaseolus aconitifolius)	557	GO:0004638; GO:0005524; GO:0006189; GO:0009507; GO:0043727; GO:0046872	0
TRINITY_DN10823_c0_g1_i3.p2	TRINITY_DN10823_c0_g1	P55195	PUR6_VIGAC	Phosphoribosylaminoimidazole carboxylase, chloroplastic (EC 4.1.1.21) (AIR carboxylase) (AIRC) (Fragment)	PURKE	Vigna aconitifolia (Moth bean) (Phaseolus aconitifolius)	557	GO:0004638; GO:0005524; GO:0006189; GO:0009507; GO:0043727; GO:0046872	0
TRINITY_DN10823_c0_g1_i2.p1	TRINITY_DN10823_c0_g1	P55195	PUR6_VIGAC	Phosphoribosylaminoimidazole carboxylase, chloroplastic (EC 4.1.1.21) (AIR carboxylase) (AIRC) (Fragment)	PURKE	Vigna aconitifolia (Moth bean) (Phaseolus aconitifolius)	557	GO:0004638; GO:0005524; GO:0006189; GO:0009507; GO:0043727; GO:0046872	0
TRINITY_DN10829_c0_g1_i2.p1	TRINITY_DN10829_c0_g1								0
TRINITY_DN10829_c0_g1_i8.p2	TRINITY_DN10829_c0_g1								0
TRINITY_DN10829_c0_g1_i7.p1	TRINITY_DN10829_c0_g1								0
TRINITY_DN10831_c1_g1_i1.p1	TRINITY_DN10831_c1_g1								0
TRINITY_DN108311_c0_g1_i1.p1	TRINITY_DN108311_c0_g1	Q9SZY4	PTR27_ARATH	Protein NRT1/ PTR FAMILY 6.2 (AtNPF6.2) (Nitrate transporter 1.4)	NPF6.2 NRT1.4 NTP2 At2g26690 F18A8.6	Arabidopsis thaliana (Mouse-ear cress)	577	GO:0009611; GO:0009753; GO:0015333; GO:0016021; GO:0035673; GO:0042128; GO:1904680	0
TRINITY_DN10832_c0_g1_i7.p1	TRINITY_DN10832_c0_g1	O19908	GLMS_CYACA	Glutamine--fructose-6-phosphate aminotransferase [isomerizing] (EC 2.6.1.16) (D-fructose-6-phosphate amidotransferase) (GFAT) (Glucosamine-6-phosphate synthase) (Hexosephosphate aminotransferase) (L-glutamine--D-fructose-6-phosphate amidotransferase)	glmS gcaA	Cyanidium caldarium (Red alga)	621	GO:0004360; GO:0005975; GO:0006541; GO:0009507; GO:0097367; GO:1901137	0
TRINITY_DN10832_c0_g1_i3.p1	TRINITY_DN10832_c0_g1	O19908	GLMS_CYACA	Glutamine--fructose-6-phosphate aminotransferase [isomerizing] (EC 2.6.1.16) (D-fructose-6-phosphate amidotransferase) (GFAT) (Glucosamine-6-phosphate synthase) (Hexosephosphate aminotransferase) (L-glutamine--D-fructose-6-phosphate amidotransferase)	glmS gcaA	Cyanidium caldarium (Red alga)	621	GO:0004360; GO:0005975; GO:0006541; GO:0009507; GO:0097367; GO:1901137	0
TRINITY_DN10832_c0_g1_i6.p1	TRINITY_DN10832_c0_g1	O19908	GLMS_CYACA	Glutamine--fructose-6-phosphate aminotransferase [isomerizing] (EC 2.6.1.16) (D-fructose-6-phosphate amidotransferase) (GFAT) (Glucosamine-6-phosphate synthase) (Hexosephosphate aminotransferase) (L-glutamine--D-fructose-6-phosphate amidotransferase)	glmS gcaA	Cyanidium caldarium (Red alga)	621	GO:0004360; GO:0005975; GO:0006541; GO:0009507; GO:0097367; GO:1901137	0
TRINITY_DN10832_c0_g1_i4.p1	TRINITY_DN10832_c0_g1	O19908	GLMS_CYACA	Glutamine--fructose-6-phosphate aminotransferase [isomerizing] (EC 2.6.1.16) (D-fructose-6-phosphate amidotransferase) (GFAT) (Glucosamine-6-phosphate synthase) (Hexosephosphate aminotransferase) (L-glutamine--D-fructose-6-phosphate amidotransferase)	glmS gcaA	Cyanidium caldarium (Red alga)	621	GO:0004360; GO:0005975; GO:0006541; GO:0009507; GO:0097367; GO:1901137	0
TRINITY_DN10832_c0_g1_i2.p1	TRINITY_DN10832_c0_g1	O19908	GLMS_CYACA	Glutamine--fructose-6-phosphate aminotransferase [isomerizing] (EC 2.6.1.16) (D-fructose-6-phosphate amidotransferase) (GFAT) (Glucosamine-6-phosphate synthase) (Hexosephosphate aminotransferase) (L-glutamine--D-fructose-6-phosphate amidotransferase)	glmS gcaA	Cyanidium caldarium (Red alga)	621	GO:0004360; GO:0005975; GO:0006541; GO:0009507; GO:0097367; GO:1901137	0
TRINITY_DN10833_c0_g1_i2.p1	TRINITY_DN10833_c0_g1	Q93VB2-1	AT18A_ARATH	Autophagy-related protein 18a (AtATG18a) (Protein PEROXISOME UNUSUAL POSITIONING 2)	ATG18A PEUP2 At3g62770 F26K9_200	Arabidopsis thaliana (Mouse-ear cress)	425	GO:0000045; GO:0000422; GO:0005634; GO:0005774; GO:0005829; GO:0006497; GO:0006914; GO:0006970; GO:0006979; GO:0009414; GO:0009651; GO:0010150; GO:0010508; GO:0015031; GO:0019898; GO:0032266; GO:0034045; GO:0034497; GO:0042594; GO:0044804; GO:0050832; GO:0080025	0
TRINITY_DN108335_c0_g1_i1.p1	TRINITY_DN108335_c0_g1	Q9SU71	EDSBC_ARATH	Protein EDS1B (Enhanced disease susceptibility 1 protein B)	EDS1B EDS1-80 EDS1L At3g48080 T17F15.50	Arabidopsis thaliana (Mouse-ear cress)	629	GO:0005634; GO:0005737; GO:0006629; GO:0006952; GO:0016787	0
TRINITY_DN10837_c0_g1_i1.p1	TRINITY_DN10837_c0_g1	Q6NLA5	LPPG_ARATH	Lipid phosphate phosphatase gamma (AtLPPG) (EC 3.1.3.-) (Phosphatidic acid phosphatase gamma) (Plastidic phosphatidic acid phosphatase gamma)	LPPG At5g03080 F15A17.110	Arabidopsis thaliana (Mouse-ear cress)	226	GO:0006487; GO:0006651; GO:0008195; GO:0008610; GO:0009507; GO:0009706; GO:0030176; GO:0043231; GO:0047874; GO:0048868	0
TRINITY_DN10838_c0_g1_i11.p1	TRINITY_DN10838_c0_g1	A8JGB0	ASNA1_CHLRE	ATPase ARSA1 (Cr-ArsA1) (EC 3.6.-.-) (Arsenical pump-driving ATPase homolog 1) (Arsenite-stimulated ATPase homolog 1) (Protein ANTENNA SIZE MUTANT 1)	ARSA1 AS1 CHLREDRAFT_132949	Chlamydomonas reinhardtii (Chlamydomonas smithii)	777	GO:0005524; GO:0005829; GO:0016887	0
TRINITY_DN10838_c0_g1_i20.p1	TRINITY_DN10838_c0_g1	A8JGB0	ASNA1_CHLRE	ATPase ARSA1 (Cr-ArsA1) (EC 3.6.-.-) (Arsenical pump-driving ATPase homolog 1) (Arsenite-stimulated ATPase homolog 1) (Protein ANTENNA SIZE MUTANT 1)	ARSA1 AS1 CHLREDRAFT_132949	Chlamydomonas reinhardtii (Chlamydomonas smithii)	777	GO:0005524; GO:0005829; GO:0016887	0
TRINITY_DN10838_c0_g1_i16.p1	TRINITY_DN10838_c0_g1	A8JGB0	ASNA1_CHLRE	ATPase ARSA1 (Cr-ArsA1) (EC 3.6.-.-) (Arsenical pump-driving ATPase homolog 1) (Arsenite-stimulated ATPase homolog 1) (Protein ANTENNA SIZE MUTANT 1)	ARSA1 AS1 CHLREDRAFT_132949	Chlamydomonas reinhardtii (Chlamydomonas smithii)	777	GO:0005524; GO:0005829; GO:0016887	0
TRINITY_DN10838_c0_g1_i22.p1	TRINITY_DN10838_c0_g1	A8JGB0	ASNA1_CHLRE	ATPase ARSA1 (Cr-ArsA1) (EC 3.6.-.-) (Arsenical pump-driving ATPase homolog 1) (Arsenite-stimulated ATPase homolog 1) (Protein ANTENNA SIZE MUTANT 1)	ARSA1 AS1 CHLREDRAFT_132949	Chlamydomonas reinhardtii (Chlamydomonas smithii)	777	GO:0005524; GO:0005829; GO:0016887	0
TRINITY_DN10838_c0_g1_i23.p1	TRINITY_DN10838_c0_g1	A8JGB0	ASNA1_CHLRE	ATPase ARSA1 (Cr-ArsA1) (EC 3.6.-.-) (Arsenical pump-driving ATPase homolog 1) (Arsenite-stimulated ATPase homolog 1) (Protein ANTENNA SIZE MUTANT 1)	ARSA1 AS1 CHLREDRAFT_132949	Chlamydomonas reinhardtii (Chlamydomonas smithii)	777	GO:0005524; GO:0005829; GO:0016887	0
TRINITY_DN10838_c0_g1_i15.p1	TRINITY_DN10838_c0_g1	P10978	POLX_TOBAC	Retrovirus-related Pol polyprotein from transposon TNT 1-94 [Includes: Protease (EC 3.4.23.-); Reverse transcriptase (EC 2.7.7.49); Endonuclease]	0	Nicotiana tabacum (Common tobacco)	1328	GO:0003676; GO:0003964; GO:0004190; GO:0004519; GO:0008270; GO:0015074	0
TRINITY_DN10838_c0_g1_i14.p1	TRINITY_DN10838_c0_g1	P10978	POLX_TOBAC	Retrovirus-related Pol polyprotein from transposon TNT 1-94 [Includes: Protease (EC 3.4.23.-); Reverse transcriptase (EC 2.7.7.49); Endonuclease]	0	Nicotiana tabacum (Common tobacco)	1328	GO:0003676; GO:0003964; GO:0004190; GO:0004519; GO:0008270; GO:0015074	0
TRINITY_DN108394_c0_g1_i1.p1	TRINITY_DN108394_c0_g1	Q84P21-1	4CLL5_ARATH	4-coumarate--CoA ligase-like 5 (EC 6.2.1.-) (4-coumarate--CoA ligase isoform 9) (At4CL9) (Peroxisomal OPC-8:0-CoA ligase 1)	4CLL5 OPCL1 At1g20510 F5M15.17	Arabidopsis thaliana (Mouse-ear cress)	546	GO:0005524; GO:0005777; GO:0009611; GO:0009695; GO:0016874	0
TRINITY_DN108398_c0_g1_i1.p1	TRINITY_DN108398_c0_g1	O22938	PXC3_ARATH	Leucine-rich repeat receptor-like tyrosine-protein kinase PXC3 (EC 2.7.10.1) (Protein PXY/TDR-CORRELATED 3)	PXC3 At2g41820 T11A7.8	Arabidopsis thaliana (Mouse-ear cress)	890	GO:0004714; GO:0005524; GO:0005886; GO:0016021	0
TRINITY_DN1084_c0_g1_i5.p1	TRINITY_DN1084_c0_g1	Q0V7W6	ADHL5_ARATH	Alcohol dehydrogenase-like 5 (EC 1.1.1.1)	At4g22110 F1N20.210	Arabidopsis thaliana (Mouse-ear cress)	389	GO:0004024; GO:0005829; GO:0008270; GO:0046294; GO:0051903	1
TRINITY_DN1084_c0_g1_i1.p1	TRINITY_DN1084_c0_g1	Q0V7W6	ADHL5_ARATH	Alcohol dehydrogenase-like 5 (EC 1.1.1.1)	At4g22110 F1N20.210	Arabidopsis thaliana (Mouse-ear cress)	389	GO:0004024; GO:0005829; GO:0008270; GO:0046294; GO:0051903	1
TRINITY_DN1084_c0_g1_i2.p1	TRINITY_DN1084_c0_g1	Q0V7W6	ADHL5_ARATH	Alcohol dehydrogenase-like 5 (EC 1.1.1.1)	At4g22110 F1N20.210	Arabidopsis thaliana (Mouse-ear cress)	389	GO:0004024; GO:0005829; GO:0008270; GO:0046294; GO:0051903	1
TRINITY_DN1084_c0_g1_i3.p1	TRINITY_DN1084_c0_g1	Q9SK86	ADHL1_ARATH	Alcohol dehydrogenase-like 1 (EC 1.1.1.1)	At1g22430 F12K8.22	Arabidopsis thaliana (Mouse-ear cress)	388	GO:0004024; GO:0005634; GO:0005829; GO:0008270; GO:0046294; GO:0051903	1
TRINITY_DN1084_c0_g1_i6.p1	TRINITY_DN1084_c0_g1	P48977	ADH_MALDO	Alcohol dehydrogenase (EC 1.1.1.1)	ADH	Malus domestica (Apple) (Pyrus malus)	380	GO:0004022; GO:0005737; GO:0008270	1
TRINITY_DN1084_c0_g1_i4.p1	TRINITY_DN1084_c0_g1	P48977	ADH_MALDO	Alcohol dehydrogenase (EC 1.1.1.1)	ADH	Malus domestica (Apple) (Pyrus malus)	380	GO:0004022; GO:0005737; GO:0008270	1
TRINITY_DN108438_c0_g1_i1.p1	TRINITY_DN108438_c0_g1	Q9SIU8-2	P2C20_ARATH	Probable protein phosphatase 2C 20 (AtPP2C20) (EC 3.1.3.16) (AtPPC3;1.2)	PPC3-1.2 At2g20630 F23N11.5	Arabidopsis thaliana (Mouse-ear cress)	290	GO:0004722; GO:0004724; GO:0005739; GO:0046872	1
TRINITY_DN10844_c0_g1_i4.p1	TRINITY_DN10844_c0_g1	Q9SF32-1	IQD1_ARATH	Protein IQ-DOMAIN 1	IQD1 At3g09710 F11F8.30	Arabidopsis thaliana (Mouse-ear cress)	454	GO:0005516; GO:0005634; GO:0005737; GO:0005874; GO:0008017	0
TRINITY_DN10844_c0_g1_i5.p1	TRINITY_DN10844_c0_g1								0
TRINITY_DN10844_c0_g1_i1.p2	TRINITY_DN10844_c0_g1	Q9SF32-1	IQD1_ARATH	Protein IQ-DOMAIN 1	IQD1 At3g09710 F11F8.30	Arabidopsis thaliana (Mouse-ear cress)	454	GO:0005516; GO:0005634; GO:0005737; GO:0005874; GO:0008017	0
TRINITY_DN108449_c0_g1_i1.p1	TRINITY_DN108449_c0_g1	Q0JEU6	LERK3_ORYSJ	G-type lectin S-receptor-like serine/threonine-protein kinase LECRK3 (OsLecRK3) (EC 2.7.11.1) (OsRLCK135)	LECRK3 Os04g0202500 LOC_Os04g12580 OSJNBb0005B05.7	Oryza sativa subsp. japonica (Rice)	811	GO:0004674; GO:0005524; GO:0006952; GO:0016021; GO:0030246	0
TRINITY_DN10845_c0_g1_i4.p1	TRINITY_DN10845_c0_g1								0
TRINITY_DN10845_c0_g1_i7.p1	TRINITY_DN10845_c0_g1								0
TRINITY_DN10845_c0_g1_i1.p1	TRINITY_DN10845_c0_g1								0
TRINITY_DN10845_c0_g1_i8.p1	TRINITY_DN10845_c0_g1								0
TRINITY_DN10846_c0_g1_i14.p1	TRINITY_DN10846_c0_g1	Q9SEE5	GALK1_ARATH	Galactokinase (EC 2.7.1.6) (Galactose kinase)	GAL1 GALK At3g06580 F5E6.9	Arabidopsis thaliana (Mouse-ear cress)	496	GO:0004335; GO:0005524; GO:0005534; GO:0005737; GO:0005829; GO:0006012; GO:0019200; GO:0033499; GO:0046835; GO:0046872	0
TRINITY_DN10846_c0_g1_i12.p1	TRINITY_DN10846_c0_g1	Q9SEE5	GALK1_ARATH	Galactokinase (EC 2.7.1.6) (Galactose kinase)	GAL1 GALK At3g06580 F5E6.9	Arabidopsis thaliana (Mouse-ear cress)	496	GO:0004335; GO:0005524; GO:0005534; GO:0005737; GO:0005829; GO:0006012; GO:0019200; GO:0033499; GO:0046835; GO:0046872	0
TRINITY_DN10849_c0_g1_i2.p1	TRINITY_DN10849_c0_g1	Q8W4I6	BPG2_ARATH	GTP-binding protein BRASSINAZOLE INSENSITIVE PALE GREEN 2, chloroplastic (Protein BRZ-INSENSITIVE-PALE GREEN 2)	BPG2 At3g57180 F28O9.30	Arabidopsis thaliana (Mouse-ear cress)	660	GO:0005525; GO:0005739; GO:0006355; GO:0009416; GO:0009507; GO:0009570; GO:0009646; GO:0009651; GO:0009658; GO:0009741; GO:0009742; GO:0016787; GO:0019843; GO:0032502; GO:1901259; GO:1902326; GO:1904143	0
TRINITY_DN108499_c0_g1_i1.p1	TRINITY_DN108499_c0_g1	O64636-2	C76C1_ARATH	Cytochrome P450 76C1 (EC 1.14.-.-)	CYP76C1 At2g45560 F17K2.9	Arabidopsis thaliana (Mouse-ear cress)	512	GO:0005506; GO:0016020; GO:0016021; GO:0016709; GO:0020037	1
TRINITY_DN1085_c0_g1_i7.p1	TRINITY_DN1085_c0_g1	Q9SJ40	VPS11_ARATH	Vacuolar protein-sorting-associated protein 11 homolog (AtVPS11)	VPS11 At2g05170 F5G3.7	Arabidopsis thaliana (Mouse-ear cress)	932	GO:0005739; GO:0005768; GO:0006886; GO:0006904; GO:0007032; GO:0007033; GO:0009705; GO:0030674; GO:0030897; GO:0031902; GO:0032991; GO:0033263; GO:0035542; GO:0046872	0
TRINITY_DN1085_c0_g1_i2.p1	TRINITY_DN1085_c0_g1	Q9SJ40	VPS11_ARATH	Vacuolar protein-sorting-associated protein 11 homolog (AtVPS11)	VPS11 At2g05170 F5G3.7	Arabidopsis thaliana (Mouse-ear cress)	932	GO:0005739; GO:0005768; GO:0006886; GO:0006904; GO:0007032; GO:0007033; GO:0009705; GO:0030674; GO:0030897; GO:0031902; GO:0032991; GO:0033263; GO:0035542; GO:0046872	0
TRINITY_DN10850_c0_g1_i3.p1	TRINITY_DN10850_c0_g1	Q9SGD6	AROD6_ARATH	Arogenate dehydratase/prephenate dehydratase 6, chloroplastic (AtADT6) (AtPDT6) (EC 4.2.1.51) (EC 4.2.1.91)	ADT6 PDT6 At1g08250 T23G18.10	Arabidopsis thaliana (Mouse-ear cress)	413	GO:0004664; GO:0005737; GO:0009094; GO:0009507; GO:0009570; GO:0047769	0
TRINITY_DN10850_c0_g1_i2.p1	TRINITY_DN10850_c0_g1	Q9SGD6	AROD6_ARATH	Arogenate dehydratase/prephenate dehydratase 6, chloroplastic (AtADT6) (AtPDT6) (EC 4.2.1.51) (EC 4.2.1.91)	ADT6 PDT6 At1g08250 T23G18.10	Arabidopsis thaliana (Mouse-ear cress)	413	GO:0004664; GO:0005737; GO:0009094; GO:0009507; GO:0009570; GO:0047769	0
TRINITY_DN10853_c0_g1_i17.p1	TRINITY_DN10853_c0_g1								0
TRINITY_DN10853_c0_g1_i18.p1	TRINITY_DN10853_c0_g1								0
TRINITY_DN10853_c0_g1_i11.p1	TRINITY_DN10853_c0_g1								0
TRINITY_DN10853_c0_g1_i10.p1	TRINITY_DN10853_c0_g1								0
TRINITY_DN10853_c0_g1_i14.p1	TRINITY_DN10853_c0_g1								0
TRINITY_DN10853_c0_g1_i15.p1	TRINITY_DN10853_c0_g1								0
TRINITY_DN10855_c0_g2_i1.p1	TRINITY_DN10855_c0_g2								0
TRINITY_DN108579_c0_g1_i1.p1	TRINITY_DN108579_c0_g1	Q9LJM4	IKU2_ARATH	Receptor-like protein kinase HAIKU2 (EC 2.7.11.1)	IKU2 At3g19700 MMB12.19	Arabidopsis thaliana (Mouse-ear cress)	991	GO:0004674; GO:0005524; GO:0005886; GO:0009960; GO:0016021	0
TRINITY_DN10858_c0_g1_i4.p1	TRINITY_DN10858_c0_g1								0
TRINITY_DN10858_c0_g1_i1.p1	TRINITY_DN10858_c0_g1	A5JTQ3	XYL2_MEDSV	Beta-xylosidase/alpha-L-arabinofuranosidase 2 (Xylan 1,4-beta-xylosidase/Alpha-L-arabinofuranosidase 2) (MsXyl2) [Includes: Beta-xylosidase (EC 3.2.1.37) (1,4-beta-D-xylan xylohydrolase) (Xylan 1,4-beta-xylosidase); Alpha-L-arabinofuranosidase (Arabinosidase) (EC 3.2.1.55)]	Xyl2	Medicago sativa subsp. varia (Alfalfa) (Medicago varia)	774	GO:0005576; GO:0009044; GO:0045493; GO:0046556	0
TRINITY_DN1086_c0_g1_i2.p1	TRINITY_DN1086_c0_g1	O22993	FTSI1_ARATH	Probable inactive ATP-dependent zinc metalloprotease FTSHI 1, chloroplastic (AtFTSHI1) (Protein ACCUMULATION AND REPLICATION OF CHLOROPLASTS 1) (Protein ARC1) (Protein FTSH INACTIVE PROTEASE 1)	FTSHI1 ARC1 At4g23940 T19F6.22 T32A16.10	Arabidopsis thaliana (Mouse-ear cress)	946	GO:0004176; GO:0004222; GO:0005524; GO:0005739; GO:0005829; GO:0006508; GO:0009507; GO:0009536; GO:0009658; GO:0009706; GO:0009793; GO:0009941; GO:0010020; GO:0016021; GO:0016464; GO:0043572; GO:0045037; GO:0062091	0
TRINITY_DN1086_c0_g1_i5.p1	TRINITY_DN1086_c0_g1	O22993	FTSI1_ARATH	Probable inactive ATP-dependent zinc metalloprotease FTSHI 1, chloroplastic (AtFTSHI1) (Protein ACCUMULATION AND REPLICATION OF CHLOROPLASTS 1) (Protein ARC1) (Protein FTSH INACTIVE PROTEASE 1)	FTSHI1 ARC1 At4g23940 T19F6.22 T32A16.10	Arabidopsis thaliana (Mouse-ear cress)	946	GO:0004176; GO:0004222; GO:0005524; GO:0005739; GO:0005829; GO:0006508; GO:0009507; GO:0009536; GO:0009658; GO:0009706; GO:0009793; GO:0009941; GO:0010020; GO:0016021; GO:0016464; GO:0043572; GO:0045037; GO:0062091	0
TRINITY_DN1086_c0_g1_i3.p1	TRINITY_DN1086_c0_g1	O22993	FTSI1_ARATH	Probable inactive ATP-dependent zinc metalloprotease FTSHI 1, chloroplastic (AtFTSHI1) (Protein ACCUMULATION AND REPLICATION OF CHLOROPLASTS 1) (Protein ARC1) (Protein FTSH INACTIVE PROTEASE 1)	FTSHI1 ARC1 At4g23940 T19F6.22 T32A16.10	Arabidopsis thaliana (Mouse-ear cress)	946	GO:0004176; GO:0004222; GO:0005524; GO:0005739; GO:0005829; GO:0006508; GO:0009507; GO:0009536; GO:0009658; GO:0009706; GO:0009793; GO:0009941; GO:0010020; GO:0016021; GO:0016464; GO:0043572; GO:0045037; GO:0062091	0
TRINITY_DN1086_c0_g1_i7.p1	TRINITY_DN1086_c0_g1	O22993	FTSI1_ARATH	Probable inactive ATP-dependent zinc metalloprotease FTSHI 1, chloroplastic (AtFTSHI1) (Protein ACCUMULATION AND REPLICATION OF CHLOROPLASTS 1) (Protein ARC1) (Protein FTSH INACTIVE PROTEASE 1)	FTSHI1 ARC1 At4g23940 T19F6.22 T32A16.10	Arabidopsis thaliana (Mouse-ear cress)	946	GO:0004176; GO:0004222; GO:0005524; GO:0005739; GO:0005829; GO:0006508; GO:0009507; GO:0009536; GO:0009658; GO:0009706; GO:0009793; GO:0009941; GO:0010020; GO:0016021; GO:0016464; GO:0043572; GO:0045037; GO:0062091	0
TRINITY_DN1086_c0_g2_i1.p1	TRINITY_DN1086_c0_g2	O22993	FTSI1_ARATH	Probable inactive ATP-dependent zinc metalloprotease FTSHI 1, chloroplastic (AtFTSHI1) (Protein ACCUMULATION AND REPLICATION OF CHLOROPLASTS 1) (Protein ARC1) (Protein FTSH INACTIVE PROTEASE 1)	FTSHI1 ARC1 At4g23940 T19F6.22 T32A16.10	Arabidopsis thaliana (Mouse-ear cress)	946	GO:0004176; GO:0004222; GO:0005524; GO:0005739; GO:0005829; GO:0006508; GO:0009507; GO:0009536; GO:0009658; GO:0009706; GO:0009793; GO:0009941; GO:0010020; GO:0016021; GO:0016464; GO:0043572; GO:0045037; GO:0062091	0
TRINITY_DN10860_c0_g1_i3.p1	TRINITY_DN10860_c0_g1								0
TRINITY_DN10860_c0_g1_i1.p1	TRINITY_DN10860_c0_g1								0
TRINITY_DN10860_c0_g1_i7.p1	TRINITY_DN10860_c0_g1								0
TRINITY_DN108600_c0_g1_i1.p1	TRINITY_DN108600_c0_g1								0
TRINITY_DN10861_c0_g1_i1.p1	TRINITY_DN10861_c0_g1	O81787	PTF2_ARATH	Plant-specific TFIIB-related protein PTF2 (Protein POLLEN-EXPRESSED TRANSCRIPTION FACTOR 2) (TFIIB-related protein PTF2)	PTF2 At4g35540 F8D20.50	Arabidopsis thaliana (Mouse-ear cress)	527	GO:0000126; GO:0001006; GO:0001093; GO:0003690; GO:0005634; GO:0006352; GO:0006355; GO:0008134; GO:0009793; GO:0009846; GO:0042803; GO:0046872; GO:0070063; GO:0070898	0
TRINITY_DN10861_c0_g1_i3.p1	TRINITY_DN10861_c0_g1	O81787	PTF2_ARATH	Plant-specific TFIIB-related protein PTF2 (Protein POLLEN-EXPRESSED TRANSCRIPTION FACTOR 2) (TFIIB-related protein PTF2)	PTF2 At4g35540 F8D20.50	Arabidopsis thaliana (Mouse-ear cress)	527	GO:0000126; GO:0001006; GO:0001093; GO:0003690; GO:0005634; GO:0006352; GO:0006355; GO:0008134; GO:0009793; GO:0009846; GO:0042803; GO:0046872; GO:0070063; GO:0070898	0
TRINITY_DN10861_c0_g1_i9.p1	TRINITY_DN10861_c0_g1	O81787	PTF2_ARATH	Plant-specific TFIIB-related protein PTF2 (Protein POLLEN-EXPRESSED TRANSCRIPTION FACTOR 2) (TFIIB-related protein PTF2)	PTF2 At4g35540 F8D20.50	Arabidopsis thaliana (Mouse-ear cress)	527	GO:0000126; GO:0001006; GO:0001093; GO:0003690; GO:0005634; GO:0006352; GO:0006355; GO:0008134; GO:0009793; GO:0009846; GO:0042803; GO:0046872; GO:0070063; GO:0070898	0
TRINITY_DN10861_c0_g1_i2.p1	TRINITY_DN10861_c0_g1	O81787	PTF2_ARATH	Plant-specific TFIIB-related protein PTF2 (Protein POLLEN-EXPRESSED TRANSCRIPTION FACTOR 2) (TFIIB-related protein PTF2)	PTF2 At4g35540 F8D20.50	Arabidopsis thaliana (Mouse-ear cress)	527	GO:0000126; GO:0001006; GO:0001093; GO:0003690; GO:0005634; GO:0006352; GO:0006355; GO:0008134; GO:0009793; GO:0009846; GO:0042803; GO:0046872; GO:0070063; GO:0070898	0
TRINITY_DN10861_c0_g1_i8.p1	TRINITY_DN10861_c0_g1	O81787	PTF2_ARATH	Plant-specific TFIIB-related protein PTF2 (Protein POLLEN-EXPRESSED TRANSCRIPTION FACTOR 2) (TFIIB-related protein PTF2)	PTF2 At4g35540 F8D20.50	Arabidopsis thaliana (Mouse-ear cress)	527	GO:0000126; GO:0001006; GO:0001093; GO:0003690; GO:0005634; GO:0006352; GO:0006355; GO:0008134; GO:0009793; GO:0009846; GO:0042803; GO:0046872; GO:0070063; GO:0070898	0
TRINITY_DN10861_c0_g1_i5.p1	TRINITY_DN10861_c0_g1	O81787	PTF2_ARATH	Plant-specific TFIIB-related protein PTF2 (Protein POLLEN-EXPRESSED TRANSCRIPTION FACTOR 2) (TFIIB-related protein PTF2)	PTF2 At4g35540 F8D20.50	Arabidopsis thaliana (Mouse-ear cress)	527	GO:0000126; GO:0001006; GO:0001093; GO:0003690; GO:0005634; GO:0006352; GO:0006355; GO:0008134; GO:0009793; GO:0009846; GO:0042803; GO:0046872; GO:0070063; GO:0070898	0
TRINITY_DN10863_c0_g1_i4.p1	TRINITY_DN10863_c0_g1								0
TRINITY_DN108635_c0_g1_i1.p1	TRINITY_DN108635_c0_g1								0
TRINITY_DN10865_c0_g1_i1.p1	TRINITY_DN10865_c0_g1	F4HZQ7	WTR5_ARATH	WAT1-related protein At1g21890	At1g21890 T26F17.11	Arabidopsis thaliana (Mouse-ear cress)	389	GO:0005886; GO:0016021; GO:0022857	0
TRINITY_DN108651_c0_g1_i1.p1	TRINITY_DN108651_c0_g1								0
TRINITY_DN10867_c0_g1_i4.p1	TRINITY_DN10867_c0_g1	Q6YUB8	BRXL1_ORYSJ	Protein Brevis radix-like 1 (OsBRXL1)	BRXL1 Os08g0462700 LOC_Os08g36020 B1111C03.19 B1116H04.7 OsJ_27591	Oryza sativa subsp. japonica (Rice)	397	GO:0005634	0
TRINITY_DN10867_c0_g1_i5.p1	TRINITY_DN10867_c0_g1	Q17TI5	BRX_ARATH	Protein BREVIS RADIX (AtBRX)	BRX At1g31880 F5M6.11	Arabidopsis thaliana (Mouse-ear cress)	344	GO:0005634; GO:0005886; GO:0009734; GO:0009736; GO:0009737; GO:0010088; GO:0030154; GO:0048364; GO:0048527; GO:2000280	0
TRINITY_DN10867_c0_g1_i11.p1	TRINITY_DN10867_c0_g1	Q6YUB8	BRXL1_ORYSJ	Protein Brevis radix-like 1 (OsBRXL1)	BRXL1 Os08g0462700 LOC_Os08g36020 B1111C03.19 B1116H04.7 OsJ_27591	Oryza sativa subsp. japonica (Rice)	397	GO:0005634	0
TRINITY_DN10867_c0_g1_i9.p1	TRINITY_DN10867_c0_g1	Q17TI5	BRX_ARATH	Protein BREVIS RADIX (AtBRX)	BRX At1g31880 F5M6.11	Arabidopsis thaliana (Mouse-ear cress)	344	GO:0005634; GO:0005886; GO:0009734; GO:0009736; GO:0009737; GO:0010088; GO:0030154; GO:0048364; GO:0048527; GO:2000280	0
TRINITY_DN1087_c0_g1_i3.p1	TRINITY_DN1087_c0_g1	P49210	RL9_ORYSJ	60S ribosomal protein L9	RPL9 YK426 Os09g0485900 LOC_Os09g31180 OsJ_29817	Oryza sativa subsp. japonica (Rice)	190	GO:0002181; GO:0003735; GO:0019843; GO:0022625	0
TRINITY_DN1087_c0_g1_i1.p1	TRINITY_DN1087_c0_g1	P49210	RL9_ORYSJ	60S ribosomal protein L9	RPL9 YK426 Os09g0485900 LOC_Os09g31180 OsJ_29817	Oryza sativa subsp. japonica (Rice)	190	GO:0002181; GO:0003735; GO:0019843; GO:0022625	0
TRINITY_DN10870_c0_g1_i4.p1	TRINITY_DN10870_c0_g1	Q5XLY0	ANR_GINBI	Putative anthocyanidin reductase (GbANR) (EC 1.3.1.-)	0	Ginkgo biloba (Ginkgo) (Maidenhair tree)	342	GO:0009813; GO:0016491; GO:0050662	0
TRINITY_DN10870_c0_g1_i1.p1	TRINITY_DN10870_c0_g1	Q5XLY0	ANR_GINBI	Putative anthocyanidin reductase (GbANR) (EC 1.3.1.-)	0	Ginkgo biloba (Ginkgo) (Maidenhair tree)	342	GO:0009813; GO:0016491; GO:0050662	0
TRINITY_DN10872_c1_g1_i10.p1	TRINITY_DN10872_c1_g1	O65418	APC4_ARATH	Anaphase-promoting complex subunit 4 (Cyclosome subunit 4)	APC4 At4g21530 F18E5.150	Arabidopsis thaliana (Mouse-ear cress)	777	GO:0005634; GO:0005680; GO:0007049; GO:0009793; GO:0031145; GO:0034399; GO:0045842; GO:0048481; GO:0051301; GO:0070979	0
TRINITY_DN108754_c0_g1_i1.p1	TRINITY_DN108754_c0_g1								0
TRINITY_DN10876_c0_g1_i4.p1	TRINITY_DN10876_c0_g1	O23657	RABC1_ARATH	Ras-related protein RABC1 (AtRABC1) (Ras-related protein Rab18) (AtRab18)	RABC1 RAB18 RAB18-1 At1g43890 F28H19.15 F9C16.3	Arabidopsis thaliana (Mouse-ear cress)	212	GO:0003924; GO:0005525; GO:0005634; GO:0005794; GO:0005886; GO:0006886; GO:0012505; GO:0032482	0
TRINITY_DN10876_c0_g1_i3.p1	TRINITY_DN10876_c0_g1	O23657	RABC1_ARATH	Ras-related protein RABC1 (AtRABC1) (Ras-related protein Rab18) (AtRab18)	RABC1 RAB18 RAB18-1 At1g43890 F28H19.15 F9C16.3	Arabidopsis thaliana (Mouse-ear cress)	212	GO:0003924; GO:0005525; GO:0005634; GO:0005794; GO:0005886; GO:0006886; GO:0012505; GO:0032482	0
TRINITY_DN10876_c0_g1_i11.p1	TRINITY_DN10876_c0_g1	O23657	RABC1_ARATH	Ras-related protein RABC1 (AtRABC1) (Ras-related protein Rab18) (AtRab18)	RABC1 RAB18 RAB18-1 At1g43890 F28H19.15 F9C16.3	Arabidopsis thaliana (Mouse-ear cress)	212	GO:0003924; GO:0005525; GO:0005634; GO:0005794; GO:0005886; GO:0006886; GO:0012505; GO:0032482	0
TRINITY_DN10876_c0_g1_i9.p1	TRINITY_DN10876_c0_g1	O23657	RABC1_ARATH	Ras-related protein RABC1 (AtRABC1) (Ras-related protein Rab18) (AtRab18)	RABC1 RAB18 RAB18-1 At1g43890 F28H19.15 F9C16.3	Arabidopsis thaliana (Mouse-ear cress)	212	GO:0003924; GO:0005525; GO:0005634; GO:0005794; GO:0005886; GO:0006886; GO:0012505; GO:0032482	0
TRINITY_DN10876_c0_g1_i2.p1	TRINITY_DN10876_c0_g1	O23657	RABC1_ARATH	Ras-related protein RABC1 (AtRABC1) (Ras-related protein Rab18) (AtRab18)	RABC1 RAB18 RAB18-1 At1g43890 F28H19.15 F9C16.3	Arabidopsis thaliana (Mouse-ear cress)	212	GO:0003924; GO:0005525; GO:0005634; GO:0005794; GO:0005886; GO:0006886; GO:0012505; GO:0032482	0
TRINITY_DN10877_c0_g1_i1.p1	TRINITY_DN10877_c0_g1	Q10FT0	PUB24_ORYSJ	U-box domain-containing protein 24 (EC 2.3.2.27) (Plant U-box protein 24) (OsPUB24) (RING-type E3 ubiquitin transferase PUB24)	PUB24 Os03g0657100 LOC_Os03g45420 OSJNBa0075A22.19	Oryza sativa subsp. japonica (Rice)	824	GO:0004842; GO:0005634; GO:0005829; GO:0009742	0
TRINITY_DN10877_c0_g1_i2.p1	TRINITY_DN10877_c0_g1	Q10FT0	PUB24_ORYSJ	U-box domain-containing protein 24 (EC 2.3.2.27) (Plant U-box protein 24) (OsPUB24) (RING-type E3 ubiquitin transferase PUB24)	PUB24 Os03g0657100 LOC_Os03g45420 OSJNBa0075A22.19	Oryza sativa subsp. japonica (Rice)	824	GO:0004842; GO:0005634; GO:0005829; GO:0009742	0
TRINITY_DN10877_c0_g1_i7.p1	TRINITY_DN10877_c0_g1	Q10FT0	PUB24_ORYSJ	U-box domain-containing protein 24 (EC 2.3.2.27) (Plant U-box protein 24) (OsPUB24) (RING-type E3 ubiquitin transferase PUB24)	PUB24 Os03g0657100 LOC_Os03g45420 OSJNBa0075A22.19	Oryza sativa subsp. japonica (Rice)	824	GO:0004842; GO:0005634; GO:0005829; GO:0009742	0
TRINITY_DN10877_c0_g1_i5.p1	TRINITY_DN10877_c0_g1								0
TRINITY_DN10879_c0_g1_i4.p1	TRINITY_DN10879_c0_g1	P37707	B2_DAUCA	B2 protein	0	Daucus carota (Wild carrot)	207	0	0
TRINITY_DN10879_c0_g1_i5.p1	TRINITY_DN10879_c0_g1	P37707	B2_DAUCA	B2 protein	0	Daucus carota (Wild carrot)	207	0	0
TRINITY_DN10885_c0_g1_i1.p1	TRINITY_DN10885_c0_g1	Q8H1Q5	AT18H_ARATH	Autophagy-related protein 18h (AtATG18h)	ATG18H At1g54710 T22H22.14	Arabidopsis thaliana (Mouse-ear cress)	927	GO:0005737; GO:0005774; GO:0006914; GO:0015031; GO:0034045; GO:0042594	0
TRINITY_DN10885_c0_g1_i5.p1	TRINITY_DN10885_c0_g1	Q8H1Q5	AT18H_ARATH	Autophagy-related protein 18h (AtATG18h)	ATG18H At1g54710 T22H22.14	Arabidopsis thaliana (Mouse-ear cress)	927	GO:0005737; GO:0005774; GO:0006914; GO:0015031; GO:0034045; GO:0042594	0
TRINITY_DN10886_c0_g1_i8.p1	TRINITY_DN10886_c0_g1	Q941A4	OBP2A_ARATH	Oil body-associated protein 2A	OBAP2A At5g45690 MRA19.8	Arabidopsis thaliana (Mouse-ear cress)	247	0	0
TRINITY_DN10886_c0_g1_i9.p1	TRINITY_DN10886_c0_g1	Q941A4	OBP2A_ARATH	Oil body-associated protein 2A	OBAP2A At5g45690 MRA19.8	Arabidopsis thaliana (Mouse-ear cress)	247	0	0
TRINITY_DN10886_c0_g1_i7.p1	TRINITY_DN10886_c0_g1	B4FFK9	OBP2A_MAIZE	Oil body-associated protein 2A	OBAP2A GRMZM2G043521 Zm.162886	Zea mays (Maize)	252	0	0
TRINITY_DN10888_c0_g1_i1.p1	TRINITY_DN10888_c0_g1								0
TRINITY_DN10889_c0_g1_i4.p1	TRINITY_DN10889_c0_g1	Q688X9	DI191_ORYSJ	Protein DEHYDRATION-INDUCED 19 (OsDi19)	DI19-1 DI19 Os05g0562200 LOC_Os05g48800 OJ1115_B06.15 OsJ_018755 OsJ_19542	Oryza sativa subsp. japonica (Rice)	226	0	0
TRINITY_DN10889_c0_g1_i1.p1	TRINITY_DN10889_c0_g1	Q688X9	DI191_ORYSJ	Protein DEHYDRATION-INDUCED 19 (OsDi19)	DI19-1 DI19 Os05g0562200 LOC_Os05g48800 OJ1115_B06.15 OsJ_018755 OsJ_19542	Oryza sativa subsp. japonica (Rice)	226	0	0
TRINITY_DN1089_c0_g1_i10.p1	TRINITY_DN1089_c0_g1	P0CG84	UBI4P_NICSY	Polyubiquitin [Cleaved into: Ubiquitin] (Fragment)	UBI4	Nicotiana sylvestris (Wood tobacco) (South American tobacco)	377	GO:0005634; GO:0005737	0
TRINITY_DN1089_c0_g1_i11.p1	TRINITY_DN1089_c0_g1	P0CH32	UBQ4_ARATH	Polyubiquitin 4 [Cleaved into: Ubiquitin]	UBQ4 At5g20620 T1M15.20	Arabidopsis thaliana (Mouse-ear cress)	382	GO:0005634; GO:0005737; GO:0006511; GO:0016567; GO:0019941; GO:0031386; GO:0031625	0
TRINITY_DN1089_c0_g1_i2.p1	TRINITY_DN1089_c0_g1	P0CG83	UBIQP_HORVU	Polyubiquitin [Cleaved into: Ubiquitin] (Fragment)	0	Hordeum vulgare (Barley)	171	GO:0005634; GO:0005737	0
TRINITY_DN1089_c0_g1_i3.p1	TRINITY_DN1089_c0_g1	P69309	UBIQP_AVEFA	Polyubiquitin [Cleaved into: Ubiquitin]	0	Avena fatua (Wild oats)	305	GO:0005634; GO:0005737	0
TRINITY_DN1089_c0_g1_i12.p1	TRINITY_DN1089_c0_g1	P69309	UBIQP_AVEFA	Polyubiquitin [Cleaved into: Ubiquitin]	0	Avena fatua (Wild oats)	305	GO:0005634; GO:0005737	0
TRINITY_DN1089_c0_g1_i8.p1	TRINITY_DN1089_c0_g1	P0CH33-1	UBQ11_ARATH	Polyubiquitin 11 [Cleaved into: Ubiquitin]	UBQ11 At4g05050 C17L7.6 T32N4.13	Arabidopsis thaliana (Mouse-ear cress)	229	GO:0005634; GO:0005737; GO:0005829; GO:0006511; GO:0016567; GO:0019941; GO:0031386; GO:0031625	0
TRINITY_DN1089_c1_g1_i3.p1	TRINITY_DN1089_c1_g1	P0CH33-1	UBQ11_ARATH	Polyubiquitin 11 [Cleaved into: Ubiquitin]	UBQ11 At4g05050 C17L7.6 T32N4.13	Arabidopsis thaliana (Mouse-ear cress)	229	GO:0005634; GO:0005737; GO:0005829; GO:0006511; GO:0016567; GO:0019941; GO:0031386; GO:0031625	0
TRINITY_DN1089_c1_g1_i1.p1	TRINITY_DN1089_c1_g1	P0CG83	UBIQP_HORVU	Polyubiquitin [Cleaved into: Ubiquitin] (Fragment)	0	Hordeum vulgare (Barley)	171	GO:0005634; GO:0005737	0
TRINITY_DN10891_c2_g1_i1.p1	TRINITY_DN10891_c2_g1	Q84TG3	PUB23_ARATH	E3 ubiquitin-protein ligase PUB23 (EC 2.3.2.27) (Plant U-box protein 23) (RING-type E3 ubiquitin transferase PUB23) (U-box domain-containing protein 23)	PUB23 At2g35930 F11F19.16	Arabidopsis thaliana (Mouse-ear cress)	411	GO:0002679; GO:0004842; GO:0005829; GO:0006952; GO:0009414; GO:0010200; GO:0016567; GO:0051865	0
TRINITY_DN10892_c0_g1_i6.p1	TRINITY_DN10892_c0_g1	O24303	TI110_PEA	Protein TIC110, chloroplastic (Chloroplast inner envelope protein, 110 kDa) (psIEP110) (IAP100) (Translocon at the inner envelope membrane of chloroplasts 110)	TIC110 IEP110	Pisum sativum (Garden pea)	996	GO:0009706; GO:0015031; GO:0016021	0
TRINITY_DN10892_c0_g1_i5.p1	TRINITY_DN10892_c0_g1	Q8LPR9	TI110_ARATH	Protein TIC110, chloroplastic (Translocon at the inner envelope membrane of chloroplasts 110) (AtTIC110)	TIC110 At1g06950 F10K1.33 F4H5.1	Arabidopsis thaliana (Mouse-ear cress)	1016	GO:0005576; GO:0009507; GO:0009536; GO:0009658; GO:0009941; GO:0016021; GO:0031897; GO:0045037; GO:0061927	0
TRINITY_DN10892_c0_g1_i10.p1	TRINITY_DN10892_c0_g1	Q8LPR9	TI110_ARATH	Protein TIC110, chloroplastic (Translocon at the inner envelope membrane of chloroplasts 110) (AtTIC110)	TIC110 At1g06950 F10K1.33 F4H5.1	Arabidopsis thaliana (Mouse-ear cress)	1016	GO:0005576; GO:0009507; GO:0009536; GO:0009658; GO:0009941; GO:0016021; GO:0031897; GO:0045037; GO:0061927	0
TRINITY_DN10892_c0_g1_i8.p1	TRINITY_DN10892_c0_g1	Q8LPR9	TI110_ARATH	Protein TIC110, chloroplastic (Translocon at the inner envelope membrane of chloroplasts 110) (AtTIC110)	TIC110 At1g06950 F10K1.33 F4H5.1	Arabidopsis thaliana (Mouse-ear cress)	1016	GO:0005576; GO:0009507; GO:0009536; GO:0009658; GO:0009941; GO:0016021; GO:0031897; GO:0045037; GO:0061927	0
TRINITY_DN10892_c0_g1_i2.p1	TRINITY_DN10892_c0_g1	O24303	TI110_PEA	Protein TIC110, chloroplastic (Chloroplast inner envelope protein, 110 kDa) (psIEP110) (IAP100) (Translocon at the inner envelope membrane of chloroplasts 110)	TIC110 IEP110	Pisum sativum (Garden pea)	996	GO:0009706; GO:0015031; GO:0016021	0
TRINITY_DN10892_c0_g1_i3.p1	TRINITY_DN10892_c0_g1	Q8LPR9	TI110_ARATH	Protein TIC110, chloroplastic (Translocon at the inner envelope membrane of chloroplasts 110) (AtTIC110)	TIC110 At1g06950 F10K1.33 F4H5.1	Arabidopsis thaliana (Mouse-ear cress)	1016	GO:0005576; GO:0009507; GO:0009536; GO:0009658; GO:0009941; GO:0016021; GO:0031897; GO:0045037; GO:0061927	0
TRINITY_DN10895_c0_g1_i1.p1	TRINITY_DN10895_c0_g1	P17801	KPRO_MAIZE	Putative receptor protein kinase ZmPK1 (EC 2.7.11.1)	PK1	Zea mays (Maize)	817	GO:0004674; GO:0005524; GO:0016021; GO:0048544	0
TRINITY_DN10895_c0_g1_i2.p1	TRINITY_DN10895_c0_g1	P17801	KPRO_MAIZE	Putative receptor protein kinase ZmPK1 (EC 2.7.11.1)	PK1	Zea mays (Maize)	817	GO:0004674; GO:0005524; GO:0016021; GO:0048544	0
TRINITY_DN10895_c0_g1_i3.p1	TRINITY_DN10895_c0_g1	P17801	KPRO_MAIZE	Putative receptor protein kinase ZmPK1 (EC 2.7.11.1)	PK1	Zea mays (Maize)	817	GO:0004674; GO:0005524; GO:0016021; GO:0048544	0
TRINITY_DN108974_c0_g1_i1.p1	TRINITY_DN108974_c0_g1	Q8RWQ8	FBX14_ARATH	F-box protein FBX14 (Transport inhibitor response 1-like protein) (TIR1-like protein)	FBX14 At4g24390 T22A6.220	Arabidopsis thaliana (Mouse-ear cress)	623	GO:0000822; GO:0005634; GO:0009734; GO:0010011; GO:0016567; GO:0019005	0
TRINITY_DN10898_c0_g1_i5.p1	TRINITY_DN10898_c0_g1								0
TRINITY_DN109_c0_g1_i5.p1	TRINITY_DN109_c0_g1	Q67XD9-2	CINV2_ARATH	Alkaline/neutral invertase CINV2 (EC 3.2.1.26) (Alkaline/neutral invertase I) (A/N-INVI) (Cytosolic invertase 2)	CINV2 INVI At4g09510 T15G18.70	Arabidopsis thaliana (Mouse-ear cress)	558	GO:0004564; GO:0004575; GO:0005829; GO:0005987; GO:0009507; GO:0033926; GO:0048364	0
TRINITY_DN109_c0_g1_i1.p1	TRINITY_DN109_c0_g1	Q67XD9-2	CINV2_ARATH	Alkaline/neutral invertase CINV2 (EC 3.2.1.26) (Alkaline/neutral invertase I) (A/N-INVI) (Cytosolic invertase 2)	CINV2 INVI At4g09510 T15G18.70	Arabidopsis thaliana (Mouse-ear cress)	558	GO:0004564; GO:0004575; GO:0005829; GO:0005987; GO:0009507; GO:0033926; GO:0048364	0
TRINITY_DN109_c0_g1_i2.p1	TRINITY_DN109_c0_g1	Q67XD9-2	CINV2_ARATH	Alkaline/neutral invertase CINV2 (EC 3.2.1.26) (Alkaline/neutral invertase I) (A/N-INVI) (Cytosolic invertase 2)	CINV2 INVI At4g09510 T15G18.70	Arabidopsis thaliana (Mouse-ear cress)	558	GO:0004564; GO:0004575; GO:0005829; GO:0005987; GO:0009507; GO:0033926; GO:0048364	0
TRINITY_DN109_c0_g1_i7.p1	TRINITY_DN109_c0_g1	Q67XD9-2	CINV2_ARATH	Alkaline/neutral invertase CINV2 (EC 3.2.1.26) (Alkaline/neutral invertase I) (A/N-INVI) (Cytosolic invertase 2)	CINV2 INVI At4g09510 T15G18.70	Arabidopsis thaliana (Mouse-ear cress)	558	GO:0004564; GO:0004575; GO:0005829; GO:0005987; GO:0009507; GO:0033926; GO:0048364	0
TRINITY_DN109_c0_g1_i6.p1	TRINITY_DN109_c0_g1	Q67XD9-2	CINV2_ARATH	Alkaline/neutral invertase CINV2 (EC 3.2.1.26) (Alkaline/neutral invertase I) (A/N-INVI) (Cytosolic invertase 2)	CINV2 INVI At4g09510 T15G18.70	Arabidopsis thaliana (Mouse-ear cress)	558	GO:0004564; GO:0004575; GO:0005829; GO:0005987; GO:0009507; GO:0033926; GO:0048364	0
TRINITY_DN109013_c0_g1_i1.p1	TRINITY_DN109013_c0_g1								0
TRINITY_DN109014_c0_g1_i1.p1	TRINITY_DN109014_c0_g1								0
TRINITY_DN109027_c0_g1_i1.p1	TRINITY_DN109027_c0_g1	Q0GXS4	NFP_MEDTR	Serine/threonine receptor-like kinase NFP (RLK NFP) (Nod factor perception protein) (EC 2.7.10.-) (Nod-factor receptor 5)	NFP MTR_5g019040	Medicago truncatula (Barrel medic) (Medicago tribuloides)	595	GO:0002237; GO:0004713; GO:0005524; GO:0005775; GO:0005886; GO:0006486; GO:0006952; GO:0009877; GO:0016021; GO:1900150; GO:1902290	1
TRINITY_DN109033_c0_g1_i1.p1	TRINITY_DN109033_c0_g1								0
TRINITY_DN109033_c0_g1_i2.p1	TRINITY_DN109033_c0_g1								0
TRINITY_DN10904_c0_g1_i12.p1	TRINITY_DN10904_c0_g1	Q9XGW1	AGO10_ARATH	Protein argonaute 10 (Protein PINHEAD) (Protein ZWILLE)	AGO10 PNH ZLL At5g43810 MQD19.17	Arabidopsis thaliana (Mouse-ear cress)	988	GO:0005737; GO:0006417; GO:0007275; GO:0009536; GO:0009934; GO:0010586; GO:0031047; GO:0035019; GO:0035198; GO:0051607; GO:1902183	0
TRINITY_DN10904_c0_g1_i1.p1	TRINITY_DN10904_c0_g1	Q9XGW1	AGO10_ARATH	Protein argonaute 10 (Protein PINHEAD) (Protein ZWILLE)	AGO10 PNH ZLL At5g43810 MQD19.17	Arabidopsis thaliana (Mouse-ear cress)	988	GO:0005737; GO:0006417; GO:0007275; GO:0009536; GO:0009934; GO:0010586; GO:0031047; GO:0035019; GO:0035198; GO:0051607; GO:1902183	0
TRINITY_DN10904_c0_g1_i23.p1	TRINITY_DN10904_c0_g1	Q9XGW1	AGO10_ARATH	Protein argonaute 10 (Protein PINHEAD) (Protein ZWILLE)	AGO10 PNH ZLL At5g43810 MQD19.17	Arabidopsis thaliana (Mouse-ear cress)	988	GO:0005737; GO:0006417; GO:0007275; GO:0009536; GO:0009934; GO:0010586; GO:0031047; GO:0035019; GO:0035198; GO:0051607; GO:1902183	0
TRINITY_DN10904_c0_g1_i21.p1	TRINITY_DN10904_c0_g1	Q9XGW1	AGO10_ARATH	Protein argonaute 10 (Protein PINHEAD) (Protein ZWILLE)	AGO10 PNH ZLL At5g43810 MQD19.17	Arabidopsis thaliana (Mouse-ear cress)	988	GO:0005737; GO:0006417; GO:0007275; GO:0009536; GO:0009934; GO:0010586; GO:0031047; GO:0035019; GO:0035198; GO:0051607; GO:1902183	0
TRINITY_DN10904_c0_g1_i4.p1	TRINITY_DN10904_c0_g1	Q9XGW1	AGO10_ARATH	Protein argonaute 10 (Protein PINHEAD) (Protein ZWILLE)	AGO10 PNH ZLL At5g43810 MQD19.17	Arabidopsis thaliana (Mouse-ear cress)	988	GO:0005737; GO:0006417; GO:0007275; GO:0009536; GO:0009934; GO:0010586; GO:0031047; GO:0035019; GO:0035198; GO:0051607; GO:1902183	0
TRINITY_DN10904_c0_g1_i22.p1	TRINITY_DN10904_c0_g1	Q9XGW1	AGO10_ARATH	Protein argonaute 10 (Protein PINHEAD) (Protein ZWILLE)	AGO10 PNH ZLL At5g43810 MQD19.17	Arabidopsis thaliana (Mouse-ear cress)	988	GO:0005737; GO:0006417; GO:0007275; GO:0009536; GO:0009934; GO:0010586; GO:0031047; GO:0035019; GO:0035198; GO:0051607; GO:1902183	0
TRINITY_DN10904_c0_g1_i17.p1	TRINITY_DN10904_c0_g1	Q9XGW1	AGO10_ARATH	Protein argonaute 10 (Protein PINHEAD) (Protein ZWILLE)	AGO10 PNH ZLL At5g43810 MQD19.17	Arabidopsis thaliana (Mouse-ear cress)	988	GO:0005737; GO:0006417; GO:0007275; GO:0009536; GO:0009934; GO:0010586; GO:0031047; GO:0035019; GO:0035198; GO:0051607; GO:1902183	0
TRINITY_DN10904_c0_g1_i15.p1	TRINITY_DN10904_c0_g1	Q9XGW1	AGO10_ARATH	Protein argonaute 10 (Protein PINHEAD) (Protein ZWILLE)	AGO10 PNH ZLL At5g43810 MQD19.17	Arabidopsis thaliana (Mouse-ear cress)	988	GO:0005737; GO:0006417; GO:0007275; GO:0009536; GO:0009934; GO:0010586; GO:0031047; GO:0035019; GO:0035198; GO:0051607; GO:1902183	0
TRINITY_DN10905_c0_g1_i1.p1	TRINITY_DN10905_c0_g1								0
TRINITY_DN10906_c1_g1_i4.p1	TRINITY_DN10906_c1_g1	Q84TH4-4	SR45A_ARATH	Serine/arginine-rich splicing factor SR45a (At-SR45A) (AtSR45a) (Protein TRANSFORMER2-like) (atTra2)	SR45A TRA2 At1g07350 F22G5.31	Arabidopsis thaliana (Mouse-ear cress)	382	GO:0003723; GO:0005634; GO:0005681; GO:0006397; GO:0008380; GO:0009644; GO:0016607; GO:0043484; GO:0048026; GO:0051252; GO:1990904	0
TRINITY_DN10907_c0_g1_i1.p1	TRINITY_DN10907_c0_g1	P98204	ALA1_ARATH	Phospholipid-transporting ATPase 1 (AtALA1) (EC 7.6.2.1) (Aminophospholipid flippase 1)	ALA1 At5g04930 MUG13.22	Arabidopsis thaliana (Mouse-ear cress)	1158	GO:0000287; GO:0005524; GO:0005789; GO:0005886; GO:0016020; GO:0016021; GO:0045332; GO:0140326	0
TRINITY_DN109087_c0_g1_i1.p1	TRINITY_DN109087_c0_g1								0
TRINITY_DN1091_c0_g1_i2.p1	TRINITY_DN1091_c0_g1	Q8GUM4	Y3739_ARATH	Uncharacterized membrane protein At3g27390	At3g27390 K1G2.10	Arabidopsis thaliana (Mouse-ear cress)	588	GO:0005886; GO:0016021	0
TRINITY_DN1091_c0_g1_i11.p1	TRINITY_DN1091_c0_g1	Q8GUM4	Y3739_ARATH	Uncharacterized membrane protein At3g27390	At3g27390 K1G2.10	Arabidopsis thaliana (Mouse-ear cress)	588	GO:0005886; GO:0016021	0
TRINITY_DN1091_c0_g1_i7.p1	TRINITY_DN1091_c0_g1	Q8GUM4	Y3739_ARATH	Uncharacterized membrane protein At3g27390	At3g27390 K1G2.10	Arabidopsis thaliana (Mouse-ear cress)	588	GO:0005886; GO:0016021	0
TRINITY_DN10910_c0_g1_i1.p1	TRINITY_DN10910_c0_g1								0
TRINITY_DN10912_c0_g2_i4.p1	TRINITY_DN10912_c0_g2	Q9XH57	ETR2_PELHO	Ethylene receptor 2 (EC 2.7.13.3) (PhETR2)	ETR2	Pelargonium hortorum (Common geranium) (Pelargonium inquinans x Pelargonium zonale)	741	GO:0000155; GO:0005524; GO:0005789; GO:0016021; GO:0038199; GO:0046872; GO:0051740	0
TRINITY_DN10912_c0_g2_i1.p1	TRINITY_DN10912_c0_g2	Q9M7M1	ETR1_PRUPE	Ethylene receptor (EC 2.7.13.3)	ETR1	Prunus persica (Peach) (Amygdalus persica)	738	GO:0000155; GO:0005524; GO:0005789; GO:0016021; GO:0038199; GO:0046872; GO:0051740	0
TRINITY_DN10912_c0_g2_i7.p1	TRINITY_DN10912_c0_g2	O81122	ETR1_MALDO	Ethylene receptor (EC 2.7.13.3)	ETR1	Malus domestica (Apple) (Pyrus malus)	741	GO:0000155; GO:0005524; GO:0005789; GO:0016021; GO:0038199; GO:0046872; GO:0051740	0
TRINITY_DN10912_c0_g2_i10.p1	TRINITY_DN10912_c0_g2	P49333	ETR1_ARATH	Ethylene receptor 1 (AtETR1) (EC 2.7.13.3) (Protein ETHYLENE RESPONSE 1) (Protein ETR1)	ETR1 At1g66340 T27F4.9	Arabidopsis thaliana (Mouse-ear cress)	738	GO:0000155; GO:0002237; GO:0004673; GO:0005524; GO:0005783; GO:0005789; GO:0006952; GO:0009408; GO:0009625; GO:0009651; GO:0009690; GO:0009723; GO:0009727; GO:0009733; GO:0009737; GO:0009739; GO:0010087; GO:0010105; GO:0010119; GO:0010182; GO:0016021; GO:0038199; GO:0042742; GO:0042802; GO:0046872; GO:0050665; GO:0051301; GO:0051740; GO:0052544; GO:1900140	0
TRINITY_DN10912_c0_g2_i6.p1	TRINITY_DN10912_c0_g2	O81122	ETR1_MALDO	Ethylene receptor (EC 2.7.13.3)	ETR1	Malus domestica (Apple) (Pyrus malus)	741	GO:0000155; GO:0005524; GO:0005789; GO:0016021; GO:0038199; GO:0046872; GO:0051740	0
TRINITY_DN10913_c0_g1_i15.p1	TRINITY_DN10913_c0_g1	P54774	CDC48_SOYBN	Cell division cycle protein 48 homolog (Valosin-containing protein homolog) (VCP)	CDC48	Glycine max (Soybean) (Glycine hispida)	807	GO:0005524; GO:0005634; GO:0005737; GO:0005829; GO:0005886; GO:0016236; GO:0016887; GO:0030433; GO:0030970; GO:0031593; GO:0034098; GO:0051228; GO:0071712; GO:0097352	0
TRINITY_DN10913_c0_g1_i10.p1	TRINITY_DN10913_c0_g1	P54774	CDC48_SOYBN	Cell division cycle protein 48 homolog (Valosin-containing protein homolog) (VCP)	CDC48	Glycine max (Soybean) (Glycine hispida)	807	GO:0005524; GO:0005634; GO:0005737; GO:0005829; GO:0005886; GO:0016236; GO:0016887; GO:0030433; GO:0030970; GO:0031593; GO:0034098; GO:0051228; GO:0071712; GO:0097352	0
TRINITY_DN10913_c0_g1_i11.p1	TRINITY_DN10913_c0_g1	P54774	CDC48_SOYBN	Cell division cycle protein 48 homolog (Valosin-containing protein homolog) (VCP)	CDC48	Glycine max (Soybean) (Glycine hispida)	807	GO:0005524; GO:0005634; GO:0005737; GO:0005829; GO:0005886; GO:0016236; GO:0016887; GO:0030433; GO:0030970; GO:0031593; GO:0034098; GO:0051228; GO:0071712; GO:0097352	0
TRINITY_DN10913_c0_g1_i12.p1	TRINITY_DN10913_c0_g1	P54774	CDC48_SOYBN	Cell division cycle protein 48 homolog (Valosin-containing protein homolog) (VCP)	CDC48	Glycine max (Soybean) (Glycine hispida)	807	GO:0005524; GO:0005634; GO:0005737; GO:0005829; GO:0005886; GO:0016236; GO:0016887; GO:0030433; GO:0030970; GO:0031593; GO:0034098; GO:0051228; GO:0071712; GO:0097352	0
TRINITY_DN10913_c0_g1_i4.p1	TRINITY_DN10913_c0_g1	P54774	CDC48_SOYBN	Cell division cycle protein 48 homolog (Valosin-containing protein homolog) (VCP)	CDC48	Glycine max (Soybean) (Glycine hispida)	807	GO:0005524; GO:0005634; GO:0005737; GO:0005829; GO:0005886; GO:0016236; GO:0016887; GO:0030433; GO:0030970; GO:0031593; GO:0034098; GO:0051228; GO:0071712; GO:0097352	0
TRINITY_DN10915_c0_g1_i9.p1	TRINITY_DN10915_c0_g1	Q9FWY9	GATL5_ARATH	Probable galacturonosyltransferase-like 5 (EC 2.4.1.-)	GATL5 At1g02720 T14P4.1 T14P4.8	Arabidopsis thaliana (Mouse-ear cress)	361	GO:0000139; GO:0005783; GO:0005794; GO:0016021; GO:0045489; GO:0047262; GO:0048354; GO:0048363; GO:0071668	0
TRINITY_DN10915_c0_g1_i1.p1	TRINITY_DN10915_c0_g1	Q8VYF4	GATL7_ARATH	Probable galacturonosyltransferase-like 7 (EC 2.4.1.-)	GATL7 At3g62660 F26K9.90	Arabidopsis thaliana (Mouse-ear cress)	361	GO:0000139; GO:0005794; GO:0016021; GO:0045489; GO:0047262; GO:0071555	0
TRINITY_DN10916_c0_g2_i2.p1	TRINITY_DN10916_c0_g2	Q8LBB2	KING1_ARATH	SNF1-related protein kinase regulatory subunit gamma-1 (AKIN subunit gamma-1) (AKING1) (AKINgamma1) (CBS domain-containing protein CBSCBS1)	KING1 CBSCBS1 At3g48530 T8P19.40	Arabidopsis thaliana (Mouse-ear cress)	424	GO:0005524; GO:0005975; GO:0006633; GO:0019887; GO:0042128	0
TRINITY_DN10916_c0_g2_i4.p1	TRINITY_DN10916_c0_g2	Q8LBB2	KING1_ARATH	SNF1-related protein kinase regulatory subunit gamma-1 (AKIN subunit gamma-1) (AKING1) (AKINgamma1) (CBS domain-containing protein CBSCBS1)	KING1 CBSCBS1 At3g48530 T8P19.40	Arabidopsis thaliana (Mouse-ear cress)	424	GO:0005524; GO:0005975; GO:0006633; GO:0019887; GO:0042128	0
TRINITY_DN10917_c0_g1_i1.p1	TRINITY_DN10917_c0_g1								0
TRINITY_DN10917_c0_g1_i8.p1	TRINITY_DN10917_c0_g1								0
TRINITY_DN10917_c0_g1_i7.p1	TRINITY_DN10917_c0_g1								0
TRINITY_DN10917_c0_g1_i2.p1	TRINITY_DN10917_c0_g1								0
TRINITY_DN1092_c3_g1_i1.p1	TRINITY_DN1092_c3_g1	Q680U9-1	TFB2_ARATH	General transcription and DNA repair factor IIH subunit TFB2 (AtTFB2) (TFIIH subunit TFB2) (RNA polymerase II transcription factor B subunit 2)	TFB2 GTF2H4 At4g17020 dl4540c	Arabidopsis thaliana (Mouse-ear cress)	452	GO:0000439; GO:0001671; GO:0003690; GO:0005675; GO:0006289; GO:0070816	0
TRINITY_DN1092_c3_g1_i2.p1	TRINITY_DN1092_c3_g1	Q680U9-1	TFB2_ARATH	General transcription and DNA repair factor IIH subunit TFB2 (AtTFB2) (TFIIH subunit TFB2) (RNA polymerase II transcription factor B subunit 2)	TFB2 GTF2H4 At4g17020 dl4540c	Arabidopsis thaliana (Mouse-ear cress)	452	GO:0000439; GO:0001671; GO:0003690; GO:0005675; GO:0006289; GO:0070816	0
TRINITY_DN1092_c3_g1_i3.p1	TRINITY_DN1092_c3_g1	Q680U9-1	TFB2_ARATH	General transcription and DNA repair factor IIH subunit TFB2 (AtTFB2) (TFIIH subunit TFB2) (RNA polymerase II transcription factor B subunit 2)	TFB2 GTF2H4 At4g17020 dl4540c	Arabidopsis thaliana (Mouse-ear cress)	452	GO:0000439; GO:0001671; GO:0003690; GO:0005675; GO:0006289; GO:0070816	0
TRINITY_DN10921_c0_g1_i9.p1	TRINITY_DN10921_c0_g1								0
TRINITY_DN109212_c0_g1_i1.p1	TRINITY_DN109212_c0_g1								0
TRINITY_DN10922_c0_g1_i4.p1	TRINITY_DN10922_c0_g1	Q9SGP2	HSL1_ARATH	Receptor-like protein kinase HSL1 (EC 2.7.11.1) (Protein HAESA-LIKE1)	HSL1 At1g28440 F3M18.12	Arabidopsis thaliana (Mouse-ear cress)	996	GO:0004674; GO:0005524; GO:0005886; GO:0016021	0
TRINITY_DN10922_c0_g1_i8.p1	TRINITY_DN10922_c0_g1	Q9SGP2	HSL1_ARATH	Receptor-like protein kinase HSL1 (EC 2.7.11.1) (Protein HAESA-LIKE1)	HSL1 At1g28440 F3M18.12	Arabidopsis thaliana (Mouse-ear cress)	996	GO:0004674; GO:0005524; GO:0005886; GO:0016021	0
TRINITY_DN10922_c0_g1_i7.p1	TRINITY_DN10922_c0_g1	Q9SGP2	HSL1_ARATH	Receptor-like protein kinase HSL1 (EC 2.7.11.1) (Protein HAESA-LIKE1)	HSL1 At1g28440 F3M18.12	Arabidopsis thaliana (Mouse-ear cress)	996	GO:0004674; GO:0005524; GO:0005886; GO:0016021	0
TRINITY_DN10927_c0_g1_i18.p1	TRINITY_DN10927_c0_g1	Q5VRY0	RH39_ORYSJ	DEAD-box ATP-dependent RNA helicase 39 (EC 3.6.4.13)	Os01g0184500 LOC_Os01g08930 OsJ_00660 P0510F03.6	Oryza sativa subsp. japonica (Rice)	625	GO:0003723; GO:0003724; GO:0005524; GO:0005739; GO:1902775	0
TRINITY_DN109272_c0_g1_i1.p1	TRINITY_DN109272_c0_g1	Q38850	MYB5_ARATH	Transcription repressor MYB5 (AtM2) (Myb-related protein 5) (AtMYB5)	MYB5 M2 At3g13540 MRP15.2	Arabidopsis thaliana (Mouse-ear cress)	249	GO:0003700; GO:0005634; GO:0010090; GO:0010214; GO:0010468; GO:0030154; GO:0043565; GO:0044212; GO:0048354	0
TRINITY_DN10931_c0_g1_i4.p1	TRINITY_DN10931_c0_g1	Q84JH5	GMPP1_ORYSJ	Probable mannose-1-phosphate guanylyltransferase 1 (EC 2.7.7.13)	Os03g0268400 LOC_Os03g16150 OJA1364E02.11 OsJ_10274 OSJNBa0071M09.2	Oryza sativa subsp. japonica (Rice)	361	GO:0004475; GO:0005525; GO:0009298	0
TRINITY_DN10931_c0_g1_i2.p1	TRINITY_DN10931_c0_g1								0
TRINITY_DN10931_c0_g1_i1.p1	TRINITY_DN10931_c0_g1								0
TRINITY_DN10931_c0_g1_i7.p1	TRINITY_DN10931_c0_g1								0
TRINITY_DN10931_c0_g1_i6.p1	TRINITY_DN10931_c0_g1								0
TRINITY_DN10931_c0_g2_i4.p1	TRINITY_DN10931_c0_g2								0
TRINITY_DN10933_c0_g1_i2.p1	TRINITY_DN10933_c0_g1	Q7DMA9-2	PAS1_ARATH	Peptidyl-prolyl cis-trans isomerase PASTICCINO1 (EC 5.2.1.8) (70 kDa peptidyl-prolyl isomerase) (FK506-binding protein 72) (AtFKBP72) (Immunophilin FKBP72) (Peptidyl-prolyl cis-trans isomerase FKBP72) (PPIase FKBP72) (Rotamase)	PAS1 DEI1 FKBP70 FKBP72 At3g54010 F5K20.310	Arabidopsis thaliana (Mouse-ear cress)	635	GO:0000413; GO:0003755; GO:0005634; GO:0005737; GO:0005783; GO:0005789; GO:0005829; GO:0009734; GO:0009735; GO:0009736; GO:0009793; GO:0009826; GO:0009880; GO:0016021; GO:0030010; GO:0030154; GO:0042761; GO:0048364; GO:0048527; GO:0061077	0
TRINITY_DN10933_c0_g1_i4.p1	TRINITY_DN10933_c0_g1	Q7DMA9-2	PAS1_ARATH	Peptidyl-prolyl cis-trans isomerase PASTICCINO1 (EC 5.2.1.8) (70 kDa peptidyl-prolyl isomerase) (FK506-binding protein 72) (AtFKBP72) (Immunophilin FKBP72) (Peptidyl-prolyl cis-trans isomerase FKBP72) (PPIase FKBP72) (Rotamase)	PAS1 DEI1 FKBP70 FKBP72 At3g54010 F5K20.310	Arabidopsis thaliana (Mouse-ear cress)	635	GO:0000413; GO:0003755; GO:0005634; GO:0005737; GO:0005783; GO:0005789; GO:0005829; GO:0009734; GO:0009735; GO:0009736; GO:0009793; GO:0009826; GO:0009880; GO:0016021; GO:0030010; GO:0030154; GO:0042761; GO:0048364; GO:0048527; GO:0061077	0
TRINITY_DN10933_c0_g1_i3.p1	TRINITY_DN10933_c0_g1	Q7DMA9-2	PAS1_ARATH	Peptidyl-prolyl cis-trans isomerase PASTICCINO1 (EC 5.2.1.8) (70 kDa peptidyl-prolyl isomerase) (FK506-binding protein 72) (AtFKBP72) (Immunophilin FKBP72) (Peptidyl-prolyl cis-trans isomerase FKBP72) (PPIase FKBP72) (Rotamase)	PAS1 DEI1 FKBP70 FKBP72 At3g54010 F5K20.310	Arabidopsis thaliana (Mouse-ear cress)	635	GO:0000413; GO:0003755; GO:0005634; GO:0005737; GO:0005783; GO:0005789; GO:0005829; GO:0009734; GO:0009735; GO:0009736; GO:0009793; GO:0009826; GO:0009880; GO:0016021; GO:0030010; GO:0030154; GO:0042761; GO:0048364; GO:0048527; GO:0061077	0
TRINITY_DN10933_c0_g1_i1.p1	TRINITY_DN10933_c0_g1	Q7DMA9-2	PAS1_ARATH	Peptidyl-prolyl cis-trans isomerase PASTICCINO1 (EC 5.2.1.8) (70 kDa peptidyl-prolyl isomerase) (FK506-binding protein 72) (AtFKBP72) (Immunophilin FKBP72) (Peptidyl-prolyl cis-trans isomerase FKBP72) (PPIase FKBP72) (Rotamase)	PAS1 DEI1 FKBP70 FKBP72 At3g54010 F5K20.310	Arabidopsis thaliana (Mouse-ear cress)	635	GO:0000413; GO:0003755; GO:0005634; GO:0005737; GO:0005783; GO:0005789; GO:0005829; GO:0009734; GO:0009735; GO:0009736; GO:0009793; GO:0009826; GO:0009880; GO:0016021; GO:0030010; GO:0030154; GO:0042761; GO:0048364; GO:0048527; GO:0061077	0
TRINITY_DN10937_c0_g1_i2.p1	TRINITY_DN10937_c0_g1								0
TRINITY_DN10938_c0_g1_i6.p1	TRINITY_DN10938_c0_g1	Q3E6P4	FB95_ARATH	F-box protein At2g02240	At2g02240 T16F16.3	Arabidopsis thaliana (Mouse-ear cress)	320	GO:0009793	0
TRINITY_DN10938_c0_g1_i3.p1	TRINITY_DN10938_c0_g1	Q3E6P4	FB95_ARATH	F-box protein At2g02240	At2g02240 T16F16.3	Arabidopsis thaliana (Mouse-ear cress)	320	GO:0009793	0
TRINITY_DN10939_c0_g1_i1.p1	TRINITY_DN10939_c0_g1								0
TRINITY_DN10942_c0_g1_i2.p1	TRINITY_DN10942_c0_g1								0
TRINITY_DN109427_c0_g1_i1.p1	TRINITY_DN109427_c0_g1								0
TRINITY_DN10944_c0_g1_i1.p1	TRINITY_DN10944_c0_g1								0
TRINITY_DN10944_c0_g1_i5.p1	TRINITY_DN10944_c0_g1								0
TRINITY_DN10944_c0_g1_i17.p1	TRINITY_DN10944_c0_g1								0
TRINITY_DN10944_c0_g1_i20.p1	TRINITY_DN10944_c0_g1								0
TRINITY_DN10944_c0_g1_i12.p1	TRINITY_DN10944_c0_g1								0
TRINITY_DN10944_c0_g1_i10.p2	TRINITY_DN10944_c0_g1								0
TRINITY_DN10947_c0_g1_i3.p1	TRINITY_DN10947_c0_g1								0
TRINITY_DN10947_c0_g1_i4.p1	TRINITY_DN10947_c0_g1								0
TRINITY_DN109479_c0_g1_i1.p1	TRINITY_DN109479_c0_g1	Q949Z1	PGLR4_ARATH	Polygalacturonase At1g48100 (PG) (EC 3.2.1.15) (Pectinase At1g48100)	At1g48100 F21D18.17 F21D18.18	Arabidopsis thaliana (Mouse-ear cress)	475	GO:0004650; GO:0005576; GO:0005618; GO:0005975; GO:0009831	0
TRINITY_DN10948_c0_g1_i1.p1	TRINITY_DN10948_c0_g1								0
TRINITY_DN10949_c0_g1_i2.p1	TRINITY_DN10949_c0_g1	O82357	PANB1_ARATH	3-methyl-2-oxobutanoate hydroxymethyltransferase 1, mitochondrial (EC 2.1.2.11) (Ketopantoate hydroxymethyltransferase 1)	KPHMT1 PANB1 At2g46110 T3F17.24	Arabidopsis thaliana (Mouse-ear cress)	347	GO:0000287; GO:0003864; GO:0005739; GO:0015940	0
TRINITY_DN10953_c0_g1_i2.p1	TRINITY_DN10953_c0_g1	Q9S7L2	MYB98_ARATH	Transcription factor MYB98 (Myb-related protein 98) (AtMYB98)	MYB98 At4g18770 F28A21.180	Arabidopsis thaliana (Mouse-ear cress)	427	GO:0003700; GO:0005634; GO:0006355; GO:0009553; GO:0010183; GO:0043565; GO:0044212; GO:0045691; GO:0045697	0
TRINITY_DN10956_c0_g1_i7.p1	TRINITY_DN10956_c0_g1	Q8H3P9-2	HAK7_ORYSJ	Potassium transporter 7 (OsHAK7)	HAK7 Os07g0669700 LOC_Os07g47350 P0625E02.129	Oryza sativa subsp. japonica (Rice)	811	GO:0006813; GO:0015079; GO:0016020; GO:0016021	0
TRINITY_DN10956_c0_g1_i3.p1	TRINITY_DN10956_c0_g1	Q8H3P9-2	HAK7_ORYSJ	Potassium transporter 7 (OsHAK7)	HAK7 Os07g0669700 LOC_Os07g47350 P0625E02.129	Oryza sativa subsp. japonica (Rice)	811	GO:0006813; GO:0015079; GO:0016020; GO:0016021	0
TRINITY_DN10956_c0_g1_i4.p1	TRINITY_DN10956_c0_g1	Q8H3P9-2	HAK7_ORYSJ	Potassium transporter 7 (OsHAK7)	HAK7 Os07g0669700 LOC_Os07g47350 P0625E02.129	Oryza sativa subsp. japonica (Rice)	811	GO:0006813; GO:0015079; GO:0016020; GO:0016021	0
TRINITY_DN10957_c0_g1_i1.p1	TRINITY_DN10957_c0_g1	Q9SB36	PP337_ARATH	Pentatricopeptide repeat-containing protein At4g25270, chloroplastic	PCMP-E53 At4g25270 F24A6.110	Arabidopsis thaliana (Mouse-ear cress)	527	GO:0008380; GO:0009451; GO:0009507; GO:0043231	0
TRINITY_DN10957_c0_g1_i2.p1	TRINITY_DN10957_c0_g1	Q9SB36	PP337_ARATH	Pentatricopeptide repeat-containing protein At4g25270, chloroplastic	PCMP-E53 At4g25270 F24A6.110	Arabidopsis thaliana (Mouse-ear cress)	527	GO:0008380; GO:0009451; GO:0009507; GO:0043231	0
TRINITY_DN109594_c0_g1_i1.p1	TRINITY_DN109594_c0_g1	Q67XD9-2	CINV2_ARATH	Alkaline/neutral invertase CINV2 (EC 3.2.1.26) (Alkaline/neutral invertase I) (A/N-INVI) (Cytosolic invertase 2)	CINV2 INVI At4g09510 T15G18.70	Arabidopsis thaliana (Mouse-ear cress)	558	GO:0004564; GO:0004575; GO:0005829; GO:0005987; GO:0009507; GO:0033926; GO:0048364	0
TRINITY_DN1096_c0_g1_i14.p1	TRINITY_DN1096_c0_g1	Q96321	IMPA1_ARATH	Importin subunit alpha-1 (IMPa-1) (Karyopherin subunit alpha-1) (KAP-alpha-1)	IMPA1 KAP1 At3g06720 F3E22.14 T8E24.1	Arabidopsis thaliana (Mouse-ear cress)	532	GO:0005618; GO:0005635; GO:0005643; GO:0005654; GO:0005730; GO:0005829; GO:0006606; GO:0006607; GO:0008139; GO:0061608	0
TRINITY_DN1096_c0_g1_i1.p1	TRINITY_DN1096_c0_g1	Q96321	IMPA1_ARATH	Importin subunit alpha-1 (IMPa-1) (Karyopherin subunit alpha-1) (KAP-alpha-1)	IMPA1 KAP1 At3g06720 F3E22.14 T8E24.1	Arabidopsis thaliana (Mouse-ear cress)	532	GO:0005618; GO:0005635; GO:0005643; GO:0005654; GO:0005730; GO:0005829; GO:0006606; GO:0006607; GO:0008139; GO:0061608	0
TRINITY_DN1096_c0_g1_i15.p1	TRINITY_DN1096_c0_g1	Q9SLX0	IMA1B_ORYSJ	Importin subunit alpha-1b	Os05g0155601 LOC_Os05g06350	Oryza sativa subsp. japonica (Rice)	534	GO:0005643; GO:0005654; GO:0005829; GO:0006607; GO:0008139; GO:0048471; GO:0061608	0
TRINITY_DN1096_c0_g1_i13.p1	TRINITY_DN1096_c0_g1	Q71VM4	IMA1A_ORYSJ	Importin subunit alpha-1a	Os01g0253300 LOC_Os01g14950	Oryza sativa subsp. japonica (Rice)	526	GO:0005643; GO:0005654; GO:0005829; GO:0006607; GO:0008139; GO:0016032; GO:0048471; GO:0061608	0
TRINITY_DN1096_c0_g1_i19.p1	TRINITY_DN1096_c0_g1	Q9SLX0	IMA1B_ORYSJ	Importin subunit alpha-1b	Os05g0155601 LOC_Os05g06350	Oryza sativa subsp. japonica (Rice)	534	GO:0005643; GO:0005654; GO:0005829; GO:0006607; GO:0008139; GO:0048471; GO:0061608	0
TRINITY_DN1096_c0_g1_i5.p1	TRINITY_DN1096_c0_g1	Q9SLX0	IMA1B_ORYSJ	Importin subunit alpha-1b	Os05g0155601 LOC_Os05g06350	Oryza sativa subsp. japonica (Rice)	534	GO:0005643; GO:0005654; GO:0005829; GO:0006607; GO:0008139; GO:0048471; GO:0061608	0
TRINITY_DN1096_c0_g1_i16.p1	TRINITY_DN1096_c0_g1	Q9SLX0	IMA1B_ORYSJ	Importin subunit alpha-1b	Os05g0155601 LOC_Os05g06350	Oryza sativa subsp. japonica (Rice)	534	GO:0005643; GO:0005654; GO:0005829; GO:0006607; GO:0008139; GO:0048471; GO:0061608	0
TRINITY_DN1096_c0_g1_i6.p1	TRINITY_DN1096_c0_g1	Q9SLX0	IMA1B_ORYSJ	Importin subunit alpha-1b	Os05g0155601 LOC_Os05g06350	Oryza sativa subsp. japonica (Rice)	534	GO:0005643; GO:0005654; GO:0005829; GO:0006607; GO:0008139; GO:0048471; GO:0061608	0
TRINITY_DN10961_c0_g1_i4.p1	TRINITY_DN10961_c0_g1	O22224	NP93A_ARATH	Nuclear pore complex protein NUP93A (Nucleoporin 93A)	NUP93A At2g41620 T32G6.14	Arabidopsis thaliana (Mouse-ear cress)	861	GO:0005635; GO:0005643; GO:0005730; GO:0006606; GO:0009506; GO:0016973; GO:0017056	0
TRINITY_DN10961_c0_g1_i9.p1	TRINITY_DN10961_c0_g1	O22224	NP93A_ARATH	Nuclear pore complex protein NUP93A (Nucleoporin 93A)	NUP93A At2g41620 T32G6.14	Arabidopsis thaliana (Mouse-ear cress)	861	GO:0005635; GO:0005643; GO:0005730; GO:0006606; GO:0009506; GO:0016973; GO:0017056	0
TRINITY_DN10961_c0_g1_i10.p1	TRINITY_DN10961_c0_g1	O22224	NP93A_ARATH	Nuclear pore complex protein NUP93A (Nucleoporin 93A)	NUP93A At2g41620 T32G6.14	Arabidopsis thaliana (Mouse-ear cress)	861	GO:0005635; GO:0005643; GO:0005730; GO:0006606; GO:0009506; GO:0016973; GO:0017056	0
TRINITY_DN10961_c0_g1_i7.p1	TRINITY_DN10961_c0_g1	O22224	NP93A_ARATH	Nuclear pore complex protein NUP93A (Nucleoporin 93A)	NUP93A At2g41620 T32G6.14	Arabidopsis thaliana (Mouse-ear cress)	861	GO:0005635; GO:0005643; GO:0005730; GO:0006606; GO:0009506; GO:0016973; GO:0017056	0
TRINITY_DN10961_c0_g1_i8.p1	TRINITY_DN10961_c0_g1	O22224	NP93A_ARATH	Nuclear pore complex protein NUP93A (Nucleoporin 93A)	NUP93A At2g41620 T32G6.14	Arabidopsis thaliana (Mouse-ear cress)	861	GO:0005635; GO:0005643; GO:0005730; GO:0006606; GO:0009506; GO:0016973; GO:0017056	0
TRINITY_DN10961_c0_g1_i1.p1	TRINITY_DN10961_c0_g1	O22224	NP93A_ARATH	Nuclear pore complex protein NUP93A (Nucleoporin 93A)	NUP93A At2g41620 T32G6.14	Arabidopsis thaliana (Mouse-ear cress)	861	GO:0005635; GO:0005643; GO:0005730; GO:0006606; GO:0009506; GO:0016973; GO:0017056	0
TRINITY_DN10961_c0_g1_i3.p1	TRINITY_DN10961_c0_g1	O22224	NP93A_ARATH	Nuclear pore complex protein NUP93A (Nucleoporin 93A)	NUP93A At2g41620 T32G6.14	Arabidopsis thaliana (Mouse-ear cress)	861	GO:0005635; GO:0005643; GO:0005730; GO:0006606; GO:0009506; GO:0016973; GO:0017056	0
TRINITY_DN10963_c0_g2_i3.p1	TRINITY_DN10963_c0_g2	Q5VQG4	RFS_ORYSJ	Galactinol--sucrose galactosyltransferase (EC 2.4.1.82) (Raffinose synthase)	RFS Os01g0170000 LOC_Os01g07530 OJ1276_B06.38 OsJ_00538 P0583G08.2	Oryza sativa subsp. japonica (Rice)	783	GO:0005975; GO:0047274	0
TRINITY_DN10963_c0_g2_i5.p1	TRINITY_DN10963_c0_g2	Q5VQG4	RFS_ORYSJ	Galactinol--sucrose galactosyltransferase (EC 2.4.1.82) (Raffinose synthase)	RFS Os01g0170000 LOC_Os01g07530 OJ1276_B06.38 OsJ_00538 P0583G08.2	Oryza sativa subsp. japonica (Rice)	783	GO:0005975; GO:0047274	0
TRINITY_DN10963_c0_g2_i2.p1	TRINITY_DN10963_c0_g2	Q5VQG4	RFS_ORYSJ	Galactinol--sucrose galactosyltransferase (EC 2.4.1.82) (Raffinose synthase)	RFS Os01g0170000 LOC_Os01g07530 OJ1276_B06.38 OsJ_00538 P0583G08.2	Oryza sativa subsp. japonica (Rice)	783	GO:0005975; GO:0047274	0
TRINITY_DN10963_c0_g2_i1.p1	TRINITY_DN10963_c0_g2	Q5VQG4	RFS_ORYSJ	Galactinol--sucrose galactosyltransferase (EC 2.4.1.82) (Raffinose synthase)	RFS Os01g0170000 LOC_Os01g07530 OJ1276_B06.38 OsJ_00538 P0583G08.2	Oryza sativa subsp. japonica (Rice)	783	GO:0005975; GO:0047274	0
TRINITY_DN109647_c0_g1_i1.p1	TRINITY_DN109647_c0_g1								0
TRINITY_DN10965_c0_g1_i10.p1	TRINITY_DN10965_c0_g1	B9G2A8	BIG_ORYSJ	Auxin transport protein BIG	Os09g0247700 LOC_Os09g07294 OJ1451_A02.25 OsJ_28507 P0499G10.6	Oryza sativa subsp. japonica (Rice)	4965	GO:0005829; GO:0007275; GO:0008270; GO:0009506; GO:0009734; GO:0009826; GO:0009926; GO:0016021	0
TRINITY_DN10965_c0_g1_i5.p1	TRINITY_DN10965_c0_g1	B9G2A8	BIG_ORYSJ	Auxin transport protein BIG	Os09g0247700 LOC_Os09g07294 OJ1451_A02.25 OsJ_28507 P0499G10.6	Oryza sativa subsp. japonica (Rice)	4965	GO:0005829; GO:0007275; GO:0008270; GO:0009506; GO:0009734; GO:0009826; GO:0009926; GO:0016021	0
TRINITY_DN10965_c0_g1_i11.p1	TRINITY_DN10965_c0_g1	B9G2A8	BIG_ORYSJ	Auxin transport protein BIG	Os09g0247700 LOC_Os09g07294 OJ1451_A02.25 OsJ_28507 P0499G10.6	Oryza sativa subsp. japonica (Rice)	4965	GO:0005829; GO:0007275; GO:0008270; GO:0009506; GO:0009734; GO:0009826; GO:0009926; GO:0016021	0
TRINITY_DN10965_c0_g1_i8.p1	TRINITY_DN10965_c0_g1	B9G2A8	BIG_ORYSJ	Auxin transport protein BIG	Os09g0247700 LOC_Os09g07294 OJ1451_A02.25 OsJ_28507 P0499G10.6	Oryza sativa subsp. japonica (Rice)	4965	GO:0005829; GO:0007275; GO:0008270; GO:0009506; GO:0009734; GO:0009826; GO:0009926; GO:0016021	0
TRINITY_DN10967_c0_g1_i1.p1	TRINITY_DN10967_c0_g1								0
TRINITY_DN10969_c0_g1_i3.p1	TRINITY_DN10969_c0_g1								0
TRINITY_DN10969_c0_g1_i1.p1	TRINITY_DN10969_c0_g1								0
TRINITY_DN1097_c0_g1_i10.p1	TRINITY_DN1097_c0_g1	Q8VZH2	APM1_ARATH	Aminopeptidase M1 (EC 3.4.11.2) (Alpha-aminoacylpeptide hydrolase)	APM1 At4g33090 F4I10_20	Arabidopsis thaliana (Mouse-ear cress)	879	GO:0004177; GO:0005737; GO:0005783; GO:0005829; GO:0005886; GO:0006508; GO:0008270; GO:0009926; GO:0010013; GO:0031090; GO:0042277; GO:0043171; GO:0070006	0
[truncated: 30,087 more rows]

## Sheet: meta_data
Colum name	Description
[truncated: 10 more rows]
