# Supplementary material for: Genotype and transcriptome effects on somatic embryogenesis in Cryptomeria japonica
Source: PLoS One. 2020 Dec 29;15(12):e0244634. doi: 10.1371/journal.pone.0244634 (PMC7771663; doi:10.1371/journal.pone.0244634)
Supplement: S5 Table — (XLSX) [file pone.0244634.s005.xlsx]

## Sheet: Target genes
Gene family	Primer name	Forward sequence	Reverse sequence	Product size (bp)	Gene ID	Transcript ID	Swissprot accession	TAIR10 accession
LEC	g28713-5	AGGAGCTGCACCTCTTTCAA	CTTGCATACCCACCCACTCT	94	g28713	CJt083075	Q84W66-2	AT5G47670.2
WUS	g27218-5	GCAATCGATTCAGACACCTGG	CCAGCTCTGTAACCCTGGGA	140	g27218	CJt077382	Q6X7K0	AT3G18010.1
WUS	g34977-9	ACGCCGAAGAGATTCAGCAAA	GTCTGAGCTTCTGCCTGTCT	117	g34977	CJt101605	Q9SIB4	AT2G28610.1﻿
GLP	g31725-6	CTGATCCTCTTGCAGACTACCC	TGCAGGAAACTTGGCATTGG	134	g31725	CJt089935	Q9SFF9	AT3G05950.1
GST	g3323-5	CCCGCTTCTGGGCAGATTTT	AGCATTCCAACAAGTCACGC	111	g3323	CJt109991	Q9ZRW8	AT1G78380.1
GST	g4887-9	TTCTCAACGGGAGCTCACAA	CGACTCGAATAAGGTGAAATCG	99	g4887	CJt109183	P42761	AT2G30870.1
ATUB	ATUB-9	CGGTATCCAGGTCGGCAATG	CCGTCTTGTCGCTAGGCATC	89	g5503	CJt088185	B9DGT7	AT1G50010.1
